# Supplementary material for: The root‐knot nematode effector MiEFF12 targets the host ER quality control system to suppress immune responses and allow parasitism
Source: Mol Plant Pathol. 2024 Jul 4;25(7):e13491. doi: 10.1111/mpp.13491 (PMC11222708; doi:10.1111/mpp.13491)
Supplement: Supplementary file 14 — Table S1. Differentially expressed genes identified in the MiEFF12‐expressing Arabidopsis line. [file MPP-25-e13491-s001.xlsx]

## Sheet: Table S1
	Table S1 Differentially expressed genes identified in the MiEFF12-expressing Arabidopsis line.
	Name	baseMean	log2FoldChange (Col-0 vs MiEFF12a)	lfcSE	stat	pvalue	padj	Locus AGI Gene Model Description
AT3G46190	AT3G46190	4.86894	-20.4746	4.3509	-4.70583	2.52831e-06	3.97381e-05	AT3G46190 AT3G46190.1 TRAF-like family protein;(source:Araport11) protein_coding
AT4G35810	AT4G35810	1.364	-18.582	4.31305	-4.30833	1.6449e-05	0.000206827	AT4G35810 AT4G35810.1 2-oxoglutarate (2OG) and Fe(II)-dependent oxygenase superfamily protein;(source:Araport11) protein_coding
AT4G31940	AT4G31940	2.86668	-18.5054	4.30343	-4.30015	1.70681e-05	0.000213716	AT4G31940 AT4G31940.1 The gene encodes a cytochrome P450 enzyme, CYP82C. It is involved in the early Fe deficiency response.CYP82C4 hydroxylates fraxetin to generate sideretin (5-hydroxyfraxetin). Fraxetin and sideretin are catecholic coumarins secreted into the rhizosphere under conditions of low iron availability and help mobilize this nutrient from insoluble iron(III) pools in the soil.The mRN…
AT1G44010	AT1G44010	2.03	-18.1361	4.30851	-4.20938	2.56069e-05	0.000301016	AT1G44010 AT1G44010.1 transmembrane protein;(source:Araport11) protein_coding
AT5G38910	AT5G38910	1.19716	-17.5624	4.31325	-4.07174	4.66628e-05	0.000500068	AT5G38910 AT5G38910.1 RmlC-like cupins superfamily protein;(source:Araport11) protein_coding
AT5G45690	AT5G45690	19.1687	-17.044	4.35557	-3.91314	9.1102e-05	0.000887228	AT5G45690 AT5G45690.1 histone acetyltransferase (DUF1264);(source:Araport11) protein_coding
AT4G27150	AT4G27150	513.681	-16.6349	4.3581	-3.81701	0.000135081	0.00124248	AT4G27150 AT4G27150.1 seed storage albumin 2;(source:Araport11) protein_coding SEED STORAGE ALBUMIN 2 (SESA2) (AT2S2);SEED STORAGE ALBUMIN 2 (SESA2)
AT1G60020	AT1G60020	299.216	-12.4955	2.26462	-5.51773	3.43413e-08	8.70898e-07	AT1G60020 AT1G60020.1 transposable_element_gene;(source:Araport11);copia-like retrotransposon family, has a 0. P-value blast match to GB:AAC02672 polyprotein (Ty1_Copia-element) (Arabidopsis arenosa);(source:TAIR10) transposable_element_gene
AT5G15360	AT5G15360	241.326	-12.137	1.22455	-9.91136	3.71547e-23	5.75682e-21	AT5G15360 AT5G15360.1 transmembrane protein;(source:Araport11) protein_coding
AT2G15555	AT2G15555	576.406	-11.6081	1.09797	-10.5724	4.00291e-26	7.87983e-24	AT2G15555 AT2G15555.1 other_RNA;(source:Araport11) other_rna
AT5G32460	AT5G32460	113.24	-11.0577	1.22845	-9.00133	2.22991e-19	2.47933e-17	AT5G32460 AT5G32460.1 Transcriptional factor B3 family protein;(source:Araport11) protein_coding
AT4G15242	AT4G15242	74.0051	-10.4476	1.25063	-8.35385	6.60734e-17	6.05656e-15	AT4G15242 AT4G15242.1 other_RNA;(source:Araport11) other_rna
AT3G60950	AT3G60950	215.555	-10.3166	2.3915	-4.31387	1.60424e-05	0.000202137	AT3G60950 AT3G60950.1 C2 calcium/lipid-binding endonuclease/exonuclease/phosphatase;(source:Araport11) protein_coding
AT2G05914	AT2G05914	312.529	-10.2786	1.29389	-7.944	1.95758e-15	1.44656e-13	AT2G05914 AT2G05914.1 Potential natural antisense gene, locus overlaps with AT2G05915 antisense_long_noncoding_rna
AT3G61030	AT3G61030	121.313	-10.193	1.23433	-8.25789	1.48265e-16	1.28084e-14	AT3G61030 AT3G61030.1 Calcium-dependent lipid-binding (CaLB domain) family protein;(source:Araport11) protein_coding
AT4G12280	AT4G12280	98.9301	-9.909	1.2169	-8.14281	3.86201e-16	3.12289e-14	AT4G12280 AT4G12280.1 copper amine oxidase family protein;(source:Araport11) protein_coding
AT2G06305	AT2G06305	41.0359	-9.6785	2.23881	-4.32306	1.53879e-05	0.000194913	AT2G06305 AT2G06305.1 None;(source:Araport11) long_noncoding_rna
AT5G19165	AT5G19165	39.8005	-9.55465	1.30688	-7.31105	2.65068e-13	1.61161e-11	AT5G19165 AT5G19165.1 transposable_element_gene;(source:Araport11);copia-like retrotransposon family, has a 1.1e-237 P-value blast match to GB:CAA72989 open reading frame 1 (Ty1_Copia-element) (Brassica oleracea);(source:TAIR10) transposable_element_gene
AT5G27010	AT5G27010	416.401	-9.50539	0.657094	-14.4658	1.99252e-47	1.2933e-44	AT5G27010 AT5G27010.1 ARM repeat superfamily protein;(source:Araport11) protein_coding
AT2G05995	AT2G05995	39.6899	-9.48874	1.2755	-7.43922	1.01285e-13	6.52136e-12	AT2G05995 AT2G05995.1 other_RNA;(source:Araport11) other_rna
AT1G63540	AT1G63540	34.3928	-9.3087	1.31145	-7.09802	1.2656e-12	7.11821e-11	AT1G63540 AT1G63540.1 hydroxyproline-rich glycoprotein family protein;(source:Araport11) protein_coding
AT5G43360	AT5G43360	58.4459	-9.13679	1.26675	-7.21277	5.4823e-13	3.25899e-11	AT5G43360 AT5G43360.1 Encodes Pht1;3, a member of the Pht1 family of phosphate transporters which include: Pht1;1/At5g43350, Pht1;2/At5g43370, Pht1;3/At5g43360, Pht1;4/At2g38940, Pht1;5/At2g32830, Pht1;6/At5g43340, Pht1;7/At3g54700, Pht1;8/At1g20860, Pht1;9/At1g76430 (Plant Journal 2002, 31:341). protein_coding PHOSPHATE TRANSPORTER 1;3 (PHT1;3) PHOSPHATE TRANSPORTER 3 (PHT3);PHOSPHATE TRANSPORTE…
AT5G46500	AT5G46500	29.4122	-9.12492	1.42483	-6.40423	1.51134e-10	6.09777e-09	AT5G46500 AT5G46500.1 protein VARIATION IN COMPOUND TRIGGERED ROOT growth protein;(source:Araport11) protein_coding
AT5G47260	AT5G47260	90.1948	-8.85803	1.0978	-8.06891	7.09314e-16	5.60358e-14	AT5G47260 AT5G47260.1 putative disease resistance protein;(source:Araport11) protein_coding
AT3G43310	AT3G43310	22.3189	-8.71993	1.41001	-6.18432	6.2372e-10	2.2424e-08	AT3G43310 AT3G43310.1 pseudogene of myosin heavy chain-like protein;(source:Araport11) pseudogene
AT1G71920	AT1G71920	21.4394	-8.65012	1.35904	-6.36489	1.95425e-10	7.68137e-09	AT1G71920 AT1G71920.2 Encodes a protein that is believed to act as a histidinol-phosphate transaminase involved in histidine biosynthesis. If the gene encoding the other protein shown to have this function, HISN6A (AT5G10330), is disrupted, a residual level of histidine biosynthesis continues, suggesting that HISN6B can somewhat compensate for the loss of HISN6A. protein_coding HISTIDINE BIOSYNTH…
AT1G54040	AT1G54040	51.7487	-8.44811	2.03899	-4.14328	3.42381e-05	0.000384414	AT1G54040 AT1G54040.2 Epithiospecifier protein, interacts with WRKY53. Involved in pathogen resistance and leaf senescence. protein_coding EPITHIOSPECIFIER PROTEIN (ESP) EPITHIOSPECIFIER PROTEIN (ESP); (TASTY)
AT4G16215	AT4G16215	282.956	-8.40863	0.569724	-14.7591	2.68768e-49	1.89845e-46	AT4G16215 AT4G16215.1 hypothetical protein;(source:Araport11) protein_coding
AT5G35796	AT5G35796	16.786	-8.3051	1.50219	-5.52868	3.22658e-08	8.22608e-07	AT5G35796 AT5G35796.1 pseudogene of Protein kinase superfamily protein;(source:Araport11) pseudogene
AT5G43370	AT5G43370	513.839	-8.23989	0.495212	-16.6391	3.63043e-62	4.15183e-59	AT5G43370 AT5G43370.1 Encodes a phosphate transporter Pht1;2. Members of the Pht1 family of phosphate transporters include: Pht1;1/At5g43350, Pht1;2/At5g43370, Pht1;3/At5g43360, Pht1;4/At2g38940, Pht1;5/At2g32830, Pht1;6/At5g43340, Pht1;7/At3g54700, Pht1;8/At1g20860, Pht1;9/At1g76430 (Plant Journal 2002, 31:341) The mRNA is cell-to-cell mobile. protein_coding PHOSPHATE TRANSPORTER 2 (PHT1;2) ARAB…
AT4G15360	AT4G15360	17.4959	-8.19297	1.7534	-4.67262	2.97378e-06	4.54026e-05	AT4G15360 AT4G15360.1 member of CYP705A protein_coding "CYTOCHROME P450, FAMILY 705, SUBFAMILY A, POLYPEPTIDE 3" (CYP705A3) "CYTOCHROME P450, FAMILY 705, SUBFAMILY A, POLYPEPTIDE 3" (CYP705A3)
AT1G65810	AT1G65810	15.6259	-8.12357	1.35974	-5.97434	2.31025e-09	7.47748e-08	AT1G65810 AT1G65810.1 P-loop containing nucleoside triphosphate hydrolases superfamily protein;(source:Araport11) protein_coding
AT1G64255	AT1G64255	14.3596	-8.0813	1.57337	-5.13631	2.80192e-07	5.82605e-06	AT1G64255 AT1G64255.1 MuDR family transposase;(source:Araport11) protein_coding
AT1G65200	AT1G65200	79.3996	-8.0586	0.89415	-9.01258	2.01268e-19	2.26932e-17	AT1G65200 AT1G65200.1 Ubiquitin carboxyl-terminal hydrolase-related protein;(source:Araport11) protein_coding
AT3G26250	AT3G26250	13.9157	-8.03945	1.58994	-5.05645	4.27124e-07	8.48454e-06	AT3G26250 AT3G26250.1 Cysteine/Histidine-rich C1 domain family protein;(source:Araport11) protein_coding
AT3G44490	AT3G44490	12.82	-7.89504	1.44288	-5.47174	4.45642e-08	1.10449e-06	AT3G44490 AT3G44490.1 histone deacetylase 17;(source:Araport11) protein_coding HISTONE DEACETYLASE 17 (hda17) HISTONE DEACETYLASE 17 (hda17)
AT3G44660	AT3G44660	11.6063	-7.75948	1.49425	-5.19288	2.07067e-07	4.44806e-06	AT3G44660 AT3G44660.1 histone deacetylase 10;(source:Araport11) protein_coding HISTONE DEACETYLASE 10 (hda10) HISTONE DEACETYLASE 10 (hda10)
AT2G04190	AT2G04190	10.1459	-7.58073	1.64071	-4.62039	3.83015e-06	5.67686e-05	AT2G04190 AT2G04190.1 TRAF-like family protein;(source:Araport11) protein_coding
AT1G66910	AT1G66910	159.614	-7.56256	0.62435	-12.1127	9.04808e-34	3.06054e-31	AT1G66910 AT1G66910.1 Protein kinase superfamily protein;(source:Araport11) protein_coding
AT3G22940	AT3G22940	9.77506	-7.53039	1.83979	-4.09306	4.25717e-05	0.000462207	AT3G22940 AT3G22940.1 F-box associated ubiquitination effector family protein;(source:Araport11) protein_coding
AT4G19770	AT4G19770	48.5689	-7.50712	1.1372	-6.60139	4.07321e-11	1.82164e-09	AT4G19770 AT4G19770.1 Glycosyl hydrolase family protein with chitinase insertion domain-containing protein;(source:Araport11) protein_coding
AT2G05117	AT2G05117	9.30098	-7.47078	1.66234	-4.49414	6.98532e-06	9.72518e-05	AT2G05117 AT2G05117.1 Encodes a member of a family of small, secreted, cysteine rich proteins with sequence similarity to SCR (S locus cysteine-rich protein). protein_coding SCR-LIKE 9 (SCRL9) SCR-LIKE 9 (SCRL9)
AT1G51538	AT1G51538	8.88199	-7.41677	1.71165	-4.33311	1.47017e-05	0.00018775	AT1G51538 AT1G51538.1 Aminotransferase-like, plant mobile domain family protein;(source:Araport11) protein_coding
AT3G30110	AT3G30110	33.3633	-7.40392	1.16542	-6.353	2.11151e-10	8.21881e-09	AT3G30110 AT3G30110.1 pseudogene of DNA-binding storekeeper protein-related transcriptional regulator;(source:Araport11) pseudogene
AT3G20990	AT3G20990	8.37408	-7.25922	1.51975	-4.77659	1.78297e-06	2.93332e-05	AT3G20990 AT3G20990.1 transposable_element_gene;(source:Araport11);copia-like retrotransposon family, has a 4.9e-07 P-value blast match to GB:CAA31653 polyprotein (Ty1_Copia-element) (Arabidopsis thaliana);(source:TAIR10) transposable_element_gene
AT3G29572	AT3G29572	8.42273	-7.23387	1.6862	-4.29004	1.78638e-05	0.000221714	AT3G29572 AT3G29572.1 transposable_element_gene;(source:Araport11);pseudogene, hypothetical protein;(source:TAIR10) transposable_element_gene
AT5G54206	AT5G54206	8.01977	-7.2114	1.7433	-4.13663	3.52438e-05	0.000394877	AT5G54206 AT5G54206.1 pseudogene of 12-oxophytodienoate reductase 2;(source:Araport11) pseudogene
AT3G25719	AT3G25719	9.19619	-7.21034	1.57592	-4.57533	4.75471e-06	6.88716e-05	AT3G25719 AT3G25719.1 hypothetical protein;(source:Araport11) protein_coding
AT3G60961	AT3G60961	15.1501	-7.16994	1.43166	-5.00813	5.49622e-07	1.04926e-05	AT3G60961 AT3G60961.1 P-loop containing nucleoside triphosphate hydrolases superfamily protein;(source:Araport11) protein_coding
AT1G19565	AT1G19565	18.97	-7.14253	1.28771	-5.54669	2.91122e-08	7.51783e-07	AT1G19565 AT1G19565.1 hypothetical protein;(source:Araport11) protein_coding
AT1G48800	AT1G48800	253.207	-7.07295	0.432709	-16.3457	4.66405e-60	4.14858e-57	AT1G48800 AT1G48800.1 Terpenoid cyclases/Protein prenyltransferases superfamily protein;(source:Araport11) protein_coding
AT3G05735	AT3G05735	7.08474	-7.06606	1.74162	-4.05717	4.96719e-05	0.000525747	AT3G05735 AT3G05735.1 None;(source:Araport11) long_noncoding_rna
AT4G09875	AT4G09875	7.34518	-7.04536	1.57073	-4.4854	7.27764e-06	0.000100854	AT4G09875 AT4G09875.1 transposable_element_gene;(source:Araport11);pseudogene, similar to putative AP endonuclease/reverse transcriptase, similar to putative non-LTR retroelement reverse transcriptase;(source:TAIR10) transposable_element_gene
AT1G69120	AT1G69120	7.2356	-7.02674	1.58022	-4.44669	8.72043e-06	0.000118122	AT1G69120 AT1G69120.1 Floral homeotic gene encoding a MADS domain protein homologous to SRF transcription factors. Specifies floral meristem and sepal identity. Required for the transcriptional activation of AGAMOUS. Interacts with LEAFY.Binds to promoter and regulates the expression of flowering time genes SVP, SOC1 and AGL24. protein_coding APETALA1 (AP1) APETALA1 (AP1); (ATAP1);AGAMOUS-LIKE 7 …
AT5G27895	AT5G27895	6.99811	-7.01724	1.95004	-3.5985	0.000320053	0.00256042	AT5G27895 AT5G27895.1 transposable_element_gene;(source:Araport11);gypsy-like retrotransposon family, has a 3.2e-102 P-value blast match to GB:AAD11615 prpol (gypsy_Ty3-element) (Zea mays);(source:TAIR10) transposable_element_gene
AT5G04615	AT5G04615	6.83151	-7.01501	1.8436	-3.80506	0.000141768	0.00129604	AT5G04615 AT5G04615.1 None;(source:Araport11) long_noncoding_rna
AT2G10990	AT2G10990	8.25568	-7.00075	1.4569	-4.80524	1.54566e-06	2.57425e-05	AT2G10990 AT2G10990.1 pseudogene of reverse transcriptase-like protein;(source:Araport11) pseudogene
AT4G01520	AT4G01520	6.64781	-6.9925	1.95436	-3.57789	0.000346373	0.00272916	AT4G01520 AT4G01520.1 NAC domain containing protein 67;(source:Araport11) protein_coding NAC DOMAIN CONTAINING PROTEIN 67 (NAC067) NAC DOMAIN CONTAINING PROTEIN 67 (NAC067);NAC DOMAIN CONTAINING PROTEIN 67 (anac067)
AT5G45113	AT5G45113	13.4446	-6.96884	1.38071	-5.04727	4.4816e-07	8.82937e-06	AT5G45113 AT5G45113.1 mitochondrial transcription termination factor-related / mTERF-like protein;(source:Araport11) protein_coding
AT3G43950	AT3G43950	5.82664	-6.82093	1.95664	-3.48604	0.000490222	0.00363594	AT3G43950 AT3G43950.1 Protein kinase superfamily protein;(source:Araport11) protein_coding
AT4G10260	AT4G10260	121.399	-6.82088	0.574717	-11.8683	1.7305e-32	5.32815e-30	AT4G10260 AT4G10260.1 Encodes a member of the fructokinase gene family. Nomenclature according to Riggs 2017 has been adopted for the family by the community (personal communication, Boernke, Callis, Granot, Boernke, and Smeekens). protein_coding FRUCTOKINASE 4 (FRK4) FRUCTOKINASE 5 (FRK5);FRUCTOKINASE 4 (FRK4)
AT4G22410	AT4G22410	17.6436	-6.80404	1.27958	-5.31742	1.05248e-07	2.44927e-06	AT4G22410 AT4G22410.1 U4/U6.U5 tri-snRNP-associated-like protein;(source:Araport11) protein_coding
AT2G10553	AT2G10553	5.90364	-6.79024	1.94582	-3.48966	0.000483638	0.00360367	AT2G10553 AT2G10553.1 zinc finger CCCH domain protein;(source:Araport11) protein_coding
AT5G22555	AT5G22555	33.0538	-6.71893	2.10746	-3.18816	0.00143181	0.00874306	AT5G22555 AT5G22555.1 transmembrane protein;(source:Araport11) protein_coding
AT5G46670	AT5G46670	20.3999	-6.70666	1.17876	-5.68958	1.27353e-08	3.53995e-07	AT5G46670 AT5G46670.1 Cysteine/Histidine-rich C1 domain family protein;(source:Araport11) protein_coding
AT3G28190	AT3G28190	11.0384	-6.67834	1.46259	-4.5661	4.96872e-06	7.17121e-05	AT3G28190 AT3G28190.1 transmembrane protein;(source:Araport11) protein_coding
AT1G66920	AT1G66920	9.40214	-6.66749	1.39184	-4.79042	1.66429e-06	2.75843e-05	AT1G66920 AT1G66920.2 Protein kinase superfamily protein;(source:Araport11) protein_coding
AT1G04580	AT1G04580	37.3155	-6.65595	0.897497	-7.41613	1.20593e-13	7.68213e-12	AT1G04580 AT1G04580.1 Encodes aldehyde oxidase AAO4 preferentially expressed in developing seeds. protein_coding ALDEHYDE OXIDASE 4 (AO4) ALDEHYDE OXIDASE 4 (AO4);ALDEHYDE OXIDASE 4 (AAO4);ARABDOPSIS THALIANA ALDEHYDE OXIDASE 4 (ATAO-4);ALDEHYDE OXIDASE 2 (ATAO2)
AT3G45000	AT3G45000	18.1863	-6.6396	1.2762	-5.20264	1.96481e-07	4.26259e-06	AT3G45000 AT3G45000.1 SNF7 family protein;(source:Araport11) protein_coding (VPS24.2) (VPS24.2); (VPS24)
AT2G24340	AT2G24340	4.99832	-6.60643	2.07561	-3.18289	0.00145813	0.00888119	AT2G24340 AT2G24340.1 sequence-specific DNA binding transcription factor;(source:Araport11) protein_coding
AT2G21900	AT2G21900	24.5664	-6.60431	1.50215	-4.39658	1.09969e-05	0.000144714	AT2G21900 AT2G21900.1 member of WRKY Transcription Factor; Group II-c protein_coding WRKY DNA-BINDING PROTEIN 59 (WRKY59) WRKY DNA-BINDING PROTEIN 59 (WRKY59); (AtWRKY59)
AT4G32208	AT4G32208	53.598	-6.57564	0.773133	-8.50519	1.81303e-17	1.71424e-15	AT4G32208 AT4G32208.1 heat shock protein 70 (Hsp 70) family protein;(source:Araport11) protein_coding
AT1G18193	AT1G18193	28.0826	-6.50936	1.00823	-6.45626	1.07324e-10	4.43633e-09	AT1G18193 AT1G18193.1 hypothetical protein;(source:Araport11) protein_coding
AT2G41470	AT2G41470	11.3167	-6.47429	1.36483	-4.74366	2.09896e-06	3.40368e-05	AT2G41470 AT2G41470.1 agamous-like MADS-box protein;(source:Araport11) protein_coding
AT1G07690	AT1G07690	10.6515	-6.45658	1.64571	-3.92328	8.73511e-05	0.000854859	AT1G07690 AT1G07690.1 transmembrane protein;(source:Araport11) protein_coding
AT5G04245	AT5G04245	4.47124	-6.37851	1.7633	-3.61737	0.000297608	0.00240885	AT5G04245 AT5G04245.1 None;(source:Araport11) long_noncoding_rna
AT5G01900	AT5G01900	7.23831	-6.34335	1.91949	-3.30471	0.000950738	0.00626438	AT5G01900 AT5G01900.1 member of WRKY Transcription Factor; Group III protein_coding WRKY DNA-BINDING PROTEIN 62 (WRKY62) ARABIDOPSIS THALIANA WRKY DNA-BINDING PROTEIN 62 (ATWRKY62);WRKY DNA-BINDING PROTEIN 62 (WRKY62)
AT3G45220	AT3G45220	4.78496	-6.33514	1.91914	-3.30104	0.000963285	0.00632775	AT3G45220 AT3G45220.1 Serine protease inhibitor (SERPIN) family protein;(source:Araport11) protein_coding
AT3G20950	AT3G20950	4.475	-6.31675	1.8754	-3.36822	0.000756555	0.00519127	AT3G20950 AT3G20950.1 member of CYP705A protein_coding "CYTOCHROME P450, FAMILY 705, SUBFAMILY A, POLYPEPTIDE 32" (CYP705A32) "CYTOCHROME P450, FAMILY 705, SUBFAMILY A, POLYPEPTIDE 32" (CYP705A32)
AT5G18510	AT5G18510	4.78227	-6.25285	1.52547	-4.09897	4.14985e-05	0.000453013	AT5G18510 AT5G18510.1 Aminotransferase-like, plant mobile domain family protein;(source:Araport11) protein_coding
AT1G09080	AT1G09080	10.3388	-6.19062	1.33532	-4.63606	3.55109e-06	5.30696e-05	AT1G09080 AT1G09080.1 Heat shock protein 70 (Hsp 70) family protein;(source:Araport11) protein_coding BINDING PROTEIN 3 (BIP3) BINDING PROTEIN 3 (BIP3)
AT1G50810	AT1G50810	4.11344	-6.17336	1.92354	-3.20937	0.00133026	0.00824452	AT1G50810 AT1G50810.1 transposable_element_gene;(source:Araport11);copia-like retrotransposon family, has a 4.6e-216 P-value blast match to gb|AAO73527.1| gag-pol polyprotein (Glycine max) (SIRE1) (Ty1_Copia-family);(source:TAIR10) transposable_element_gene
AT2G44070	AT2G44070	4.9347	-6.16505	1.61103	-3.82677	0.000129835	0.00120158	AT2G44070 AT2G44070.1 NagB/RpiA/CoA transferase-like superfamily protein;(source:Araport11) protein_coding
AT1G14550	AT1G14550	9.99605	-6.09459	1.59855	-3.81257	0.000137528	0.00126401	AT1G14550 AT1G14550.1 Peroxidase superfamily protein;(source:Araport11) protein_coding
AT2G08735	AT2G08735	23.3529	-6.08117	0.961827	-6.32252	2.57339e-10	9.87725e-09	AT2G08735 AT2G08735.1 None;(source:Araport11) long_noncoding_rna
AT2G14440	AT2G14440	4.3725	-6.04663	1.73138	-3.49238	0.000478734	0.00357089	AT2G14440 AT2G14440.1 Leucine-rich repeat protein kinase family protein;(source:Araport11) protein_coding
AT4G10220	AT4G10220	23.5892	-6.03378	0.938831	-6.42691	1.30222e-10	5.31873e-09	AT4G10220 AT4G10220.1 NEP-interacting protein, putative (DUF239);(source:Araport11) protein_coding
AT5G46660	AT5G46660	17.4044	-6.0087	1.14951	-5.22718	1.72118e-07	3.76808e-06	AT5G46660 AT5G46660.1 protein kinase C-like zinc finger protein;(source:Araport11) protein_coding
AT2G19230	AT2G19230	6.95143	-5.96932	1.63992	-3.64001	0.000272627	0.00224226	AT2G19230 AT2G19230.1 Leucine-rich repeat transmembrane protein kinase protein;(source:Araport11) protein_coding
AT3G27040	AT3G27040	7.78895	-5.91214	1.3883	-4.25854	2.05769e-05	0.000251233	AT3G27040 AT3G27040.1 MATH domain/coiled-coil protein;(source:Araport11) protein_coding
AT2G05640	AT2G05640	16.3405	-5.83889	1.18698	-4.91912	8.69343e-07	1.55575e-05	AT2G05640 AT2G05640.1 transposable_element_gene;(source:Araport11);pseudogene, similar to putative helicase, low similarity to SP|Q9UUA2 DNA repair and recombination protein pif1, mitochondrial precursor {Schizosaccharomyces pombe};(source:TAIR10) transposable_element_gene
AT2G11270	AT2G11270	91.7339	-5.81956	0.517201	-11.252	2.26347e-29	5.49086e-27	AT2G11270 AT2G11270.1 citrate synthase-like protein;(source:Araport11) protein_coding
AT3G26280	AT3G26280	49.0256	-5.75335	0.660435	-8.71147	2.99972e-18	3.05259e-16	AT3G26280 AT3G26280.1 cytochrome P450 monooxygenase protein_coding "CYTOCHROME P450, FAMILY 71, SUBFAMILY B, POLYPEPTIDE 4" (CYP71B4) "CYTOCHROME P450, FAMILY 71, SUBFAMILY B, POLYPEPTIDE 4" (CYP71B4)
AT2G04220	AT2G04220	9.80223	-5.75177	1.28457	-4.4776	7.54874e-06	0.00010413	AT2G04220 AT2G04220.1 DUF868 family protein (DUF868);(source:Araport11) protein_coding
AT1G78840	AT1G78840	12.4649	-5.70275	1.1492	-4.96235	6.96442e-07	1.28265e-05	AT1G78840 AT1G78840.1 F-box/RNI-like/FBD-like domains-containing protein;(source:Araport11) protein_coding
AT4G24420	AT4G24420	506.209	-5.70006	0.270314	-21.0868	1.05095e-98	5.04791e-95	AT4G24420 AT4G24420.1 RNA-binding (RRM/RBD/RNP motifs) family protein;(source:Araport11) protein_coding
AT1G53820	AT1G53820	5.63271	-5.68061	1.76383	-3.22061	0.00127919	0.00800238	AT1G53820 AT1G53820.1 RING/U-box superfamily protein;(source:Araport11) protein_coding
AT5G41310	AT5G41310	10.5439	-5.65182	1.30691	-4.32455	1.52841e-05	0.000193905	AT5G41310 AT5G41310.1 P-loop nucleoside triphosphate hydrolases superfamily protein with CH (Calponin Homology) domain-containing protein;(source:Araport11) protein_coding
AT2G05000	AT2G05000	9.58345	-5.63024	1.28525	-4.38065	1.18326e-05	0.000154441	AT2G05000 AT2G05000.1 transposable_element_gene;(source:Araport11);similar to unknown protein [Arabidopsis thaliana] (TAIR:AT3G47320.1);(source:TAIR10) transposable_element_gene
AT4G27670	AT4G27670	13.6461	-5.62467	1.33283	-4.22011	2.44187e-05	0.000289315	AT4G27670 AT4G27670.1 Encodes Hsp21, a chloroplast located small heat shock protein. A structure model of Hsp21, obtained by homology modeling, single-particle electron microscopy, and lysine-specific chemical crosslinking, shows that the Hsp21 subunits are arranged in two hexameric discs, rotated by 25 degree in relation to each other. protein_coding HEAT SHOCK PROTEIN 21 (HSP21) HEAT SHOCK PROT…
AT3G30739	AT3G30739	5.17478	-5.62269	1.49259	-3.76708	0.000165169	0.00147846	AT3G30739 AT3G30739.1 hypothetical protein;(source:Araport11) protein_coding
AT1G63320	AT1G63320	9.72391	-5.60288	1.31431	-4.26298	2.0172e-05	0.000247295	AT1G63320 AT1G63320.1 Pentatricopeptide repeat (PPR) superfamily protein;(source:Araport11) protein_coding
AT3G46480	AT3G46480	39.1099	-5.5808	0.93619	-5.96119	2.50413e-09	8.05075e-08	AT3G46480 AT3G46480.1 2-oxoglutarate (2OG) and Fe(II)-dependent oxygenase superfamily protein;(source:Araport11) protein_coding
AT4G11500	AT4G11500	5.69632	-5.56568	1.67628	-3.32026	0.000899326	0.00599373	AT4G11500 AT4G11500.1 pseudogene of cysteine-rich RLK (RECEPTOR-like protein kinase) 34;(source:Araport11) pseudogene
AT4G13090	AT4G13090	11.6753	-5.55542	1.52762	-3.63665	0.000276207	0.00226395	AT4G13090 AT4G13090.1 xyloglucan endotransglucosylase/hydrolase 2;(source:Araport11) protein_coding XYLOGLUCAN ENDOTRANSGLUCOSYLASE/HYDROLASE 2 (XTH2) XYLOGLUCAN ENDOTRANSGLUCOSYLASE/HYDROLASE 2 (XTH2)
AT2G05635	AT2G05635	10.6462	-5.53388	1.24741	-4.43631	9.15153e-06	0.00012299	AT2G05635 AT2G05635.1 DNA repair DEAD helicase RAD3/XP-D subfamily protein;(source:Araport11) protein_coding
AT1G48180	AT1G48180	7.43196	-5.44821	1.52863	-3.56411	0.000365097	0.00285144	AT1G48180 AT1G48180.1 target of trans acting-siR480/255 protein;(source:Araport11) protein_coding
AT1G45191	AT1G45191	65.5141	-5.41114	0.667132	-8.11104	5.01888e-16	4.00443e-14	AT1G45191 AT1G45191.1 beta-glucosidase related protein, similar to beta-glucosidase GI:3820531 from (Pinus contorta); contains Pfam profile: PF00232 Glycosyl hydrolase family 1 protein_coding BETA GLUCOSIDASE 1 (BGLU1) BETA GLUCOSIDASE 1 (BGLU1)
AT3G43625	AT3G43625	5.47945	-5.39263	1.49084	-3.61718	0.000297825	0.00240908	AT3G43625 AT3G43625.1 transposable_element_gene;(source:Araport11);non-LTR retrotransposon family (LINE), has a 1.3e-32 P-value blast match to GB:NP_038607 L1 repeat, Tf subfamily, member 9 (LINE-element) (Mus musculus);(source:TAIR10) transposable_element_gene
AT4G01980	AT4G01980	30.789	-5.38256	1.31403	-4.09624	4.19921e-05	0.000457361	AT4G01980 AT4G01980.1 transposable_element_gene;(source:Araport11);similar to myb family protein [Arabidopsis thaliana] (TAIR:AT2G22710.1);(source:TAIR10) transposable_element_gene
AT4G10250	AT4G10250	65.2324	-5.38136	0.943536	-5.7034	1.1744e-08	3.30263e-07	AT4G10250 AT4G10250.1 Columbia endomembrane-localized small heat shock protein protein_coding (ATHSP22.0) (ATHSP22.0)
AT3G60120	AT3G60120	7.10552	-5.38073	1.60799	-3.34625	0.000819125	0.00555552	AT3G60120 AT3G60120.1 beta glucosidase 27;(source:Araport11) protein_coding BETA GLUCOSIDASE 27 (BGLU27) BETA GLUCOSIDASE 27 (BGLU27)
AT4G18330	AT4G18330	8.11727	-5.37899	1.24473	-4.3214	1.55042e-05	0.00019618	AT4G18330 AT4G18330.2 Translation elongation factor EF1A/initiation factor IF2gamma family protein;(source:Araport11) protein_coding
AT2G34390	AT2G34390	159.378	-5.37794	1.11616	-4.81826	1.44813e-06	2.43545e-05	AT2G34390 AT2G34390.1 aquaporin NIP2.1 protein_coding NOD26-LIKE INTRINSIC PROTEIN 2;1 (NIP2;1) NOD26-LIKE MIP 4 (NLM4);NOD26-LIKE INTRINSIC PROTEIN 2;1 (NIP2;1)
AT2G09970	AT2G09970	5.14648	-5.36245	1.49653	-3.58326	0.000339338	0.00269139	AT2G09970 AT2G09970.1 DUF1677 family protein (DUF1677);(source:Araport11) protein_coding
AT4G10265	AT4G10265	948.546	-5.34167	1.14235	-4.67603	2.92482e-06	4.48261e-05	AT4G10265 AT4G10265.1 Member of the wound-induced polypeptide (WIP) family. protein_coding WOUND-INDUCED POLYPEPTIDE 3 (WIP3) WOUND-INDUCED POLYPEPTIDE 3 (WIP3)
AT3G05260	AT3G05260	5.27084	-5.27884	1.58199	-3.33684	0.000847372	0.00571322	AT3G05260 AT3G05260.1 NAD(P)-binding Rossmann-fold superfamily protein;(source:Araport11) protein_coding
AT3G28330	AT3G28330	6.99857	-5.21946	1.36542	-3.82259	0.000132058	0.00121934	AT3G28330 AT3G28330.1 F-box family protein-like protein;(source:Araport11) protein_coding
AT4G13420	AT4G13420	845.808	-5.21911	0.419226	-12.4494	1.40888e-35	5.45735e-33	AT4G13420 AT4G13420.1 Encodes a protein of the KUP/HAK/KT potassium channel class that is upregulated in the roots by K levels. protein_coding HIGH AFFINITY K+ TRANSPORTER 5 (HAK5) ARABIDOPSIS THALIANA HIGH AFFINITY K+ TRANSPORTER 5 (ATHAK5);HIGH AFFINITY K+ TRANSPORTER 5 (HAK5)
AT2G02580	AT2G02580	36.4839	-5.21902	1.11305	-4.68891	2.74659e-06	4.25407e-05	AT2G02580 AT2G02580.1 member of CYP71B protein_coding "CYTOCHROME P450, FAMILY 71, SUBFAMILY B, POLYPEPTIDE 9" (CYP71B9) "CYTOCHROME P450, FAMILY 71, SUBFAMILY B, POLYPEPTIDE 9" (CYP71B9)
AT3G48300	AT3G48300	4.42306	-5.19365	1.57163	-3.30462	0.000951058	0.00626438	AT3G48300 AT3G48300.1 putative cytochrome P450 protein_coding "CYTOCHROME P450, FAMILY 71, SUBFAMILY A, POLYPEPTIDE 23" (CYP71A23) "CYTOCHROME P450, FAMILY 71, SUBFAMILY A, POLYPEPTIDE 23" (CYP71A23)
AT2G19910	AT2G19910	80.8632	-5.1827	0.45781	-11.3206	1.03717e-29	2.67835e-27	AT2G19910 AT2G19910.1 RNA-dependent RNA polymerase family protein;(source:Araport11) protein_coding
AT5G04745	AT5G04745	3.51539	-5.16697	1.62256	-3.18446	0.00145024	0.0088421	AT5G04745 AT5G04745.1 None;(source:Araport11) long_noncoding_rna
AT5G10660	AT5G10660	19.8705	-5.1492	0.925326	-5.56474	2.62538e-08	6.90021e-07	AT5G10660 AT5G10660.2 calmodulin-binding protein-like protein;(source:Araport11) protein_coding
AT5G05135	AT5G05135	4.69028	-5.14491	1.47772	-3.48165	0.000498339	0.0036893	AT5G05135 AT5G05135.1 None;(source:Araport11) long_noncoding_rna
AT3G25240	AT3G25240	22.1643	-5.11088	1.58424	-3.22608	0.00125499	0.00788553	AT3G25240 AT3G25240.1 sulfate/thiosulfate import ATP-binding protein, putative (DUF506);(source:Araport11) protein_coding
AT5G37940	AT5G37940	18.1481	-5.00856	1.03763	-4.82691	1.38667e-06	2.34854e-05	AT5G37940 AT5G37940.1 Zinc-binding dehydrogenase family protein;(source:Araport11) protein_coding
AT1G66420	AT1G66420	6.66347	-5.00791	1.34897	-3.71241	0.000205299	0.0017761	AT1G66420 AT1G66420.1 DNA-binding storekeeper protein-related transcriptional regulator;(source:Araport11) protein_coding
AT5G39100	AT5G39100	51.0108	-4.94298	0.825817	-5.98556	2.15643e-09	7.02697e-08	AT5G39100 AT5G39100.1 germin-like protein (GLP6) protein_coding GERMIN-LIKE PROTEIN 6 (GLP6) GERMIN-LIKE PROTEIN 6 (GLP6)
AT3G28360	AT3G28360	30.4084	-4.94025	0.771579	-6.40278	1.52569e-10	6.1375e-09	AT3G28360 AT3G28360.1 P-glycoprotein 16;(source:Araport11) protein_coding ATP-BINDING CASSETTE B16 (ABCB16) ATP-BINDING CASSETTE B16 (ABCB16);P-GLYCOPROTEIN 16 (PGP16)
AT5G37950	AT5G37950	28.7241	-4.93715	0.699963	-7.05345	1.7454e-12	9.51099e-11	AT5G37950 AT5G37950.1 UDP-Glycosyltransferase superfamily protein;(source:Araport11) protein_coding
AT5G27890	AT5G27890	30.0354	-4.9214	0.885442	-5.55812	2.72693e-08	7.12622e-07	AT5G27890 AT5G27890.1 hypothetical protein;(source:Araport11) protein_coding
AT1G65500	AT1G65500	289.909	-4.91591	0.456925	-10.7587	5.39378e-27	1.1167e-24	AT1G65500 AT1G65500.1 transmembrane protein;(source:Araport11) protein_coding (STMP6) (STMP6)
AT3G06437	AT3G06437	9.01755	-4.87154	1.42505	-3.4185	0.000629666	0.00446606	AT3G06437 AT3G06437.1 pseudogene of hypothetical protein;(source:Araport11) pseudogene
AT5G52720	AT5G52720	35.4123	-4.81503	0.801488	-6.00762	1.88272e-09	6.17697e-08	AT5G52720 AT5G52720.1 Copper transport protein family;(source:Araport11) protein_coding
AT2G45570	AT2G45570	5.98372	-4.80075	1.39581	-3.4394	0.000583006	0.00418579	AT2G45570 AT2G45570.1 member of CYP76C protein_coding "CYTOCHROME P450, FAMILY 76, SUBFAMILY C, POLYPEPTIDE 2" (CYP76C2) "CYTOCHROME P450, FAMILY 76, SUBFAMILY C, POLYPEPTIDE 2" (CYP76C2)
AT5G07570	AT5G07570	38.8854	-4.77299	0.765369	-6.2362	4.4834e-10	1.65651e-08	AT5G07570 AT5G07570.1 glycine/proline-rich protein;(source:Araport11) protein_coding
AT3G21080	AT3G21080	26.2576	-4.751	1.18438	-4.0114	6.03602e-05	0.000618487	AT3G21080 AT3G21080.1 ABC transporter-like protein;(source:Araport11) protein_coding
AT3G21010	AT3G21010	10.4932	-4.70825	1.24151	-3.79236	0.000149223	0.00135184	AT3G21010 AT3G21010.1 transposable_element_gene;(source:Araport11);copia-like retrotransposon family, has a 4.6e-15 P-value blast match to dbj|BAA78426.1| polyprotein (AtRE2-1) (Arabidopsis thaliana) (Ty1_Copia-element);(source:TAIR10) transposable_element_gene
AT2G02700	AT2G02700	203.746	-4.70035	0.383345	-12.2614	1.4594e-34	5.47638e-32	AT2G02700 AT2G02700.1 Cysteine/Histidine-rich C1 domain family protein;(source:Araport11) protein_coding
AT1G05680	AT1G05680	11.0329	-4.69435	1.23751	-3.79338	0.000148611	0.00134782	AT1G05680 AT1G05680.1 Encodes a UDP-glucosyltransferase, UGT74E2, that acts on IBA (indole-3-butyric acid) and affects auxin homeostasis. The transcript and protein levels of this enzyme are strongly induced by H2O2 and may allow integration of ROS (reactive oxygen species) and auxin signaling. This enzyme can also transfer glycosyl groups to several compounds related to the explosive TNT when th…
AT1G33740	AT1G33740	22.8348	-4.68727	0.822821	-5.69658	1.22232e-08	3.41781e-07	AT1G33740 AT1G33740.1 pseudogene of TCP-1/cpn60 chaperonin family protein;(source:Araport11) pseudogene
AT3G09400	AT3G09400	19.6874	-4.68299	1.0593	-4.42083	9.83245e-06	0.000130896	AT3G09400 AT3G09400.1 Similar to POLTERGEIST (POL) protein phosphatase 2C. No phenotype observed in plants homozygous for a null allele. Ubiquitously expressed. protein_coding POL-LIKE 3 (PLL3) POL-LIKE 3 (PLL3)
AT1G70080	AT1G70080	135.622	-4.68257	0.397175	-11.7897	4.41104e-32	1.26114e-29	AT1G70080 AT1G70080.1 Terpene synthase. Expressed in roots and has low enzyme activity in vitro. Products include dolabellane type diterpenes. protein_coding TERPENE SYNTHASE 6 (TPS6) TERPENE SYNTHASE 6 (TPS6)
AT2G36540	AT2G36540	41.8076	-4.66737	0.53129	-8.78497	1.56402e-18	1.63311e-16	AT2G36540 AT2G36540.1 Haloacid dehalogenase-like hydrolase (HAD) superfamily protein;(source:Araport11) protein_coding
AT1G80555	AT1G80555	40.4176	-4.65224	0.572053	-8.13254	4.20392e-16	3.37663e-14	AT1G80555 AT1G80555.1 Isocitrate/isopropylmalate dehydrogenase family protein;(source:Araport11) protein_coding
AT2G10615	AT2G10615	12.7843	-4.63703	0.979914	-4.73208	2.22229e-06	3.57711e-05	AT2G10615 AT2G10615.1 hypothetical protein;(source:Araport11) protein_coding
AT4G33070	AT4G33070	6908.2	-4.61013	0.873835	-5.27575	1.32217e-07	2.99217e-06	AT4G33070 AT4G33070.1 Thiamine pyrophosphate dependent pyruvate decarboxylase family protein;(source:Araport11) protein_coding PYRUVATE DECARBOXYLASE 1 (PDC1) PYRUVATE DECARBOXYLASE 1 (PDC1); (ATPDC1)
AT5G52710	AT5G52710	31.9446	-4.57893	0.90042	-5.08533	3.66996e-07	7.38171e-06	AT5G52710 AT5G52710.1 Copper transport protein family;(source:Araport11) protein_coding
AT3G44790	AT3G44790	24.5791	-4.51509	0.913177	-4.94437	7.63893e-07	1.38982e-05	AT3G44790 AT3G44790.1 TRAF-like family protein;(source:Araport11) protein_coding
AT5G22570	AT5G22570	18.8405	-4.51349	1.3121	-3.43989	0.000581961	0.00418204	AT5G22570 AT5G22570.1 member of WRKY Transcription Factor; Group III protein_coding WRKY DNA-BINDING PROTEIN 38 (WRKY38) WRKY DNA-BINDING PROTEIN 38 (WRKY38);ARABIDOPSIS THALIANA WRKY DNA-BINDING PROTEIN 38 (ATWRKY38)
AT1G61300	AT1G61300	38.4886	-4.49437	0.547634	-8.20689	2.26993e-16	1.90611e-14	AT1G61300 AT1G61300.1 LRR and NB-ARC domains-containing disease resistance protein;(source:Araport11) protein_coding
AT1G59670	AT1G59670	6.37717	-4.42468	1.2722	-3.47797	0.000505227	0.00372651	AT1G59670 AT1G59670.1 Encodes glutathione transferase belonging to the tau class of GSTs. Naming convention according to Wagner et al. (2002). protein_coding GLUTATHIONE S-TRANSFERASE TAU 15 (GSTU15) GLUTATHIONE S-TRANSFERASE TAU 15 (ATGSTU15);GLUTATHIONE S-TRANSFERASE TAU 15 (GSTU15)
AT4G34650	AT4G34650	66.4029	-4.42155	0.53915	-8.20098	2.38441e-16	1.99526e-14	AT4G34650 AT4G34650.1 Encodes a protein with similarity to squalene synthase which catalyzes the first committed step in sterol biosynthesis. To date no experimental evidence exists that SQS2 functions as a squalene synthase and some experiments indicate it does not have this function. protein_coding SQUALENE SYNTHASE 2 (SQS2) SQUALENE SYNTHASE 2 (SQS2)
AT1G69920	AT1G69920	45.6234	-4.41765	0.946449	-4.6676	3.04736e-06	4.64374e-05	AT1G69920 AT1G69920.1 Encodes glutathione transferase belonging to the tau class of GSTs. Naming convention according to Wagner et al. (2002). protein_coding GLUTATHIONE S-TRANSFERASE TAU 12 (GSTU12) GLUTATHIONE S-TRANSFERASE TAU 12 (GSTU12);ARABIDOPSIS THALIANA GLUTATHIONE S-TRANSFERASE TAU 12 (ATGSTU12)
AT3G09245	AT3G09245	10.0152	-4.40874	1.07953	-4.08392	4.42817e-05	0.000478394	AT3G09245 AT3G09245.1 None;(source:Araport11) long_noncoding_rna
AT1G69880	AT1G69880	29.302	-4.40128	0.793756	-5.54488	2.94163e-08	7.5882e-07	AT1G69880 AT1G69880.1 thioredoxin H-type 8;(source:Araport11) protein_coding THIOREDOXIN H-TYPE 8 (TH8) THIOREDOXIN H-TYPE 8 (TH8);THIOREDOXIN H-TYPE 8 (ATH8)
AT1G22150	AT1G22150	15.9265	-4.3936	1.09766	-4.00269	6.26251e-05	0.000638372	AT1G22150 AT1G22150.1 sulfate transporter Sultr1;3 protein_coding SULFATE TRANSPORTER 1;3 (SULTR1;3) SULFATE TRANSPORTER 1;3 (SULTR1;3)
AT1G50290	AT1G50290	1299.32	-4.39218	0.370291	-11.8614	1.87736e-32	5.70717e-30	AT1G50290 AT1G50290.1 hypothetical protein;(source:Araport11) protein_coding
AT5G36907	AT5G36907	19.8673	-4.36306	0.926485	-4.70926	2.4862e-06	3.92562e-05	AT5G36907 AT5G36907.1 transmembrane protein;(source:Araport11) protein_coding
AT2G34210	AT2G34210	21.7918	-4.35375	1.34879	-3.22789	0.00124707	0.00784226	AT2G34210 AT2G34210.1 Transcription elongation factor Spt5;(source:Araport11) protein_coding (SPT5-1) (SPT5-1)
AT3G06955	AT3G06955	32.1732	-4.33442	0.847684	-5.11325	3.16658e-07	6.48179e-06	AT3G06955 AT3G06955.1 None;(source:Araport11) long_noncoding_rna
AT5G64910	AT5G64910	16.9855	-4.3084	0.847487	-5.08374	3.70069e-07	7.43109e-06	AT5G64910 AT5G64910.1 Serine/Threonine-kinase;(source:Araport11) protein_coding
AT4G14630	AT4G14630	742.416	-4.30467	1.03327	-4.16607	3.099e-05	0.000353062	AT4G14630 AT4G14630.1 germin-like protein with N-terminal signal sequence that may target it to the vacuole, plasma membrane and/or outside the cell. The mRNA is cell-to-cell mobile. protein_coding GERMIN-LIKE PROTEIN 9 (GLP9) GERMIN-LIKE PROTEIN 9 (GLP9)
AT3G29970	AT3G29970	124.077	-4.29902	0.851444	-5.0491	4.43904e-07	8.7599e-06	AT3G29970 AT3G29970.1 B12D protein;(source:Araport11) protein_coding
AT4G37060	AT4G37060	26.8462	-4.29534	1.15281	-3.72596	0.00019457	0.00169796	AT4G37060 AT4G37060.2 Patatin-related phospholipase A. Expressed weakly in roots, cotyledons, and leaves but is transcriptionally induced by auxin. Phosphorylation by calcium-dependent protein kinases in vitro enhances its activity. protein_coding PATATIN-LIKE PROTEIN 5 (PLP5) PATATIN-LIKE PROTEIN 5 (PLP5)
AT1G65490	AT1G65490	28.9788	-4.28832	0.766178	-5.59703	2.18058e-08	5.79302e-07	AT1G65490 AT1G65490.1 transmembrane protein;(source:Araport11) protein_coding
AT4G28811	AT4G28811	8.39034	-4.27603	1.19184	-3.58774	0.000333556	0.00264991	AT4G28811 AT4G28811.1 basic helix-loop-helix (bHLH) DNA-binding superfamily protein;(source:Araport11) protein_coding
AT4G16892	AT4G16892	57.1247	-4.27379	0.469238	-9.10794	8.396e-20	1.02354e-17	AT4G16892 AT4G16892.1 other_RNA;(source:Araport11) other_rna
AT2G07000	AT2G07000	10.6852	-4.22379	1.15826	-3.64667	0.000265662	0.00220309	AT2G07000 AT2G07000.1 hypothetical protein;(source:Araport11) protein_coding
AT5G52670	AT5G52670	140.122	-4.22035	0.73823	-5.71685	1.08515e-08	3.0696e-07	AT5G52670 AT5G52670.1 Copper transport protein family;(source:Araport11) protein_coding
AT5G42610	AT5G42610	9.48197	-4.19037	1.12184	-3.73526	0.000187521	0.00164722	AT5G42610 AT5G42610.1 calcium uniporter (DUF607);(source:Araport11) protein_coding
AT4G38070	AT4G38070	43.6553	-4.18882	0.551081	-7.60111	2.93602e-14	1.9696e-12	AT4G38070 AT4G38070.1 transcription factor bHLH131-like protein;(source:Araport11) protein_coding
AT1G60750	AT1G60750	47.8983	-4.16669	0.737895	-5.64673	1.63531e-08	4.44272e-07	AT1G60750 AT1G60750.1 NAD(P)-linked oxidoreductase superfamily protein;(source:Araport11) protein_coding
AT5G03204	AT5G03204	18.5285	-4.15246	0.989653	-4.19588	2.71814e-05	0.000317196	AT5G03204 AT5G03204.1 This gene encodes a small protein and has either evidence of transcription or purifying selection. protein_coding
AT4G34900	AT4G34900	83.7716	-4.14938	0.533444	-7.77847	7.34081e-15	5.26259e-13	AT4G34900 AT4G34900.1 xanthine dehydrogenase 2;(source:Araport11) protein_coding XANTHINE DEHYDROGENASE 2 (XDH2) XANTHINE DEHYDROGENASE 2 (XDH2);A. THALIANA XANTHINE DEHYDROGENASE 2 (ATXDH2)
AT4G11310	AT4G11310	78.3926	-4.14319	0.556045	-7.45117	9.25168e-14	5.9889e-12	AT4G11310 AT4G11310.1 cysteine proteinase precursor-like protein protein_coding CYSTEINE PROTEASE 1 (CP1) (ATCP1);CYSTEINE PROTEASE 1 (CP1)
AT2G14247	AT2G14247	212.915	-4.13893	0.626522	-6.60619	3.94326e-11	1.77676e-09	AT2G14247 AT2G14247.1 Expressed protein;(source:Araport11) protein_coding
AT3G56890	AT3G56890	27.9891	-4.13822	0.620392	-6.67033	2.55227e-11	1.18331e-09	AT3G56890 AT3G56890.1 F-box associated ubiquitination effector family protein;(source:Araport11) protein_coding
AT5G10040	AT5G10040	378.033	-4.13033	1.07963	-3.82567	0.000130414	0.00120648	AT5G10040 AT5G10040.1 transmembrane protein;(source:Araport11) protein_coding
AT1G55720	AT1G55720	9.53424	-4.12704	0.972464	-4.2439	2.19666e-05	0.000264834	AT1G55720 AT1G55720.1 member of Low affinity calcium antiporter CAX2 family protein_coding CATION EXCHANGER 6 (CAX6) (ATCAX6);CATION EXCHANGER 6 (CAX6)
AT3G56970	AT3G56970	25.9214	-4.10807	1.27602	-3.21945	0.00128437	0.00803265	AT3G56970 AT3G56970.1 Encodes a member of the basic helix-loop-helix transcription factor family protein. protein_coding BASIC HELIX-LOOP-HELIX 38 (BHLH38) OBP3-RESPONSIVE GENE 3 (ORG2); (BHLH038);BASIC HELIX-LOOP-HELIX 38 (BHLH38)
AT4G24890	AT4G24890	26.2661	-4.08991	0.676699	-6.04391	1.50426e-09	5.0668e-08	AT4G24890 AT4G24890.1 purple acid phosphatase 24;(source:Araport11) protein_coding PURPLE ACID PHOSPHATASE 24 (PAP24) PURPLE ACID PHOSPHATASE 24 (PAP24);ARABIDOPSIS THALIANA PURPLE ACID PHOSPHATASE 24 (ATPAP24)
AT2G11280	AT2G11280	38.4688	-4.08273	0.593013	-6.88472	5.78996e-12	2.89691e-10	AT2G11280 AT2G11280.1 pseudogene of P-loop nucleoside triphosphate hydrolases superfamily protein with CH (Calponin Homology) domain-containing protein;(source:Araport11) pseudogene
AT1G64240	AT1G64240	8.34246	-4.00773	1.17551	-3.40935	0.000651176	0.00459825	AT1G64240 AT1G64240.1 transposable_element_gene;(source:Araport11);Mutator-like transposase family, has a 1.1e-18 P-value blast match to GB:AAA21566 mudrA of transposon=MuDR (MuDr-element) (Zea mays);(source:TAIR10) transposable_element_gene
AT1G69930	AT1G69930	8.85493	-4.00295	1.0288	-3.89089	9.98787e-05	0.000960243	AT1G69930 AT1G69930.1 Encodes glutathione transferase belonging to the tau class of GSTs. Naming convention according to Wagner et al. (2002). protein_coding GLUTATHIONE S-TRANSFERASE TAU 11 (GSTU11) GLUTATHIONE S-TRANSFERASE TAU 11 (GSTU11);GLUTATHIONE S-TRANSFERASE TAU 11 (ATGSTU11)
AT1G66700	AT1G66700	372.798	-3.98421	0.501254	-7.94849	1.88796e-15	1.40376e-13	AT1G66700 AT1G66700.1 A member of the Arabidopsis SABATH methyltransferase gene family. Encodes PXMT1, a methyltransferase that methylates 1,7-paraxanthine. protein_coding (PXMT1) (PXMT1)
AT1G49860	AT1G49860	611.766	-3.96714	1.15547	-3.43336	0.000596157	0.00426364	AT1G49860 AT1G49860.1 Encodes glutathione transferase belonging to the phi class of GSTs. Naming convention according to Wagner et al. (2002). The mRNA is cell-to-cell mobile. protein_coding GLUTATHIONE S-TRANSFERASE (CLASS PHI) 14 (GSTF14) GLUTATHIONE S-TRANSFERASE (CLASS PHI) 14 (ATGSTF14);GLUTATHIONE S-TRANSFERASE (CLASS PHI) 14 (GSTF14)
AT5G54060	AT5G54060	25.0981	-3.94736	0.610895	-6.46161	1.03598e-10	4.29706e-09	AT5G54060 AT5G54060.1 Encodes a anthocyanin 3-O-glucoside: 2"-O-xylosyl-transferase involved in anthocyanin modification that converts cyanidin 3-O-glucoside to cyanidin 3-O-xylosyl(1->2)glucoside. Its preferred sugar donor is UDP-xylose. protein_coding UDP-GLUCOSE:FLAVONOID 3-O-GLUCOSYLTRANSFERASE (UF3GT) UDP-GLUCOSYL TRANSFERASE 79B1 (UGT79B1);UDP-GLUCOSE:FLAVONOID 3-O-GLUCOSYLTRANSFERASE (UF3G…
AT2G02250	AT2G02250	59.1684	-3.93865	0.557889	-7.05992	1.66597e-12	9.1556e-11	AT2G02250 AT2G02250.1 phloem protein 2-B2;(source:Araport11) protein_coding PHLOEM PROTEIN 2-B2 (PP2-B2) PHLOEM PROTEIN 2-B2 (AtPP2-B2);PHLOEM PROTEIN 2-B2 (PP2-B2)
AT5G12020	AT5G12020	36.9307	-3.93283	0.968894	-4.05909	4.92636e-05	0.000522623	AT5G12020 AT5G12020.1 17.6 kDa class II heat shock protein;(source:Araport11) protein_coding 17.6 KDA CLASS II HEAT SHOCK PROTEIN (HSP17.6II) 17.6 KDA CLASS II HEAT SHOCK PROTEIN (HSP17.6II)
AT5G52760	AT5G52760	26.8226	-3.92188	0.998972	-3.92591	8.64014e-05	0.000846946	AT5G52760 AT5G52760.1 Copper transport protein family;(source:Araport11) protein_coding
AT1G47890	AT1G47890	11.4582	-3.91263	0.954256	-4.10019	4.12812e-05	0.00045105	AT1G47890 AT1G47890.1 receptor like protein 7;(source:Araport11) protein_coding RECEPTOR LIKE PROTEIN 7 (RLP7) RECEPTOR LIKE PROTEIN 7 (RLP7);RECEPTOR LIKE PROTEIN 7 (AtRLP7)
AT5G02340	AT5G02340	26.4893	-3.90705	0.915891	-4.26584	1.99149e-05	0.000244768	AT5G02340 AT5G02340.1 Cysteine/Histidine-rich C1 domain family protein;(source:Araport11) protein_coding
AT1G48820	AT1G48820	15.219	-3.89321	0.722282	-5.39015	7.03987e-08	1.69578e-06	AT1G48820 AT1G48820.1 Terpenoid cyclases/Protein prenyltransferases superfamily protein;(source:Araport11) protein_coding
AT4G37710	AT4G37710	18.736	-3.89252	0.954163	-4.07952	4.5129e-05	0.000486453	AT4G37710 AT4G37710.1 VQ motif-containing protein;(source:Araport11) protein_coding VQ MOTIF-CONTAINING PROTEIN 29 (VQ29) VQ MOTIF-CONTAINING PROTEIN 29 (VQ29)
AT3G09922	AT3G09922	182.578	-3.88612	1.04612	-3.71478	0.000203381	0.00176332	AT3G09922 AT3G09922.1 Encodes a gene product whose expression is responsive to both phosphate (Pi) and phosphite (Phi) in both roots and shoots. protein_coding INDUCED BY PHOSPHATE STARVATION1 (IPS1) INDUCED BY PHOSPHATE STARVATION1 (IPS1);A. THALIANA INDUCED BY PHOSPHATE STARVATION1 (ATIPS1)
AT5G52320	AT5G52320	57.6432	-3.8723	0.575217	-6.73189	1.6747e-11	7.93287e-10	AT5G52320 AT5G52320.1 cytochrome P450, family 96, subfamily A, polypeptide 4;(source:Araport11) protein_coding "CYTOCHROME P450, FAMILY 96, SUBFAMILY A, POLYPEPTIDE 4" (CYP96A4) "CYTOCHROME P450, FAMILY 96, SUBFAMILY A, POLYPEPTIDE 4" (CYP96A4)
AT5G64685	AT5G64685	28.0464	-3.87225	0.809191	-4.78533	1.70706e-06	2.81959e-05	AT5G64685 AT5G64685.1 transposable_element_gene;(source:Araport11);hAT-like transposase family (hobo/Ac/Tam3), has a 2.6e-85 P-value blast match to GB:AAD24567 transposase Tag2 (hAT-element) (Arabidopsis thaliana);(source:TAIR10) transposable_element_gene
AT5G24240	AT5G24240	520.503	-3.83935	0.202975	-18.9154	8.51725e-80	1.70459e-76	AT5G24240 AT5G24240.1 Encodes PI4Kc3, localizes to the nucleus and has autophosphorylation activity, but no lipid kinase activity. Overexpression mutants display late-flowering phenotype. protein_coding (AtPI4Kgamma3) (MOP9.5); (AtPI4Kgamma3)
AT3G30725	AT3G30725	173.105	-3.82462	0.499468	-7.6574	1.89735e-14	1.30191e-12	AT3G30725 AT3G30725.1 Encodes a member of the GDU (glutamine dumper) family proteins involved in amino acid export: At4g31730 (GDU1), At4g25760 (GDU2), At5g57685 (GDU3), At2g24762 (GDU4), At5g24920 (GDU5), At3g30725 (GDU6) and At5g38770 (GDU7). protein_coding GLUTAMINE DUMPER 6 (GDU6) GLUTAMINE DUMPER 6 (AtGDU6);GLUTAMINE DUMPER 6 (GDU6)
AT5G14160	AT5G14160	11.6488	-3.81384	1.08187	-3.52522	0.000423132	0.00321784	AT5G14160 AT5G14160.1 F-box family protein;(source:Araport11) protein_coding
AT4G01265	AT4G01265	19.9108	-3.7965	0.839347	-4.52317	6.09213e-06	8.61652e-05	AT4G01265 AT4G01265.1 Pseudogene of AT4G01265; raffinose synthase family protein pseudogene RAFFINOSE SYNTHASE 3 (RS3) RAFFINOSE SYNTHASE 3 (RS3)
AT5G28520	AT5G28520	81.4222	-3.79005	0.636997	-5.94987	2.68356e-09	8.53015e-08	AT5G28520 AT5G28520.1 Mannose-binding lectin superfamily protein;(source:Araport11) protein_coding
AT3G30260	AT3G30260	25.7119	-3.74811	0.618487	-6.06012	1.36018e-09	4.63349e-08	AT3G30260 AT3G30260.1 Agamous-like transcription factor. A target of SPL10, AGL79 knockdowns show defects in leaf shape, shoot branching, and flowering time. protein_coding AGAMOUS-LIKE 79 (AGL79) AGAMOUS-LIKE 79 (AGL79)
AT1G65250	AT1G65250	63.2036	-3.73849	0.353951	-10.5622	4.46163e-26	8.71142e-24	AT1G65250 AT1G65250.1 Protein kinase superfamily protein;(source:Araport11) protein_coding (ZRK14) (ZRK14)
AT1G60130	AT1G60130	150.751	-3.73784	0.306841	-12.1817	3.89254e-34	1.35483e-31	AT1G60130 AT1G60130.1 Mannose-binding lectin superfamily protein;(source:Araport11) protein_coding
AT3G28310	AT3G28310	13.2899	-3.71868	0.935382	-3.97557	7.02106e-05	0.000707586	AT3G28310 AT3G28310.1 hypothetical protein (DUF677);(source:Araport11) protein_coding
AT4G23990	AT4G23990	31.4331	-3.70622	0.679745	-5.45237	4.97019e-08	1.22299e-06	AT4G23990 AT4G23990.1 encodes a protein similar to cellulose synthase protein_coding CELLULOSE SYNTHASE LIKE G3 (CSLG3) ARABIDOPSIS THALIANA CELLULOSE SYNTHASE-LIKE G3 (ATCSLG3);CELLULOSE SYNTHASE LIKE G3 (CSLG3)
AT3G28540	AT3G28540	10.2112	-3.69629	1.10786	-3.33643	0.000848607	0.00571833	AT3G28540 AT3G28540.1 P-loop containing nucleoside triphosphate hydrolases superfamily protein;(source:Araport11) protein_coding
AT5G57567	AT5G57567	7.75497	-3.68416	1.02254	-3.60296	0.000314614	0.00252532	AT5G57567 AT5G57567.1 GCK domain protein;(source:Araport11) protein_coding
AT2G13900	AT2G13900	20.1058	-3.68323	0.734377	-5.01545	5.29092e-07	1.01735e-05	AT2G13900 AT2G13900.1 Cysteine/Histidine-rich C1 domain family protein;(source:Araport11) protein_coding
AT3G30120	AT3G30120	17.7272	-3.67824	0.684908	-5.37042	7.85547e-08	1.8716e-06	AT3G30120 AT3G30120.1 pseudogene of mediator of RNA polymerase II transcription subunit;(source:Araport11) pseudogene
AT4G13577	AT4G13577	22.1159	-3.67728	1.04481	-3.51957	0.000432245	0.0032778	AT4G13577 AT4G13577.1 hypothetical protein;(source:Araport11) protein_coding
AT5G38540	AT5G38540	667.852	-3.67708	0.312268	-11.7754	5.2263e-32	1.47664e-29	AT5G38540 AT5G38540.1 Mannose-binding lectin superfamily protein;(source:Araport11) protein_coding
AT5G52680	AT5G52680	10.2944	-3.65386	0.887278	-4.11805	3.82084e-05	0.000422473	AT5G52680 AT5G52680.1 Copper transport protein family;(source:Araport11) protein_coding
AT4G06835	AT4G06835	112.51	-3.63881	0.404223	-9.00201	2.21632e-19	2.47568e-17	AT4G06835 AT4G06835.1 None;(source:Araport11) long_noncoding_rna
AT3G44765	AT3G44765	9.04631	-3.61892	0.967647	-3.73991	0.000184083	0.00162236	AT3G44765 AT3G44765.1 other_RNA;(source:Araport11) other_rna
AT2G04230	AT2G04230	212.43	-3.56409	0.345992	-10.3011	6.96767e-25	1.25816e-22	AT2G04230 AT2G04230.1 FBD, F-box and Leucine Rich Repeat domains containing protein;(source:Araport11) protein_coding
AT4G22390	AT4G22390	22.7439	-3.54664	0.699442	-5.07066	3.96432e-07	7.91414e-06	AT4G22390 AT4G22390.1 F-box associated ubiquitination effector family protein;(source:Araport11) protein_coding
AT1G56250	AT1G56250	15.544	-3.54348	1.03497	-3.42375	0.000617636	0.0043937	AT1G56250 AT1G56250.1 Encodes an F-box protein that can functionally replace VirF, regulating levels of the VirE2 and VIP1 proteins via a VBF-containing SCF complex. It is thought to be involved in DNA integration and T-DNA degradation. protein_coding PHLOEM PROTEIN 2-B14 (PP2-B14) PHLOEM PROTEIN 2-B14 (AtPP2-B14);VIP1-BINDING F-BOX PROTEIN (VBF);PHLOEM PROTEIN 2-B14 (PP2-B14)
AT2G17010	AT2G17010	11.6849	-3.52745	0.828526	-4.2575	2.06727e-05	0.000252018	AT2G17010 AT2G17010.1 MSL8 encodes a protein with similarity to mechano-sensitive channel proteins. MSL8 is expressed specifically in pollen and germinating pollen tubes.It regulates pollen germination and is needed to maintain cellular integrity during pollen hydration and germination. protein_coding MSCS-LIKE 8 (MSL8) MSCS-LIKE 8 (MSL8)
AT3G44770	AT3G44770	34.6715	-3.52644	0.550498	-6.40591	1.49473e-10	6.04336e-09	AT3G44770 AT3G44770.1 transmembrane protein, putative (DUF626);(source:Araport11) protein_coding
AT2G41230	AT2G41230	10.4668	-3.52482	0.958485	-3.67749	0.000235537	0.00199248	AT2G41230 AT2G41230.1 Encodes an ER-localized plant hormone-responsive gene and appears to act redundantly with ARGOS and ARL during organ growth. Over-expression modifies plant sensitivity to ethylene, leading to improved drought tolerance. protein_coding ORGAN SIZE RELATED 1 (OSR1) ARGOS-LIKE2 (ARL2);ORGAN SIZE RELATED 1 (OSR1)
AT3G48850	AT3G48850	16.2375	-3.51589	0.920683	-3.81879	0.00013411	0.00123464	AT3G48850 AT3G48850.1 Encodes a mitochondrial phosphate transporter. Modulates plant responses to salt stress. protein_coding PHOSPHATE TRANSPORTER 3;2 (PHT3;2) PHOSPHATE TRANSPORTER 3;2 (PHT3;2);MITOCHONDRIAL PHOSPHATE TRANSPORTER 2 (MPT2)
AT5G49850	AT5G49850	68.5413	-3.49285	1.02435	-3.40982	0.000650053	0.00459167	AT5G49850 AT5G49850.1 Mannose-binding lectin superfamily protein;(source:Araport11) protein_coding
AT3G47720	AT3G47720	182.178	-3.48406	0.724651	-4.80791	1.52519e-06	2.5439e-05	AT3G47720 AT3G47720.1 Encodes a protein with similarity to RCD1 but without the WWE domain. The protein does have a PARP signature upstream of the C-terminal protein interaction domain. The PARP signature may bind NAD+ and attach the ADP-ribose-moiety from NAD+ to the target molecule. Its presence suggests a role for the protein in ADP ribosylation. protein_coding SIMILAR TO RCD ONE 4 (SRO4) SIMI…
AT5G45950	AT5G45950	45.3646	-3.48399	0.697967	-4.99162	5.98748e-07	1.12781e-05	AT5G45950 AT5G45950.1 GDSL-motif esterase/acyltransferase/lipase. Enzyme group with broad substrate specificity that may catalyze acyltransfer or hydrolase reactions with lipid and non-lipid substrates. protein_coding
AT3G07260	AT3G07260	14.2195	-3.45692	0.70623	-4.8949	9.83579e-07	1.73688e-05	AT3G07260 AT3G07260.1 SMAD/FHA domain-containing protein;(source:Araport11) protein_coding
AT1G09930	AT1G09930	22.476	-3.44748	0.65865	-5.23415	1.65743e-07	3.64512e-06	AT1G09930 AT1G09930.1 oligopeptide transporter protein_coding OLIGOPEPTIDE TRANSPORTER 2 (OPT2) OLIGOPEPTIDE TRANSPORTER 2 (OPT2);OLIGOPEPTIDE TRANSPORTER 2 (ATOPT2)
AT3G26295	AT3G26295	11.121	-3.44411	0.891496	-3.86329	0.000111869	0.0010594	AT3G26295 AT3G26295.1 putative cytochrome P450. pseudogene "CYTOCHROME P450, FAMILY 71, SUBFAMILY B, POLYPEPTIDE 33" (CYP71B33) "CYTOCHROME P450, FAMILY 71, SUBFAMILY B, POLYPEPTIDE 33" (CYP71B33)
AT4G11170	AT4G11170	31.8652	-3.43975	0.790806	-4.34967	1.3634e-05	0.000175568	AT4G11170 AT4G11170.1 Encodes RMG1 (Resistance Methylated Gene 1), a NB-LRR disease resistance protein with a Toll/interleukin-1 receptor (TIR) domain at its N terminus. RMG1 is expressed at high levels in response to flg22 and in naive met1/nrpd2 relative to wild-type plants. Expression of this gene is controlled by DNA methylation in its promoter region. The RMG1 promoter region is constitutive…
AT5G12030	AT5G12030	64.2147	-3.43456	0.674206	-5.09423	3.5016e-07	7.07866e-06	AT5G12030 AT5G12030.1 Encodes a cytosolic small heat shock protein with chaperone activity that is induced by heat and osmotic stress and is also expressed late in seed development. protein_coding HEAT SHOCK PROTEIN 17.6A (HSP17.6A) HEAT SHOCK PROTEIN 17.6A (AT-HSP17.6A);HEAT SHOCK PROTEIN 17.6A (HSP17.6A);HEAT SHOCK PROTEIN 17.6 (HSP17.6)
AT4G12170	AT4G12170	163.84	-3.41311	0.460671	-7.409	1.27255e-13	8.06374e-12	AT4G12170 AT4G12170.1 Thioredoxin superfamily protein;(source:Araport11) protein_coding
AT3G24400	AT3G24400	22.3902	-3.37749	0.72062	-4.68692	2.77349e-06	4.28348e-05	AT3G24400 AT3G24400.1 Encodes a member of the proline-rich extensin-like receptor kinase (PERK) family. This family consists of 15 predicted receptor kinases (PMID: 15653807). pseudogene PROLINE-RICH EXTENSIN-LIKE RECEPTOR KINASE 2 (PERK2) PROLINE-RICH EXTENSIN-LIKE RECEPTOR KINASE 2 (AtPERK2);PROLINE-RICH EXTENSIN-LIKE RECEPTOR KINASE 2 (PERK2)
AT1G71520	AT1G71520	9.15693	-3.37183	0.958357	-3.51835	0.000434247	0.00329091	AT1G71520 AT1G71520.1 encodes a member of the DREB subfamily A-5 of ERF/AP2 transcription factor family. The protein contains one AP2 domain. There are 16 members in this subfamily including RAP2.1, RAP2.9 and RAP2.10. protein_coding
AT1G08165	AT1G08165	50.8946	-3.33592	0.815561	-4.09034	4.30748e-05	0.000467036	AT1G08165 AT1G08165.1 hypothetical protein;(source:Araport11) protein_coding
AT1G64100	AT1G64100	19.4214	-3.32805	0.784957	-4.23979	2.23731e-05	0.000268925	AT1G64100 AT1G64100.1 pentatricopeptide (PPR) repeat-containing protein;(source:Araport11) protein_coding
AT3G44800	AT3G44800	26.0899	-3.31868	0.561823	-5.90698	3.48428e-09	1.08392e-07	AT3G44800 AT3G44800.1 Meprin and TRAF (MATH) homology domain-containing protein;(source:Araport11) protein_coding
AT4G19050	AT4G19050	59.513	-3.31218	0.345885	-9.57596	1.00918e-21	1.40095e-19	AT4G19050 AT4G19050.1 NB-ARC domain-containing disease resistance protein;(source:Araport11) protein_coding
AT1G61550	AT1G61550	42.892	-3.31094	0.676872	-4.89153	1.00056e-06	1.76169e-05	AT1G61550 AT1G61550.1 S-locus lectin protein kinase family protein;(source:Araport11) protein_coding
AT1G69560	AT1G69560	8.8616	-3.29423	1.02114	-3.22602	0.00125526	0.00788553	AT1G69560 AT1G69560.1 Encodes LOF2 (LATERAL ORGAN FUSION2), a MYB-domain transcription factor expressed in organ boundaries. Functions in boundary specification, meristem initiation and maintenance, and organ patterning. Also see LOF1 (At1g26780). protein_coding MYB DOMAIN PROTEIN 105 (MYB105) MYB DOMAIN PROTEIN 105 (MYB105);MYB DOMAIN PROTEIN 105 (AtMYB105);LATERAL ORGAN FUSION 2 (LOF2)
AT3G47050	AT3G47050	104.375	-3.28085	0.519399	-6.31663	2.67326e-10	1.02231e-08	AT3G47050 AT3G47050.1 Glycosyl hydrolase family protein;(source:Araport11) protein_coding
AT5G49140	AT5G49140	19.8265	-3.27454	0.577281	-5.67235	1.4085e-08	3.88812e-07	AT5G49140 AT5G49140.1 Disease resistance protein (TIR-NBS-LRR class) family;(source:Araport11) protein_coding
AT4G12360	AT4G12360	47.0467	-3.26448	0.561811	-5.81064	6.22347e-09	1.84294e-07	AT4G12360 AT4G12360.1 Bifunctional inhibitor/lipid-transfer protein/seed storage 2S albumin superfamily protein;(source:Araport11) protein_coding
AT1G76430	AT1G76430	64.0852	-3.26093	0.544392	-5.99004	2.09789e-09	6.84552e-08	AT1G76430 AT1G76430.1 Encodes Pht1;9, a member of the Pht1 family of phosphate transporters which include: Pht1;1/At5g43350, Pht1;2/At5g43370, Pht1;3/At5g43360, Pht1;4/At2g38940, Pht1;5/At2g32830, Pht1;6/At5g43340, Pht1;7/At3g54700, Pht1;8/At1g20860, Pht1;9/At1g76430 (Plant Journal 2002, 31:341). protein_coding PHOSPHATE TRANSPORTER 1;9 (PHT1;9) PHOSPHATE TRANSPORTER 1;9 (PHT1;9)
AT2G32830	AT2G32830	5.56946	-3.23835	1.01092	-3.20335	0.00135838	0.00838884	AT2G32830 AT2G32830.1 Encodes Pht1;5, a member of the Pht1 family of phosphate transporters which include: Pht1;1/At5g43350, Pht1;2/At5g43370, Pht1;3/At5g43360, Pht1;4/At2g38940, Pht1;5/At2g32830, Pht1;6/At5g43340, Pht1;7/At3g54700, Pht1;8/At1g20860, Pht1;9/At1g76430 (Plant Journal 2002, 31:341). protein_coding PHOSPHATE TRANSPORTER 1;5 (PHT1;5) PHOSPHATE TRANSPORTER 5 (PHT5);PHOSPHATE TRANSPORTE…
AT5G40380	AT5G40380	13.1443	-3.2383	0.999711	-3.23924	0.0011985	0.0075929	AT5G40380 AT5G40380.1 Encodes a cysteine-rich receptor-like protein kinase. protein_coding CYSTEINE-RICH RLK (RECEPTOR-LIKE PROTEIN KINASE) 42 (CRK42) CYSTEINE-RICH RLK (RECEPTOR-LIKE PROTEIN KINASE) 42 (CRK42)
AT3G26460	AT3G26460	1279.06	-3.23735	0.314696	-10.2872	8.04628e-25	1.44209e-22	AT3G26460 AT3G26460.1 Polyketide cyclase/dehydrase and lipid transport superfamily protein;(source:Araport11) protein_coding
AT3G29430	AT3G29430	771.456	-3.23693	0.231375	-13.99	1.79526e-44	9.17341e-42	AT3G29430 AT3G29430.1 Terpenoid synthases superfamily protein;(source:Araport11) protein_coding GERANYL(GERANYL)DIPHOSPHATE SYNTHASE 9 (ATGGPS9) GERANYL(GERANYL)DIPHOSPHATE SYNTHASE 9 (ATGGPS9)
AT5G19890	AT5G19890	1591.53	-3.2242	0.680303	-4.73936	2.14395e-06	3.47158e-05	AT5G19890 AT5G19890.1 Peroxidase superfamily protein;(source:Araport11) protein_coding
AT1G78860	AT1G78860	1396.93	-3.2163	0.313296	-10.266	1.00282e-24	1.75793e-22	AT1G78860 AT1G78860.1 curculin-like (mannose-binding) lectin family protein, low similarity to Ser/Thr protein kinase (Zea mays) GI:2598067; contains Pfam profile PF01453: Lectin (probable mannose binding) but not the protein kinase domain of the Z. mays protein protein_coding APPLE DOMAIN LECTIN-2 (GAL2) APPLE DOMAIN LECTIN-2 (GAL2);LOW-BORON TOLERANCE (LBT)
AT3G20395	AT3G20395	88.9067	-3.21597	0.64179	-5.01094	5.41656e-07	1.0357e-05	AT3G20395 AT3G20395.1 RING/U-box superfamily protein;(source:Araport11) protein_coding
AT1G01355	AT1G01355	7.70033	-3.21074	0.903748	-3.5527	0.0003813	0.00295587	AT1G01355 AT1G01355.1 Putative endonuclease or glycosyl hydrolase;(source:Araport11) protein_coding
AT5G60350	AT5G60350	105.199	-3.19811	0.536552	-5.96048	2.51501e-09	8.07493e-08	AT5G60350 AT5G60350.1 hypothetical protein;(source:Araport11) protein_coding
AT1G01670	AT1G01670	112.016	-3.19595	0.41266	-7.74474	9.57792e-15	6.76539e-13	AT1G01670 AT1G01670.1 RING/U-box superfamily protein;(source:Araport11) protein_coding
AT1G48070	AT1G48070	22.1599	-3.18948	0.636939	-5.00752	5.51372e-07	1.05177e-05	AT1G48070 AT1G48070.1 Thioredoxin superfamily protein;(source:Araport11) protein_coding
AT1G18350	AT1G18350	11.3385	-3.17582	0.893889	-3.55282	0.000381127	0.00295549	AT1G18350 AT1G18350.1 MAP kinase kinase7. Member of plant mitogen-activated protein kinase kinase group D. Negative regulator of polar auxin transport. Overexpression leads to activation of basal and systemic acquired resistance. protein_coding MAP KINASE KINASE 7 (MKK7) MAP KINASE KINASE 7 (ATMKK7);MAP KINASE KINASE 7 (MKK7);MAP KINASE KINASE7 (MKK7);BUSHY AND DWARF 1 (BUD1)
AT1G50090	AT1G50090	26.015	-3.15154	0.593809	-5.30734	1.11239e-07	2.56877e-06	AT1G50090 AT1G50090.1 D-aminoacid aminotransferase-like PLP-dependent enzymes superfamily protein;(source:Araport11) protein_coding BRANCHED-CHAIN AMINO ACID TRANSAMINASE 7 (BCAT7) (ATBCAT7);BRANCHED-CHAIN AMINO ACID TRANSAMINASE 7 (BCAT7)
AT1G71000	AT1G71000	15.5637	-3.14998	0.996788	-3.16013	0.00157697	0.00942573	AT1G71000 AT1G71000.1 Chaperone DnaJ-domain superfamily protein;(source:Araport11) protein_coding
AT2G45130	AT2G45130	72.6663	-3.14953	0.865767	-3.63785	0.000274929	0.00225576	AT2G45130 AT2G45130.1 Expression is upregulated in the shoot of cax1/cax3 mutant. protein_coding SPX DOMAIN GENE 3 (SPX3) ARABIDOPSIS THALIANA SPX DOMAIN GENE 3 (ATSPX3);SPX DOMAIN GENE 3 (SPX3)
AT1G64820	AT1G64820	30.9909	-3.14284	0.604204	-5.20162	1.97558e-07	4.27191e-06	AT1G64820 AT1G64820.1 MATE efflux family protein;(source:Araport11) protein_coding
AT1G77760	AT1G77760	2923.67	-3.10923	0.864711	-3.59569	0.000323535	0.0025814	AT1G77760 AT1G77760.1 Encodes the cytosolic minor isoform of nitrate reductase (NR). Involved in the first step of nitrate assimilation, it contributes about 15% of the nitrate reductase activity in shoots. Similar to molybdopterin oxidoreductases at the N-terminus, and to FAD/NAD-binding cytochrome reductases at the C-terminus. Cofactors: FAD, heme iron (cytochrome B-557), and molybdenum-pterin.…
AT5G27200	AT5G27200	84.1953	-3.09748	0.37352	-8.29269	1.10713e-16	9.8477e-15	AT5G27200 AT5G27200.1 Encodes an acyl carrier protein family member. Expression is induced by salt stress and overexpression leads to increased salt tolerance. protein_coding ACYL CARRIER PROTEIN 5 (ACP5) (ATACP5);ACYL CARRIER PROTEIN 5 (ACP5)
AT5G26300	AT5G26300	169.909	-3.03172	0.433405	-6.99511	2.65052e-12	1.40519e-10	AT5G26300 AT5G26300.1 TRAF-like family protein;(source:Araport11) protein_coding
AT5G37980	AT5G37980	183.99	-3.01182	0.372474	-8.08599	6.16622e-16	4.88739e-14	AT5G37980 AT5G37980.1 Zinc-binding dehydrogenase family protein;(source:Araport11) protein_coding
AT3G10040	AT3G10040	3241.97	-3.01	0.950694	-3.16611	0.00154493	0.00927575	AT3G10040 AT3G10040.1 Encodes HRA1 (HYPOXIA RESPONSE ATTENUATOR1), a low oxygen-inducible transcription factor. protein_coding HYPOXIA RESPONSE ATTENUATOR1 (HRA1) HYPOXIA RESPONSE ATTENUATOR1 (HRA1)
AT5G03390	AT5G03390	97.5984	-2.98194	0.541719	-5.50459	3.70032e-08	9.33476e-07	AT5G03390 AT5G03390.1 hypothetical protein (DUF295);(source:Araport11) protein_coding
AT1G29020	AT1G29020	281.535	-2.97956	0.598492	-4.97845	6.40961e-07	1.19328e-05	AT1G29020 AT1G29020.1 Calcium-binding EF-hand family protein;(source:Araport11) protein_coding
AT1G65110	AT1G65110	49.8142	-2.96055	0.418797	-7.06919	1.55839e-12	8.62358e-11	AT1G65110 AT1G65110.1 Ubiquitin carboxyl-terminal hydrolase-related protein;(source:Araport11) protein_coding
AT2G23400	AT2G23400	124.468	-2.95898	0.336319	-8.79812	1.39122e-18	1.45902e-16	AT2G23400 AT2G23400.1 Undecaprenyl pyrophosphate synthetase family protein;(source:Araport11) protein_coding CIS-PRENYLTRANSFERASE 2 (CPT2) (ATCPT2);CIS-PRENYLTRANSFERASE 2 (CPT2)
AT2G40350	AT2G40350	8.07884	-2.95629	0.9334	-3.16723	0.00153901	0.00925642	AT2G40350 AT2G40350.1 encodes a member of the DREB subfamily A-2 of ERF/AP2 transcription factor family. The protein contains one AP2 domain. There are eight members in this subfamily including DREB2A AND DREB2B that are involved in response to drought. protein_coding
AT4G16990	AT4G16990	131.911	-2.95029	0.702733	-4.19831	2.68911e-05	0.000314419	AT4G16990 AT4G16990.2 disease resistance protein (TIR-NBS class);(source:Araport11) protein_coding RESISTANCE TO LEPTOSPHAERIA MACULANS 3 (RLM3) RESISTANCE TO LEPTOSPHAERIA MACULANS 3 (RLM3)
AT3G52720	AT3G52720	179.478	-2.94724	0.476755	-6.18186	6.33498e-10	2.27416e-08	AT3G52720 AT3G52720.1 Encodes an alpha carbonic anhydrase (CAH1) located in the chloroplast stroma. Most chloroplast proteins are encoded by the nuclear genome and imported with the help of sorting signals that are intrinsic parts of the polypeptides. CAH1 takes an alternative route through the secretory pathway, and becomes N-glycosylated before entering the chloroplast. Glycosylation and intra-…
AT3G43190	AT3G43190	3995.54	-2.94155	0.445406	-6.60421	3.99656e-11	1.79107e-09	AT3G43190 AT3G43190.1 Encodes a protein with sucrose synthase activity (SUS4). protein_coding SUCROSE SYNTHASE 4 (SUS4) ARABIDOPSIS THALIANA SUCROSE SYNTHASE 4 (ATSUS4);SUCROSE SYNTHASE 4 (SUS4)
AT2G47560	AT2G47560	110.638	-2.93759	0.500455	-5.86984	4.36213e-09	1.31941e-07	AT2G47560 AT2G47560.1 RING/U-box superfamily protein;(source:Araport11) protein_coding
AT2G47520	AT2G47520	100.561	-2.92347	0.571251	-5.11766	3.09357e-07	6.35544e-06	AT2G47520 AT2G47520.1 encodes a member of the ERF (ethylene response factor) subfamily B-2 of ERF/AP2 transcription factor family. The protein contains one AP2 domain. There are 5 members in this subfamily including RAP2.2 AND RAP2.12. It plays a role in hypoxia-induced root slanting. protein_coding ETHYLENE RESPONSE FACTOR 71 (ERF71) ARABIDOPSIS THALIANA ETHYLENE RESPONSE FACTOR 71 (AtERF71);ETH…
AT4G08770	AT4G08770	2618.89	-2.91608	0.364142	-8.00807	1.16525e-15	8.9408e-14	AT4G08770 AT4G08770.1 Encodes a putative apoplastic peroxidase Prx37. Primarily expressed in the vascular bundles. Overexpression renders a dwarf phenotype with smaller plants and delayed development. Plants overexpressing Prx37 also shows an increase in the amount of esterified phenolic material associated with their walls. protein_coding PEROXIDASE 37 (Prx37) PEROXIDASE 37 (Prx37)
AT3G25795	AT3G25795	21.3163	-2.91307	0.720387	-4.04375	5.26029e-05	0.000550943	AT3G25795 AT3G25795.1 Encodes a trans-acting siRNA that is phosphate starvation-upregulated and activated by PAP1 (MYB75). Has been identified as a translated small open reading frame by ribosome profiling. other_rna TRANS ACTING SIRNA 4 (TAS4) TRANS ACTING SIRNA 4 (TAS4);SHORT OPEN READING FRAME 27 (SORF27)
AT1G76650	AT1G76650	1705.49	-2.90942	0.480277	-6.0578	1.37994e-09	4.68751e-08	AT1G76650 AT1G76650.1 calmodulin-like 38;(source:Araport11) protein_coding CALMODULIN-LIKE 38 (CML38)
AT2G41690	AT2G41690	17.9388	-2.88005	0.627547	-4.58938	4.44559e-06	6.49029e-05	AT2G41690 AT2G41690.1 member of Heat Stress Transcription Factor (Hsf) family protein_coding HEAT SHOCK TRANSCRIPTION FACTOR B3 (HSFB3) HEAT SHOCK TRANSCRIPTION FACTOR B3 (AT-HSFB3);HEAT SHOCK TRANSCRIPTION FACTOR B3 (HSFB3);HEAT SHOCK TRANSCRIPTION FACTOR B3 (HSFB3)
AT5G39890	AT5G39890	1876.18	-2.84833	0.703276	-4.05009	5.11971e-05	0.000539513	AT5G39890 AT5G39890.1 2-aminoethanethiol dioxygenase, putative (DUF1637);(source:Araport11) protein_coding PLANT CYSTEINE OXIDASE 2 (PCO2) PLANT CYSTEINE OXIDASE 2 (PCO2)
AT1G15625	AT1G15625	341.091	-2.84624	0.566899	-5.02072	5.14776e-07	9.93001e-06	AT1G15625 AT1G15625.1 E3 ubiquitin-protein ligase;(source:Araport11) protein_coding
AT4G30380	AT4G30380	20.8946	-2.8439	0.88212	-3.22393	0.00126444	0.00792864	AT4G30380 AT4G30380.1 Encodes a Plant Natriuretic Peptide (PNP). PNPs are a class of systemically mobile molecules distantly related to expansins; their biological role has remained elusive. protein_coding EXPANSIN-LIKE B2 PRECURSOR (EXLB2)
AT5G05280	AT5G05280	13.5555	-2.82775	0.747477	-3.78307	0.000154908	0.00139597	AT5G05280 AT5G05280.1 Encodes a RING-finger E3 ligase protein that controls anther dehiscence by positively regulating the expression of DAD1 in the jasmonic acid biosynthesis pathway. protein_coding DEFECTIVE IN ANTHER DEHISCENCE1- ( DAD1-) ACTIVATING FACTOR (DAF) DEFECTIVE IN ANTHER DEHISCENCE1- ( DAD1-) ACTIVATING FACTOR (DAF)
AT1G35180	AT1G35180	8.30914	-2.82463	0.879446	-3.21183	0.00131891	0.00820383	AT1G35180 AT1G35180.1 TRAM, LAG1 and CLN8 (TLC) lipid-sensing domain containing protein;(source:Araport11) protein_coding
AT1G23730	AT1G23730	341.588	-2.80622	0.620189	-4.52479	6.04555e-06	8.56331e-05	AT1G23730 AT1G23730.1 beta carbonic anhydrase 3;(source:Araport11) protein_coding BETA CARBONIC ANHYDRASE 3 (BCA3) BETA CARBONIC ANHYDRASE 3 (BCA3);BETA CARBONIC ANHYDRASE 3 (ATBCA3)
AT5G52690	AT5G52690	19.0456	-2.79852	0.656805	-4.26081	2.03684e-05	0.000249321	AT5G52690 AT5G52690.1 Copper transport protein family;(source:Araport11) protein_coding
AT1G43800	AT1G43800	3284.79	-2.79614	0.379566	-7.36667	1.74937e-13	1.09124e-11	AT1G43800 AT1G43800.1 Plant stearoyl-acyl-carrier-protein desaturase family protein;(source:Araport11) protein_coding FLORAL TRANSITION AT THE MERISTEM1 (FTM1) FLORAL TRANSITION AT THE MERISTEM1 (FTM1);ACYL?ACYL CARRIER PROTEIN (ACP) DESATURASE 6 (AAD6);STEAROYL-ACYL CARRIER PROTEIN &#916;9-DESATURASE6 (SAD6)
AT5G66670	AT5G66670	33.2236	-2.788	0.548845	-5.07976	3.77902e-07	7.5694e-06	AT5G66670 AT5G66670.1 pectinesterase, putative (DUF677);(source:Araport11) protein_coding
AT5G57220	AT5G57220	314.757	-2.78544	0.65872	-4.22856	2.35194e-05	0.000280041	AT5G57220 AT5G57220.1 member of CYP81F, involved in glucosinolate metabolism. Mutants had impaired resistance to fungi. The mRNA is cell-to-cell mobile. protein_coding "CYTOCHROME P450, FAMILY 81, SUBFAMILY F, POLYPEPTIDE 2" (CYP81F2) "CYTOCHROME P450, FAMILY 81, SUBFAMILY F, POLYPEPTIDE 2" (CYP81F2)
AT3G09640	AT3G09640	28.8942	-2.78431	0.724577	-3.84266	0.000121706	0.00113671	AT3G09640 AT3G09640.1 Encodes a cytosolic ascorbate peroxidase APX2. Ascorbate peroxidases are enzymes that scavenge hydrogen peroxide in plant cells. Eight types of APX have been described for Arabidopsis: three cytosolic (APX1, APX2, APX6), two chloroplastic types (stromal sAPX, thylakoid tAPX), and three microsomal (APX3, APX4, APX5) isoforms. protein_coding ASCORBATE PEROXIDASE 2 (APX2) (ATAP…
AT2G43932	AT2G43932	10.4703	-2.76977	0.79736	-3.47367	0.000513384	0.00377047	AT2G43932 AT2G43932.1 Pseudogene of AT2G43940; thiol methyltransferase, putative pseudogene
AT4G13210	AT4G13210	75.7328	-2.75602	0.283872	-9.70868	2.76908e-22	4.07988e-20	AT4G13210 AT4G13210.2 Pectin lyase-like superfamily protein;(source:Araport11) protein_coding
AT1G29000	AT1G29000	28.3446	-2.75321	0.488585	-5.63507	1.74991e-08	4.70614e-07	AT1G29000 AT1G29000.1 Heavy metal transport/detoxification superfamily protein;(source:Araport11) protein_coding
AT1G65130	AT1G65130	20.0259	-2.75051	0.547501	-5.02375	5.06728e-07	9.80628e-06	AT1G65130 AT1G65130.1 Ubiquitin carboxyl-terminal hydrolase-related protein;(source:Araport11) protein_coding
AT1G29560	AT1G29560	75.8885	-2.74367	0.344188	-7.97141	1.56874e-15	1.18103e-13	AT1G29560 AT1G29560.1 Zinc finger C-x8-C-x5-C-x3-H type family protein;(source:Araport11) protein_coding
AT1G63390	AT1G63390	49.159	-2.72912	0.447873	-6.0935	1.10468e-09	3.82828e-08	AT1G63390 AT1G63390.1 flavin containing monooxygenase FMO GS-OX-like protein;(source:Araport11) protein_coding
AT3G33528	AT3G33528	23.6529	-2.70988	0.628623	-4.31082	1.62653e-05	0.000204731	AT3G33528 AT3G33528.1 hypothetical protein;(source:Araport11) protein_coding
AT3G27220	AT3G27220	3090.67	-2.70941	0.45025	-6.01756	1.77069e-09	5.87361e-08	AT3G27220 AT3G27220.1 Galactose oxidase/kelch repeat superfamily protein;(source:Araport11) protein_coding
AT2G40050	AT2G40050	17.411	-2.70831	0.650562	-4.16303	3.14045e-05	0.00035677	AT2G40050 AT2G40050.1 Cysteine/Histidine-rich C1 domain family protein;(source:Araport11) protein_coding
AT2G43140	AT2G43140	215.818	-2.70722	0.467634	-5.78919	7.07247e-09	2.0739e-07	AT2G43140 AT2G43140.2 bHLH129 is a nuclear localized basic helix loop helix protein. It has been shown to function as a transcriptional repressor. Overexpression of bHLH129 regulates root elongation and ABA response. protein_coding (BHLH129) (BHLH129)
AT2G16060	AT2G16060	2185.76	-2.70614	0.403685	-6.7036	2.03349e-11	9.55699e-10	AT2G16060 AT2G16060.1 Encodes a class 1 nonsymbiotic hemoglobin induced by low oxygen levels with very high oxygen affinity. It is not likely to be a hemoglobin transporter because of its extremely high affinity for oxygen. Overexpression impairs cold stress-induced nitric oxide (NO) production. protein_coding HEMOGLOBIN 1 (HB1) HEMOGLOBIN 1 (HB1);PHYTOGLOBIN 1 (PGB1);CLASS I HEMOGLOBIN (GLB1); (…
AT5G24275	AT5G24275	18.5349	-2.69896	0.854375	-3.15899	0.00158317	0.00945354	AT5G24275 AT5G24275.1 En/Spm-like transposon;(source:Araport11) protein_coding
AT4G33560	AT4G33560	952.714	-2.67864	0.506296	-5.29066	1.21876e-07	2.77702e-06	AT4G33560 AT4G33560.1 Member of the wound-induced polypeptide (WIP) family. protein_coding WOUND-INDUCED POLYPEPTIDE 5 (WIP5) WOUND-INDUCED POLYPEPTIDE 5 (WIP5)
AT2G16895	AT2G16895	20.2763	-2.66222	0.630833	-4.22017	2.44123e-05	0.000289315	AT2G16895 AT2G16895.1 pseudogene of UDP-Glycosyltransferase superfamily protein;(source:Araport11) pseudogene
AT2G40960	AT2G40960	340.427	-2.65496	0.237059	-11.1996	4.09622e-29	9.64459e-27	AT2G40960 AT2G40960.1 Single-stranded nucleic acid binding R3H protein;(source:Araport11) protein_coding
AT3G25505	AT3G25505	23.4083	-2.65439	0.57545	-4.61272	3.9744e-06	5.85579e-05	AT3G25505 AT3G25505.1 TIR-NBS-LRR class disease resistance protein;(source:Araport11) protein_coding
AT3G44450	AT3G44450	51.519	-2.65017	0.505094	-5.24687	1.54703e-07	3.4396e-06	AT3G44450 AT3G44450.1 Plant specific protein.BIC1 and BIC2 inhibit cryptochrome function by blocking blue light-dependent cryptochrome dimerization.Light activated transcription of BICs is mediated by cryptochromes. protein_coding BLUE-LIGHT INHIBITOR OF CRYPTOCHROMES 2 (BIC2) BLUE-LIGHT INHIBITOR OF CRYPTOCHROMES 2 (BIC2)
AT5G58120	AT5G58120	72.3943	-2.63681	0.356772	-7.39073	1.46026e-13	9.20462e-12	AT5G58120 AT5G58120.1 Disease resistance protein (TIR-NBS-LRR class) family;(source:Araport11) protein_coding
AT2G13680	AT2G13680	22.2027	-2.62394	0.493602	-5.31591	1.06125e-07	2.4649e-06	AT2G13680 AT2G13680.1 Responsible for the synthesis of callose deposited at the primary cell wall of meiocytes, tetrads and microspores. Required for exine formation during microgametogenesis and for pollen viability. Highest expression in meiocytes, tetrads, microspores and mature pollen. protein_coding CALLOSE SYNTHASE 5 (CALS5) CALLOSE SYNTHASE 5 (CALS5);ARABIDOPSIS THALIANA GLUCAN SYNTHASE-LI…
AT1G61750	AT1G61750	54.4759	-2.62298	0.628274	-4.17489	2.98127e-05	0.000341757	AT1G61750 AT1G61750.1 Receptor-like protein kinase-related family protein;(source:Araport11) protein_coding
AT5G34871	AT5G34871	114.837	-2.62199	0.280774	-9.33843	9.77696e-21	1.27611e-18	AT5G34871 AT5G34871.1 other_RNA;(source:Araport11) other_rna
AT1G34050	AT1G34050	49.9875	-2.61554	0.48892	-5.34964	8.81288e-08	2.07704e-06	AT1G34050 AT1G34050.1 Ankyrin repeat family protein;(source:Araport11) protein_coding
AT2G47950	AT2G47950	21.3743	-2.61412	0.717954	-3.64107	0.000271506	0.00223682	AT2G47950 AT2G47950.1 myelin transcription factor-like protein;(source:Araport11) protein_coding
AT5G41290	AT5G41290	53.355	-2.6084	0.773663	-3.37149	0.000747615	0.00514197	AT5G41290 AT5G41290.1 Receptor-like protein kinase-related family protein;(source:Araport11) protein_coding
AT3G22910	AT3G22910	80.3451	-2.60671	0.397317	-6.5608	5.35201e-11	2.33698e-09	AT3G22910 AT3G22910.1 ATPase E1-E2 type family protein / haloacid dehalogenase-like hydrolase family protein;(source:Araport11) protein_coding AUTO-INHIBITED CA2+ ATPASE 13 (ACA13)
AT4G16860	AT4G16860	203.201	-2.60457	0.453719	-5.7405	9.43957e-09	2.70203e-07	AT4G16860 AT4G16860.1 Confers resistance to Peronospora parasitica. RPP4 is coordinately regulated by transcriptional activation and RNA silencing. protein_coding RECOGNITION OF PERONOSPORA PARASITICA 4 (RPP4) RECOGNITION OF PERONOSPORA PARASITICA 4 (RPP4)
AT4G13820	AT4G13820	23.5629	-2.59141	0.682835	-3.79508	0.000147596	0.00134104	AT4G13820 AT4G13820.1 Leucine-rich repeat (LRR) family protein;(source:Araport11) protein_coding
AT1G33890	AT1G33890	22.9491	-2.58778	0.710108	-3.64421	0.000268209	0.00221961	AT1G33890 AT1G33890.1 Avirulence induced gene (AIG1) family protein;(source:Araport11) protein_coding IMMUNE ASSOCIATED NUCLEOTIDE BINDING 3 (IAN3) IMMUNE ASSOCIATED NUCLEOTIDE BINDING 3 (IAN3)
AT3G28740	AT3G28740	73.5104	-2.57805	0.433779	-5.94324	2.79444e-09	8.84206e-08	AT3G28740 AT3G28740.1 Encodes a member of the cytochrome p450 family. Expression is upregulated in response to cis-jasmonate treatment. Overexpression induces synthesis of volatile compounds that affect chemical ecology and insect interactions. protein_coding CYTOCHROME P450, FAMILY 81, SUBFAMILY D, POLYPEPTIDE 11 (CYP81D11) CYTOCHROME P450, FAMILY 81, SUBFAMILY D, POLYPEPTIDE 11 (CYP81D11)
AT1G69870	AT1G69870	46.4703	-2.57713	0.819229	-3.1458	0.00165635	0.00979364	AT1G69870 AT1G69870.1 Encodes a low affinity nitrate transporter NRT1.7. Expressed in phloem. Responsible for source-to-sink remobilization of nitrate. The mRNA is cell-to-cell mobile. protein_coding NRT1/ PTR FAMILY 2.13 (NPF2.13) NITRATE TRANSPORTER 1.7 (NRT1.7); (ATNPF2.13);NRT1/ PTR FAMILY 2.13 (NPF2.13)
AT2G06765	AT2G06765	18.2851	-2.57462	0.810712	-3.17575	0.00149449	0.00905666	AT2G06765 AT2G06765.1 None;(source:Araport11) long_noncoding_rna
AT5G25250	AT5G25250	219.163	-2.5688	0.377409	-6.8064	1.00073e-11	4.86507e-10	AT5G25250 AT5G25250.1 Encodes a protein that is involved in a membrane microdomain-dependent, but clathrin-independent, endocytic pathway required for optimal seedling development. The mRNA is cell-to-cell mobile. protein_coding FLOTILLIN 1 (FLOT1) FLOTILLIN 1 (FLOT1)
AT1G53660	AT1G53660	122.447	-2.56443	0.217235	-11.8049	3.68356e-32	1.06584e-29	AT1G53660 AT1G53660.1 Nucleotide/sugar transporter family protein protein_coding
AT3G14395	AT3G14395	86.1855	-2.56431	0.372176	-6.89004	5.57752e-12	2.80817e-10	AT3G14395 AT3G14395.1 Novel gene of unknown functio that is conserved among monocots and dicots. Potentially associated with plant responses to spider mite feeding (PMID:28649257). protein_coding MITE ATTACK TRIGGERED IMMUNITY 1 (MAT1) MITE ATTACK TRIGGERED IMMUNITY 1 (MAT1)
AT1G10370	AT1G10370	176.66	-2.55732	0.316981	-8.06774	7.16104e-16	5.63004e-14	AT1G10370 AT1G10370.1 Encodes GSTU17 (Glutathione S-Transferase U17). Functions as a negative component of stress-mediated signal transduction pathways in drought and salt stress responses. protein_coding EARLY-RESPONSIVE TO DEHYDRATION 9 (ERD9) GLUTATHIONE S-TRANSFERASE 30 (GST30);GLUTATHIONE S-TRANSFERASE TAU 17 (ATGSTU17);GLUTATHIONE S-TRANSFERASE U17 (GSTU17);EARLY-RESPONSIVE TO DEHYDRATION 9…
AT3G29410	AT3G29410	8265.46	-2.54808	0.247313	-10.303	6.82727e-25	1.24215e-22	AT3G29410 AT3G29410.1 Terpenoid cyclases/Protein prenyltransferases superfamily protein;(source:Araport11) protein_coding TERPENE SYNTHASE 25 (TPS25) TERPENE SYNTHASE 25 (TPS25)
AT4G24110	AT4G24110	862.33	-2.54179	0.530034	-4.79552	1.62256e-06	2.69112e-05	AT4G24110 AT4G24110.1 NADP-specific glutamate dehydrogenase;(source:Araport11) protein_coding
AT3G06020	AT3G06020	42.0965	-2.53764	0.495699	-5.11931	3.06662e-07	6.31088e-06	AT3G06020 AT3G06020.1 A member of the FAF family proteins encoded by the FANTASTIC FOUR (FAF) genes: AT4G02810 (FAF1), AT1G03170 (FAF2), AT5G19260 (FAF3) and AT3G06020 (FAF4). FAFs have the potential to regulate shoot meristem size in Arabidopsis thaliana. FAFs can repress WUS, which ultimately leads to an arrest of meristem activity in FAF overexpressing lines. protein_coding FANTASTIC FOUR 4 (F…
AT3G63320	AT3G63320	11.8034	-2.53596	0.803348	-3.15674	0.00159546	0.00951254	AT3G63320 AT3G63320.1 Protein phosphatase 2C family protein;(source:Araport11) protein_coding
AT2G11810	AT2G11810	154.071	-2.53485	0.631155	-4.01621	5.91413e-05	0.000608803	AT2G11810 AT2G11810.1 MGD3 is the major enzyme for galactolipid metabolism during phosphate starvation. Does not contribute to galactolipid synthesis under P1-sufficient conditions. protein_coding MONOGALACTOSYLDIACYLGLYCEROL SYNTHASE TYPE C (MGDC) MONOGALACTOSYLDIACYLGLYCEROL SYNTHASE TYPE C (MGDC); (ATMGD3);MONOGALACTOSYL DIACYLGLYCEROL SYNTHASE 3 (MGD3)
AT3G54310	AT3G54310	23.7485	-2.52984	0.729807	-3.46645	0.000527388	0.00385693	AT3G54310 AT3G54310.1 DNA-directed RNA polymerase subunit alpha;(source:Araport11) protein_coding
AT1G30135	AT1G30135	109.673	-2.52581	0.775651	-3.25637	0.00112846	0.00722698	AT1G30135 AT1G30135.1 jasmonate-zim-domain protein 8;(source:Araport11) protein_coding JASMONATE-ZIM-DOMAIN PROTEIN 8 (JAZ8) (tify5a);JASMONATE-ZIM-DOMAIN PROTEIN 8 (JAZ8)
AT1G64320	AT1G64320	39.4573	-2.52239	0.478207	-5.27467	1.32992e-07	2.99899e-06	AT1G64320 AT1G64320.1 myosin heavy chain-like protein;(source:Araport11) protein_coding
AT3G27095	AT3G27095	51.1613	-2.51556	0.379443	-6.62961	3.36567e-11	1.53106e-09	AT3G27095 AT3G27095.1 pseudogene of Cysteine/Histidine-rich C1 domain family protein;(source:Araport11) pseudogene
AT2G28815	AT2G28815	65.1956	-2.51004	0.432002	-5.81026	6.23769e-09	1.84488e-07	AT2G28815 AT2G28815.1 50S ribosomal protein L16;(source:Araport11) protein_coding
AT3G58865	AT3G58865	97.7034	-2.50109	0.288869	-8.65823	4.79145e-18	4.75501e-16	AT3G58865 AT3G58865.1 Member of Sadhu non-coding retrotransposon family transposable_element_gene SADHU NON-CODING RETROTRANSPOSON 10-1 (SADHU10-1) SADHU NON-CODING RETROTRANSPOSON 10-1 (SADHU10-1)
AT1G80760	AT1G80760	133.701	-2.4944	0.464916	-5.36527	8.0826e-08	1.92157e-06	AT1G80760 AT1G80760.1 Encodes a protein with boron transporter activity. It helps to preferentially direct boron to young developing tissues in the shoot, such as immature leaves, under low boron conditions. This boron channel appears to be impermeable to water, unlike the closely related NIP5;1 boron transporter. This protein also allows the transport of glycerol, urea, and formimide but not lar…
AT1G65190	AT1G65190	70.8463	-2.49333	0.496261	-5.02423	5.05466e-07	9.78974e-06	AT1G65190 AT1G65190.1 Protein kinase superfamily protein;(source:Araport11) protein_coding (ZRK13) (ZRK13)
AT5G44730	AT5G44730	1301.56	-2.48735	0.418294	-5.94641	2.74094e-09	8.69571e-08	AT5G44730 AT5G44730.2 Haloacid dehalogenase-like hydrolase (HAD) superfamily protein;(source:Araport11) protein_coding
AT1G11040	AT1G11040	19.7677	-2.48453	0.668608	-3.71598	0.000202421	0.0017569	AT1G11040 AT1G11040.1 HSP40/DnaJ peptide-binding protein;(source:Araport11) protein_coding
AT2G02620	AT2G02620	68.394	-2.4779	0.334249	-7.41333	1.23169e-13	7.82548e-12	AT2G02620 AT2G02620.1 Cysteine/Histidine-rich C1 domain family protein;(source:Araport11) protein_coding
AT5G51870	AT5G51870	39.6938	-2.47593	0.705901	-3.50748	0.000452371	0.00340036	AT5G51870 AT5G51870.3 Encodes a MADS-box transcription factor involved in floral transition. protein_coding AGAMOUS-LIKE 71 (AGL71) AGAMOUS-LIKE 71 (AGL71)
AT5G23570	AT5G23570	584.975	-2.47534	0.212207	-11.6647	1.93003e-31	5.26723e-29	AT5G23570 AT5G23570.1 Required for posttranscriptional gene silencing and natural virus resistance.SGS3 is a member of an 'unknown' protein family. Members of this family have predicted coiled coiled domains suggesting oligomerization and a potential zinc finger domain. Involved in the production of trans-acting siRNAs, through direct or indirect stabilization of cleavage fragments of the primary…
AT1G14540	AT1G14540	132.587	-2.47173	0.727799	-3.39617	0.000683369	0.00478757	AT1G14540 AT1G14540.1 Peroxidase superfamily protein;(source:Araport11) protein_coding PEROXIDASE 4 (PER4) PEROXIDASE 4 (PER4);PEROXIDASE 4 (PRX4)
AT5G27220	AT5G27220	20.6436	-2.47143	0.59862	-4.12855	3.65066e-05	0.000406464	AT5G27220 AT5G27220.1 Frigida-like protein;(source:Araport11) protein_coding
AT4G22950	AT4G22950	67.4679	-2.45722	0.616851	-3.98349	6.79115e-05	0.000686143	AT4G22950 AT4G22950.1 MADS-box protein AGL19 protein_coding AGAMOUS-LIKE 19 (AGL19) (GL19);AGAMOUS-LIKE 19 (AGL19)
AT5G26200	AT5G26200	145.972	-2.45558	0.625259	-3.9273	8.59037e-05	0.000842411	AT5G26200 AT5G26200.1 Mitochondrial substrate carrier family protein;(source:Araport11) protein_coding
AT5G41550	AT5G41550	142.636	-2.45421	0.319545	-7.68032	1.58689e-14	1.10466e-12	AT5G41550 AT5G41550.1 Disease resistance protein (TIR-NBS-LRR class) family;(source:Araport11) protein_coding
AT1G16225	AT1G16225	33.3396	-2.45236	0.703038	-3.48823	0.000486225	0.0036141	AT1G16225 AT1G16225.1 Target SNARE coiled-coil domain protein;(source:Araport11) protein_coding
AT5G59670	AT5G59670	35.4743	-2.44185	0.412166	-5.92443	3.13386e-09	9.82542e-08	AT5G59670 AT5G59670.1 Leucine-rich repeat protein kinase family protein;(source:Araport11) protein_coding
AT5G28626	AT5G28626	544.591	-2.43911	0.277806	-8.77989	1.63635e-18	1.70124e-16	AT5G28626 AT5G28626.1 Member of Sadhu non-coding retrotransposon family The mRNA is cell-to-cell mobile. transposable_element_gene SADHU NON-CODING RETROTRANSPOSON 1-3 (SADHU1-3) SADHU NON-CODING RETROTRANSPOSON 1-3 (SADHU1-3)
AT1G55775	AT1G55775	31.6773	-2.43069	0.451921	-5.37859	7.5072e-08	1.79126e-06	AT1G55775 AT1G55775.1 heavy metal-associated domain protein;(source:Araport11) protein_coding
AT5G07060	AT5G07060	15.5958	-2.43028	0.628827	-3.86479	0.000111184	0.00105334	AT5G07060 AT5G07060.1 Encodes MAC5C, homologous to MAC5A. MAC5A is a component of the MOS4-associated complex (MAC) that contributes to snc1- mediated autoimmunity. Homologues include AT1G07360 (MAC5A), AT2G29580 (MAC5B) and AT5G07060 (MAC5C). MAC5A and MAC5B are more closely related to each other than to MAC5C. protein_coding MOS4-ASSOCIATED COMPLEX SUBUNIT 5C (MAC5C) MOS4-ASSOCIATED COMPLEX SUB…
AT3G05790	AT3G05790	14.5982	-2.42471	0.685407	-3.53762	0.000403754	0.00309794	AT3G05790 AT3G05790.1 Encodes a member of the Lon protease-like proteins (Lon1/At5g26860, Lon2/At5g47040, Lon3/At3g05780, Lon4/At3g05790). Lon is a multifunctional ATP-dependent protease which exists in bacteria, archaea and within organelles in eukaryotic cells. Lon proteases are responsible for the degradation of abnormal, damaged and unstable proteins. protein_coding LON PROTEASE 4 (LON4) LON …
AT5G43740	AT5G43740	55.151	-2.42465	0.449485	-5.39428	6.87986e-08	1.6589e-06	AT5G43740 AT5G43740.1 Disease resistance protein (CC-NBS-LRR class) family;(source:Araport11) protein_coding
AT5G49780	AT5G49780	189.446	-2.42372	0.48137	-5.03504	4.77738e-07	9.34312e-06	AT5G49780 AT5G49780.1 Leucine-rich repeat protein kinase family protein;(source:Araport11) protein_coding
AT1G64260	AT1G64260	18.469	-2.4228	0.611086	-3.96475	7.3474e-05	0.000736765	AT1G64260 AT1G64260.1 MuDR family transposase;(source:Araport11) protein_coding
AT4G21902	AT4G21902	15.3759	-2.42158	0.675319	-3.58583	0.000336011	0.00266677	AT4G21902 AT4G21902.1 hypothetical protein;(source:Araport11) protein_coding
AT3G44716	AT3G44716	92.019	-2.41937	0.266951	-9.06299	1.26922e-19	1.52408e-17	AT3G44716 AT3G44716.1 hypothetical protein;(source:Araport11) protein_coding
AT3G55700	AT3G55700	61.1348	-2.41627	0.656645	-3.67972	0.000233492	0.00197797	AT3G55700 AT3G55700.1 UDP-Glycosyltransferase superfamily protein;(source:Araport11) protein_coding
AT1G26530	AT1G26530	71.6595	-2.41251	0.31387	-7.68635	1.51389e-14	1.0569e-12	AT1G26530 AT1G26530.1 PIN domain-like family protein;(source:Araport11) protein_coding
AT4G24540	AT4G24540	16.6793	-2.40047	0.588876	-4.07637	4.57449e-05	0.000491548	AT4G24540 AT4G24540.1 Encodes a MADS-box protein involved in flowering. Regulates the expression of SOC1 and is also upregulated by SOC1. Binds with IMK3 kinase domain. Phosphorylated by IMK3; likely to be a target for IMK3 kinase domain. protein_coding AGAMOUS-LIKE 24 (AGL24) AGAMOUS-LIKE 24 (AGL24)
AT2G35820	AT2G35820	81.7828	-2.38724	0.315691	-7.56195	3.97084e-14	2.63435e-12	AT2G35820 AT2G35820.1 ureidoglycolate hydrolase;(source:Araport11) protein_coding
AT1G61440	AT1G61440	65.5345	-2.38389	0.324217	-7.35275	1.94169e-13	1.20495e-11	AT1G61440 AT1G61440.1 S-locus lectin protein kinase family protein;(source:Araport11) protein_coding
AT1G61190	AT1G61190	114.363	-2.38003	0.472041	-5.042	4.60691e-07	9.03179e-06	AT1G61190 AT1G61190.1 Putative CC-NB-LRR resistance gene. It's ortholog in ecotype Wei-0 RPP39 (R_190-Wei-0, accession number JQ045573, PMID:22359513) has been shown experimentally to recognize the effector ATR39-1 produced by Hyaloperonospora arabidopsidis (Hpa). The mRNA is cell-to-cell mobile. protein_coding RESISTANCE TO PERONOSPORA PARASITICA 39 (RPP39)
AT1G73010	AT1G73010	785.133	-2.37058	0.723835	-3.27503	0.00105651	0.00684282	AT1G73010 AT1G73010.1 Encodes PPsPase1, a pyrophosphate-specific phosphatase catalyzing the specific cleavage of pyrophosphate (Km 38.8 uM) with an alkaline catalytic pH optimum. Expression is upregulated in the shoot of cax1/cax3 mutant. protein_coding PHOSPHATE STARVATION-INDUCED GENE 2 (PS2) PHOSPHATE STARVATION-INDUCED GENE 2 (PS2);PYROPHOSPHATE-SPECIFIC PHOSPHATASE1 (AtPPsPase1);PYROPHOSPHAT…
AT2G11891	AT2G11891	20.7773	-2.37046	0.590434	-4.01477	5.95043e-05	0.000611492	AT2G11891 AT2G11891.1 hypothetical protein;(source:Araport11) protein_coding
AT3G46270	AT3G46270	125.067	-2.36079	0.389516	-6.06084	1.35415e-09	4.6195e-08	AT3G46270 AT3G46270.1 receptor protein kinase-like protein;(source:Araport11) protein_coding
AT1G77860	AT1G77860	15.4459	-2.35736	0.698686	-3.37399	0.000740871	0.00511286	AT1G77860 AT1G77860.1 mutant has Altered morphology of pollen exine wall; Seven-Path Transmembrane Protein protein_coding KOMPEITO (KOM) KOMPEITO (KOM)
AT1G05700	AT1G05700	126.506	-2.35452	0.714184	-3.2968	0.000977938	0.00640473	AT1G05700 AT1G05700.1 Leucine-rich repeat transmembrane protein kinase protein;(source:Araport11) protein_coding
AT1G67100	AT1G67100	91.7144	-2.35226	0.62548	-3.76072	0.000169424	0.00151203	AT1G67100 AT1G67100.1 LOB domain-containing protein 40;(source:Araport11) protein_coding LOB DOMAIN-CONTAINING PROTEIN 40 (LBD40) LOB DOMAIN-CONTAINING PROTEIN 40 (LBD40)
AT4G22280	AT4G22280	132.578	-2.35127	0.283812	-8.28461	1.18498e-16	1.04627e-14	AT4G22280 AT4G22280.1 F-box/RNI-like superfamily protein;(source:Araport11) protein_coding
AT2G02430	AT2G02430	22.9787	-2.35063	0.563348	-4.1726	3.0114e-05	0.000344553	AT2G02430 AT2G02430.1 pseudogene of Arginyl-tRNA synthetase;(source:Araport11) pseudogene
AT2G17850	AT2G17850	240.441	-2.34828	0.540228	-4.34682	1.38123e-05	0.000177578	AT2G17850 AT2G17850.1 Rhodanese/Cell cycle control phosphatase superfamily protein;(source:Araport11) protein_coding
AT5G11920	AT5G11920	920.049	-2.33306	0.325405	-7.1697	7.5163e-13	4.36018e-11	AT5G11920 AT5G11920.1 Encodes a protein with fructan exohydrolase (FEH) activity acting on both inulin and levan-type fructans (1- and 6-FEH). The enzyme does not have invertase activity. protein_coding 6-&1-FRUCTAN EXOHYDROLASE (cwINV6) 6-&1-FRUCTAN EXOHYDROLASE (cwINV6);6-&1-FRUCTAN EXOHYDROLASE (AtcwINV6)
AT5G14760	AT5G14760	128.866	-2.32836	0.526079	-4.42588	9.60503e-06	0.000128224	AT5G14760 AT5G14760.1 At5g14760 encodes for L-aspartate oxidase involved in the early steps of NAD biosynthesis. In contrary to the EC 1.4.3.16 (l-aspartate oxidase - deaminating) the enzyme catalyzes the reaction L-aspartate + O2 = iminoaspartate (alpha-iminosuccinate) + H2O2 protein_coding L-ASPARTATE OXIDASE (AO) FLAGELLIN-INSENSITIVE 4 (FIN4);L-ASPARTATE OXIDASE (AO)
AT1G22260	AT1G22260	30.2283	-2.32766	0.635997	-3.65986	0.000252355	0.00211095	AT1G22260 AT1G22260.1 One of two nearly identical proteins (ZYP1b) identified by similarity to transverse filament (TF) proteins. These proteins are involved in chromosome synapsis during meiosis I and localize to the synaptonemal complex (SC). Single mutants have reduced fertility and double mutants (induced by RNAi) have severely reduced fertility. protein_coding (ZYP1a) (ZYP1a); (ZYP1); (AtZYP…
AT5G51930	AT5G51930	89.1768	-2.32239	0.312513	-7.43135	1.07498e-13	6.86617e-12	AT5G51930 AT5G51930.1 Glucose-methanol-choline (GMC) oxidoreductase family protein;(source:Araport11) protein_coding
AT5G65500	AT5G65500	38.6089	-2.31902	0.456296	-5.08227	3.7295e-07	7.48267e-06	AT5G65500 AT5G65500.1 U-box domain-containing protein kinase family protein;(source:Araport11) protein_coding
AT4G18195	AT4G18195	14.0343	-2.30843	0.727232	-3.17427	0.00150213	0.00909126	AT4G18195 AT4G18195.1 Member of a family of proteins related to PUP1, a purine transporter. May be involved in the transport of purine and purine derivatives such as cytokinins, across the plasma membrane. protein_coding PURINE PERMEASE 8 (PUP8) PURINE PERMEASE 8 (PUP8);ARABIDOPSIS THALIANA PURINE PERMEASE 8 (ATPUP8)
AT5G39090	AT5G39090	54.9501	-2.30274	0.565216	-4.07409	4.61942e-05	0.000495932	AT5G39090 AT5G39090.1 HXXXD-type acyl-transferase family protein;(source:Araport11) protein_coding
AT2G41480	AT2G41480	997.921	-2.29961	0.457521	-5.02624	5.00189e-07	9.69535e-06	AT2G41480 AT2G41480.1 Encodes a cationic cell-wall-bound peroxidase homolog that is involved in the lignification of cell walls. protein_coding PEROXIDASE 25 (PRX25) (ATPRX25);PEROXIDASE 25 (PRX25)
AT5G43210	AT5G43210	88.5229	-2.29424	0.287683	-7.97489	1.52514e-15	1.15545e-13	AT5G43210 AT5G43210.1 Excinuclease ABC, C subunit, N-terminal;(source:Araport11) protein_coding
AT1G21810	AT1G21810	26.0404	-2.29264	0.632537	-3.62452	0.000289499	0.00235522	AT1G21810 AT1G21810.1 Encodes a protein that localizes at motile vesicle-like small compartments in differentiating xylem cells that is associated with microtubule plus-ends. VETH-positive compartments are unlikely to be elements in conventional endomembrane trafficking pathways. It can associate with COG2, and together these two proteins co-localize with the EXO70A1 exocyst subunit, tethering EX…
AT3G56060	AT3G56060	218.143	-2.28574	0.302094	-7.56631	3.83964e-14	2.55437e-12	AT3G56060 AT3G56060.1 Glucose-methanol-choline (GMC) oxidoreductase family protein;(source:Araport11) protein_coding
AT5G18730	AT5G18730	19.0575	-2.27997	0.601877	-3.78811	0.000151801	0.00137106	AT5G18730 AT5G18730.1 DNAJ heat shock amino-terminal domain protein;(source:Araport11) protein_coding
AT4G25200	AT4G25200	66.8879	-2.27355	0.583749	-3.89474	9.83035e-05	0.000947755	AT4G25200 AT4G25200.1 AtHSP23.6-mito mRNA, nuclear gene encoding mitochondrial protein_coding MITOCHONDRION-LOCALIZED SMALL HEAT SHOCK PROTEIN 23.6 (HSP23.6-MITO) MITOCHONDRION-LOCALIZED SMALL HEAT SHOCK PROTEIN 23.6 (HSP23.6-MITO);MITOCHONDRION-LOCALIZED SMALL HEAT SHOCK PROTEIN 23.6 (ATHSP23.6-MITO)
AT3G07970	AT3G07970	57.425	-2.27202	0.444414	-5.11238	3.18117e-07	6.49651e-06	AT3G07970 AT3G07970.1 Required for pollen separation during normal development. In qrt mutants, the outer walls of the four meiotic products of the pollen mother cell are fused, and pollen grains are released in tetrads.May be required for cell type-specific pectin degradation. protein_coding QUARTET 2 (QRT2) QUARTET 2 (QRT2)
AT1G69480	AT1G69480	98.244	-2.26196	0.451064	-5.01472	5.31096e-07	1.02016e-05	AT1G69480 AT1G69480.1 EXS (ERD1/XPR1/SYG1) family protein;(source:Araport11) protein_coding
AT5G15120	AT5G15120	2216.39	-2.25468	0.485041	-4.64843	3.34473e-06	5.0425e-05	AT5G15120 AT5G15120.1 2-aminoethanethiol dioxygenase, putative (DUF1637);(source:Araport11) protein_coding PLANT CYSTEINE OXIDASE 1 (PCO1) PLANT CYSTEINE OXIDASE 1 (PCO1)
AT1G37130	AT1G37130	5529.9	-2.25301	0.638474	-3.52874	0.000417548	0.00318546	AT1G37130 AT1G37130.1 Identified as a mutant resistant to chlorate. Encodes nitrate reductase structural gene. Involved in nitrate assimilation. Has nitrate reductase activity. Up-regulated by the fungus P. indica. Binds transcription factor At2g35940. The mRNA is cell-to-cell mobile. protein_coding NITRATE REDUCTASE 2 (NIA2) (NIA2-1);CHLORATE RESISTANT 3 (CHL3);NITRATE REDUCTASE (NR);NITRATE RED…
AT5G28610	AT5G28610	181.663	-2.2461	0.579877	-3.87341	0.000107322	0.00102361	AT5G28610 AT5G28610.1 LOW protein: ATP-dependent RNA helicase DRS1-like protein;(source:Araport11) protein_coding
AT1G44130	AT1G44130	36.5632	-2.23265	0.543031	-4.11146	3.93157e-05	0.000432329	AT1G44130 AT1G44130.1 Eukaryotic aspartyl protease family protein;(source:Araport11) protein_coding
AT5G20830	AT5G20830	6677.9	-2.22668	0.342385	-6.50343	7.8511e-11	3.31375e-09	AT5G20830 AT5G20830.1 Encodes a protein with sucrose synthase activity (SUS1). protein_coding SUCROSE SYNTHASE 1 (SUS1) SUCROSE SYNTHASE 1 (SUS1); (atsus1); (ASUS1)
AT1G09420	AT1G09420	263.124	-2.22256	0.204225	-10.8829	1.39006e-27	3.14941e-25	AT1G09420 AT1G09420.2 Encodes a protein similar to glucose-6-phosphate dehydrogenase but, based on amino acid differences in the active site and lack of activity, does not encode a functional G6PDH. The amino acid sequence for the consensus sequence of the G6PDH active site (DHYLGKE) differs in three places in this protein. gc exon splice site at 20574 is based on protein alignment, and is not co…
AT1G15630	AT1G15630	93.1936	-2.21973	0.426941	-5.19914	2.00209e-07	4.32006e-06	AT1G15630 AT1G15630.1 transmembrane protein;(source:Araport11) protein_coding
AT1G67150	AT1G67150	299.271	-2.20929	0.236767	-9.33109	1.0479e-20	1.35303e-18	AT1G67150 AT1G67150.2 transmembrane protein, putative (DUF247);(source:Araport11) protein_coding
AT4G03540	AT4G03540	20.1466	-2.20671	0.700424	-3.15054	0.0016297	0.00967107	AT4G03540 AT4G03540.1 Uncharacterized protein family (UPF0497);(source:Araport11) protein_coding CASP-LIKE PROTEIN 1C1 (CASPL1C1) CASP-LIKE PROTEIN 1C1 (CASPL1C1)
AT1G64000	AT1G64000	46.9301	-2.19282	0.40721	-5.385	7.2444e-08	1.73634e-06	AT1G64000 AT1G64000.1 member of WRKY Transcription Factor; Group II-c protein_coding WRKY DNA-BINDING PROTEIN 56 (WRKY56) (AtWRKY56);WRKY DNA-BINDING PROTEIN 56 (WRKY56)
AT1G04425	AT1G04425	98.9025	-2.18498	0.323333	-6.75769	1.40213e-11	6.69455e-10	AT1G04425 AT1G04425.1 other_RNA;(source:Araport11) other_rna
AT3G02610	AT3G02610	349.265	-2.1679	0.262464	-8.25979	1.45924e-16	1.26517e-14	AT3G02610 AT3G02610.1 Encodes one of two &#8710;9 palmitoyl-ACP desaturases responsible for the biosynthesis of &#969;-7 fatty acids in the maturing endosperm. protein_coding ACYL-ACYL CARRIER PROTEIN DESATURASE2 (AAD2) ACYL-ACYL CARRIER PROTEIN DESATURASE2 (AAD2)
AT1G61230	AT1G61230	98.672	-2.1631	0.306763	-7.05136	1.77173e-12	9.62669e-11	AT1G61230 AT1G61230.1 Mannose-binding lectin superfamily protein;(source:Araport11) protein_coding
AT1G64480	AT1G64480	463.027	-2.14678	0.335664	-6.39561	1.59911e-10	6.41137e-09	AT1G64480 AT1G64480.1 calcineurin B-like protein 8, member of plant-specific family of calcium sensor proteins containing 3 EF-hand motifs protein_coding CALCINEURIN B-LIKE PROTEIN 8 (CBL8) CALCINEURIN B-LIKE PROTEIN 8 (CBL8)
AT2G30140	AT2G30140	239.899	-2.1403	0.231524	-9.2444	2.36558e-20	2.95895e-18	AT2G30140 AT2G30140.1 Encodes a putative glycosyltransferase. Regulates flowering time via FLOWERING LOCUS C. protein_coding UDP-GLUCOSYL TRANSFERASE 87A2 (UGT87A2) UDP-GLUCOSYL TRANSFERASE 87A2 (UGT87A2)
AT4G01975	AT4G01975	35.9279	-2.13156	0.502877	-4.23873	2.24792e-05	0.000269661	AT4G01975 AT4G01975.1 transposable_element_gene;(source:Araport11);pseudogene, similar to B, blastp match of 51%25 identity and 4.5e-98 P-value to GP|22830897|dbj|BAC15771.1||AB087616 B {Oryza sativa (japonica cultivar-group)};(source:TAIR10) transposable_element_gene
AT4G01970	AT4G01970	69.6496	-2.12784	0.591944	-3.59467	0.000324807	0.00258983	AT4G01970 AT4G01970.1 Encodes a a raffinose and high affinity stachyose synthase as well as a stachyose and Gol specific galactosylhydrolase enzyme activity.AtRS4 is a sequential multifunctional RafS and StaS as well as a high affinity StaS, accepting only Raf and Gol for Sta product formation. AtRS4 possesses a Sta and Gol specific galactosylhydrolase enzyme activity. protein_coding STACHYOSE SY…
AT2G16890	AT2G16890	143.955	-2.12608	0.590226	-3.60214	0.000315608	0.00253131	AT2G16890 AT2G16890.2 UDP-Glycosyltransferase superfamily protein;(source:Araport11) protein_coding
AT3G47760	AT3G47760	33.3251	-2.12518	0.554566	-3.83215	0.000127026	0.00118014	AT3G47760 AT3G47760.1 ABC2 homolog 4;(source:Araport11) protein_coding ATP-BINDING CASSETTE A5 (ABCA5) A. THALIANA ABC2 HOMOLOG 4 (ATATH4);ATP-BINDING CASSETTE A5 (ABCA5);ABC2 HOMOLOG 4 (ATH4)
AT3G54450	AT3G54450	30.8088	-2.11822	0.451755	-4.68886	2.74736e-06	4.25407e-05	AT3G54450 AT3G54450.1 Major facilitator superfamily protein;(source:Araport11) protein_coding
AT1G78820	AT1G78820	83.2856	-2.11423	0.575867	-3.67139	0.000241234	0.00203208	AT1G78820 AT1G78820.1 D-mannose binding lectin protein with Apple-like carbohydrate-binding domain-containing protein;(source:Araport11) protein_coding
AT4G24450	AT4G24450	204.054	-2.11225	0.30926	-6.83002	8.49029e-12	4.15281e-10	AT4G24450 AT4G24450.1 phosphoglucan, water dikinase;(source:Araport11) protein_coding PHOSPHOGLUCAN, WATER DIKINASE (PWD) (GWD3); (AT4G24450); (ATGWD2);PHOSPHOGLUCAN, WATER DIKINASE (PWD)
AT3G10130	AT3G10130	209.728	-2.1075	0.235149	-8.9624	3.17687e-19	3.48382e-17	AT3G10130 AT3G10130.1 SOUL heme-binding family protein;(source:Araport11) protein_coding
AT4G19370	AT4G19370	178.49	-2.1073	0.388098	-5.42981	5.64141e-08	1.37968e-06	AT4G19370 AT4G19370.1 chitin synthase, putative (DUF1218);(source:Araport11) protein_coding MODIFYING WALL LIGNIN-2 (MWL-2) MODIFYING WALL LIGNIN-2 (MWL-2)
AT1G61370	AT1G61370	705.265	-2.10448	0.199264	-10.5613	4.50518e-26	8.72552e-24	AT1G61370 AT1G61370.1 S-locus lectin protein kinase family protein;(source:Araport11) protein_coding
AT1G59700	AT1G59700	35.2087	-2.09612	0.662792	-3.16256	0.00156389	0.00936383	AT1G59700 AT1G59700.1 Encodes glutathione transferase belonging to the tau class of GSTs. Naming convention according to Wagner et al. (2002). The mRNA is cell-to-cell mobile. protein_coding GLUTATHIONE S-TRANSFERASE TAU 16 (GSTU16) GLUTATHIONE S-TRANSFERASE TAU 16 (GSTU16);GLUTATHIONE S-TRANSFERASE TAU 16 (ATGSTU16)
AT3G02240	AT3G02240	120.513	-2.08445	0.406661	-5.12577	2.9632e-07	6.11377e-06	AT3G02240 AT3G02240.1 Encodes a root meristem growth factor (RGF). Belongs to a family of functionally redundant homologous peptides that are secreted, tyrosine-sulfated, and expressed mainly in the stem cell area and the innermost layer of central columella cells. RGFs are required for maintenance of the root stem cell niche and transit amplifying cell proliferation. Members of this family inclu…
AT3G48450	AT3G48450	132.479	-2.07744	0.445523	-4.66292	3.11752e-06	4.73872e-05	AT3G48450 AT3G48450.1 RPM1-interacting protein 4 (RIN4) family protein;(source:Araport11) protein_coding
AT2G17600	AT2G17600	18.3441	-2.07706	0.595807	-3.48612	0.000490083	0.00363594	AT2G17600 AT2G17600.1 Cysteine/Histidine-rich C1 domain family protein;(source:Araport11) protein_coding
AT5G44575	AT5G44575	51.5899	-2.07613	0.496073	-4.18513	2.85006e-05	0.000329072	AT5G44575 AT5G44575.1 hypothetical protein;(source:Araport11) protein_coding
AT1G02230	AT1G02230	27.3072	-2.07511	0.554894	-3.73965	0.000184276	0.00162347	AT1G02230 AT1G02230.1 NAC domain containing protein 4;(source:Araport11) protein_coding NAC DOMAIN CONTAINING PROTEIN 4 (NAC004) NAC DOMAIN CONTAINING PROTEIN 4 (NAC004);NAC DOMAIN CONTAINING PROTEIN 4 (ANAC004)
AT1G70430	AT1G70430	92.0032	-2.0677	0.364714	-5.66938	1.43316e-08	3.94712e-07	AT1G70430 AT1G70430.1 Protein kinase superfamily protein;(source:Araport11) protein_coding
AT1G01140	AT1G01140	319.193	-2.06147	0.351261	-5.86877	4.39033e-09	1.32627e-07	AT1G01140 AT1G01140.3 Encodes a CBL-interacting protein kinase with similarity to SOS2 protein_coding CBL-INTERACTING PROTEIN KINASE 9 (CIPK9) PROTEIN KINASE 6 (PKS6);CBL-INTERACTING PROTEIN KINASE 9 (CIPK9)
AT1G60095	AT1G60095	443.142	-2.04578	0.187314	-10.9217	9.07894e-28	2.07657e-25	AT1G60095 AT1G60095.1 Mannose-binding lectin superfamily protein;(source:Araport11) protein_coding
AT3G01260	AT3G01260	2078.14	-2.03839	0.283033	-7.20195	5.9359e-13	3.51124e-11	AT3G01260 AT3G01260.1 Galactose mutarotase-like superfamily protein;(source:Araport11) protein_coding
AT5G65140	AT5G65140	299.268	-2.03581	0.4799	-4.24216	2.21381e-05	0.000266634	AT5G65140 AT5G65140.1 Haloacid dehalogenase-like hydrolase (HAD) superfamily protein;(source:Araport11) protein_coding TREHALOSE-6-PHOSPHATE PHOSPHATASE J (TPPJ) TREHALOSE-6-PHOSPHATE PHOSPHATASE J (TPPJ)
AT2G43000	AT2G43000	63.8136	-2.03184	0.632016	-3.21485	0.00130513	0.00813917	AT2G43000 AT2G43000.1 Encodes a NAC transcription factor induced by hydrogen peroxide (H2O2). Involved in senescence. Over expression of the gene strongly delays senescence and enhances tolerance to various abiotic stresses. protein_coding NAC DOMAIN CONTAINING PROTEIN 42 (NAC042) NAC DOMAIN CONTAINING PROTEIN 42 (anac042); (ATJUB1);JUNGBRUNNEN 1 (JUB1);NAC DOMAIN CONTAINING PROTEIN 42 (NAC042)
AT2G32860	AT2G32860	115.437	-2.03071	0.37931	-5.3537	8.61714e-08	2.0349e-06	AT2G32860 AT2G32860.2 beta glucosidase 33;(source:Araport11) protein_coding BETA GLUCOSIDASE 33 (BGLU33) BETA GLUCOSIDASE 33 (BGLU33)
AT3G44730	AT3G44730	558.973	-2.02438	0.205858	-9.83383	8.04939e-23	1.22351e-20	AT3G44730 AT3G44730.1 kinesin-like protein 1;(source:Araport11) protein_coding KINESIN-LIKE PROTEIN 1 (KP1) ARABIDOPSIS KINESIN-LIKE PROTEIN 1 (ATKP1); (AtKIN14h);KINESIN-LIKE PROTEIN 1 (KP1)
AT5G55780	AT5G55780	71.9042	-2.01304	0.307674	-6.54277	6.03902e-11	2.60404e-09	AT5G55780 AT5G55780.1 Cysteine/Histidine-rich C1 domain family protein;(source:Araport11) protein_coding
AT5G09530	AT5G09530	2074.35	-2.00622	0.326453	-6.14552	7.97018e-10	2.81903e-08	AT5G09530 AT5G09530.1 The gene encodes a unique protein which contains 36 repeats of a unique pentapeptide (Pro-Glu-Leu|Ile|Val-Pro-Lys). It has been shown tobe involved in growth and development. protein_coding PRO-GLU-LEU|ILE|VAL-PRO-LYS 1 (PELPK1) PRO-GLU-LEU|ILE|VAL-PRO-LYS 1 (PELPK1);PROLINE-RICH PROTEIN 10 (PRP10)
AT3G63360	AT3G63360	80.3348	-1.99112	0.462102	-4.30883	1.64121e-05	0.000206471	AT3G63360 AT3G63360.1 Encodes a defensin-like (DEFL) family protein. protein_coding
AT5G50800	AT5G50800	114.383	-1.99072	0.321619	-6.18969	6.02825e-10	2.17706e-08	AT5G50800 AT5G50800.1 Encodes a member of the SWEET sucrose efflux transporter family proteins, together with RPG1, it is involved in pollen development. Together with SWEET14, it is likely involved in modulating the GA response and is required for proper development of anthers, seeds and seedlings. protein_coding (SWEET13) (SWEET13);RUPTURED POLLEN GRAIN 2 (RPG2); (AtSWEET13)
AT4G04700	AT4G04700	255.028	-1.98974	0.411878	-4.83089	1.35927e-06	2.30864e-05	AT4G04700 AT4G04700.1 member of Calcium Dependent Protein Kinase protein_coding CALCIUM-DEPENDENT PROTEIN KINASE 27 (CPK27) CALCIUM-DEPENDENT PROTEIN KINASE 27 (CPK27)
AT5G52750	AT5G52750	73.3465	-1.98247	0.543292	-3.64899	0.00026327	0.00218627	AT5G52750 AT5G52750.1 Heavy metal transport/detoxification superfamily protein;(source:Araport11) protein_coding
AT5G63595	AT5G63595	630.788	-1.98211	0.257667	-7.69253	1.44252e-14	1.01002e-12	AT5G63595 AT5G63595.1 flavonol synthase 4;(source:Araport11) protein_coding FLAVONOL SYNTHASE 4 (FLS4) FLAVONOL SYNTHASE 4 (FLS4); (ATFLS4)
AT3G11580	AT3G11580	150.747	-1.98172	0.442325	-4.48023	7.45634e-06	0.000103092	AT3G11580 AT3G11580.1 SOD7 encodes nuclear localized B3 DNA binding domain and a transcriptional repression motif. Belongs to the RAV gene family. Functions in regulation of seed size and binds to and represses KLU. protein_coding NGATHA-LIKE PROTEIN2 (NGAL2) SUPPRESSOR OF DA1-1 (SOD7);NGATHA-LIKE PROTEIN2 (NGAL2)
AT1G76780	AT1G76780	95.4657	-1.9802	0.343165	-5.77039	7.90863e-09	2.29895e-07	AT1G76780 AT1G76780.1 HSP20-like chaperones superfamily protein;(source:Araport11) protein_coding
AT3G27884	AT3G27884	3042.36	-1.97938	0.314322	-6.2973	3.02878e-10	1.14912e-08	AT3G27884 AT3G27884.1 Has been identified as a translated small open reading frame by ribosome profiling. other_rna SHORT OPEN READING FRAME 3 (SORF3) SHORT OPEN READING FRAME 3 (SORF3)
AT3G47790	AT3G47790	129.652	-1.97793	0.486498	-4.06565	4.78988e-05	0.000509902	AT3G47790 AT3G47790.1 ABC2 homolog 7;(source:Araport11) protein_coding ATP-BINDING CASSETTE A8 (ABCA8) (ATATH7);ATP-BINDING CASSETTE A8 (ABCA8);ABC2 HOMOLOG 7 (ATH7)
AT3G24255	AT3G24255	238.402	-1.974	0.164215	-12.0209	2.76108e-33	8.96082e-31	AT3G24255 AT3G24255.1 RNA-directed DNA polymerase (reverse transcriptase)-related family protein;(source:Araport11) protein_coding
AT3G06435	AT3G06435	135.111	-1.97303	0.467594	-4.21953	2.44809e-05	0.000289888	AT3G06435 AT3G06435.1 Expressed protein;(source:Araport11) protein_coding
AT4G01430	AT4G01430	247.709	-1.96579	0.586727	-3.35044	0.000806839	0.00548459	AT4G01430 AT4G01430.1 Encodes a plasma membrane-localized amino acid transporter likely involved in amino acid export in the developing seed. protein_coding USUALLY MULTIPLE ACIDS MOVE IN AND OUT TRANSPORTERS 29 (UMAMIT29) USUALLY MULTIPLE ACIDS MOVE IN AND OUT TRANSPORTERS 29 (UMAMIT29)
AT2G41730	AT2G41730	50.4656	-1.96563	0.605699	-3.24523	0.00117356	0.00746205	AT2G41730 AT2G41730.1 Expression in rosette leaves is activated by high concentration of boron. protein_coding
AT5G48070	AT5G48070	339.343	-1.96455	0.462448	-4.24815	2.15546e-05	0.000261047	AT5G48070 AT5G48070.1 putative xyloglucan endotransglycosylase/hydrolase, expressed primarily in the stele of mature non-elongating regions of both the main and the lateral root. Is expressed in lateral root primordia but expression ceases after lateral root begins to grow. Involved in cell proliferation in incised inflorescence stems. protein_coding XYLOGLUCAN ENDOTRANSGLUCOSYLASE/HYDROLASE 20 (…
AT5G16990	AT5G16990	230.32	-1.95457	0.215514	-9.06934	1.19738e-19	1.44504e-17	AT5G16990 AT5G16990.1 molecular function has not been defined, was shown involved in oxidative stress tolerance. The mRNA is cell-to-cell mobile. protein_coding
AT5G59270	AT5G59270	50.1933	-1.95064	0.576988	-3.38072	0.000722954	0.00501557	AT5G59270 AT5G59270.1 Concanavalin A-like lectin protein kinase family protein;(source:Araport11) protein_coding L-TYPE LECTIN RECEPTOR KINASE II.2 (LECRK-II.2) L-TYPE LECTIN RECEPTOR KINASE II.2 (LECRK-II.2)
AT2G32960	AT2G32960	333.715	-1.95026	0.345444	-5.64566	1.64547e-08	4.46527e-07	AT2G32960 AT2G32960.1 Encodes an atypical dual-speci&#64257;city phosphatase. protein_coding PLANT AND FUNGI ATYPICAL DUAL-SPECI&#64257;CITY PHOSPHATASE 2 (PFA-DSP2) (AtPFA-DSP2);PLANT AND FUNGI ATYPICAL DUAL-SPECI&#64257;CITY PHOSPHATASE 2 (PFA-DSP2)
AT3G62740	AT3G62740	88.1335	-1.94817	0.590453	-3.29945	0.000968756	0.00635847	AT3G62740 AT3G62740.1 beta glucosidase 7;(source:Araport11) protein_coding BETA GLUCOSIDASE 7 (BGLU7) BETA GLUCOSIDASE 7 (BGLU7)
AT1G11300	AT1G11300	130.737	-1.94548	0.490363	-3.96742	7.26536e-05	0.000729147	AT1G11300 AT1G11300.1 The annotation for At1g11300 in TAIR10 is incorrect. This locus has been split into two At1g11300 (symbol: EGM1) and At1g11305 (symbol: EGM2) (Olivier Loudet, personal communication, 2013-04-03). See Comment field for revised annotation. protein_coding ENHANCED SHOOT GROWTH UNDER MANNITOL STRESS 1 (EGM1) ENHANCED SHOOT GROWTH UNDER MANNITOL STRESS 1 (EGM1)
AT3G45660	AT3G45660	105.819	-1.93918	0.531893	-3.6458	0.000266559	0.002209	AT3G45660 AT3G45660.1 Encodes a member of the NAXT NPF subfamily. protein_coding
AT1G09890	AT1G09890	205.73	-1.936	0.276075	-7.01258	2.3397e-12	1.25145e-10	AT1G09890 AT1G09890.1 Rhamnogalacturonate lyase family protein;(source:Araport11) protein_coding
AT3G11750	AT3G11750	37.7862	-1.93113	0.604308	-3.1956	0.00139542	0.00857181	AT3G11750 AT3G11750.1 Encodes an enzyme that can act as a aldolase or an epimerase for 7,8-dihydroneopterin and 7,8-dihydromonapterin in vitro. It is likely to act in tetrahydrofolate biosynthesis in vivo. protein_coding (FOLB1) (FOLB1)
AT1G69550	AT1G69550	229.419	-1.92432	0.190267	-10.1138	4.79981e-24	7.94981e-22	AT1G69550 AT1G69550.1 disease resistance protein (TIR-NBS-LRR class);(source:Araport11) protein_coding
AT4G25760	AT4G25760	204.091	-1.92214	0.30004	-6.40629	1.49099e-10	6.03838e-09	AT4G25760 AT4G25760.1 Encodes a member of the GDU (glutamine dumper) family proteins involved in amino acid export: At4g31730 (GDU1), At4g25760 (GDU2), At5g57685 (GDU3), At2g24762 (GDU4), At5g24920 (GDU5), At3g30725 (GDU6) and At5g38770 (GDU7). protein_coding GLUTAMINE DUMPER 2 (GDU2) GLUTAMINE DUMPER 2 (GDU2);GLUTAMINE DUMPER 2 (ATGDU2)
AT3G01990	AT3G01990	99.0954	-1.92063	0.471091	-4.07699	4.56224e-05	0.00049067	AT3G01990 AT3G01990.1 Member of a small family of ACT domain containing proteins in Arabidopsis. ACT domains are involved in amino acid binding. protein_coding ACT DOMAIN REPEAT 6 (ACR6) ACT DOMAIN REPEAT 6 (ACR6)
AT3G53350	AT3G53350	363.989	-1.92053	0.279997	-6.85911	6.92885e-12	3.431e-10	AT3G53350 AT3G53350.1 Encodes RIP3 (ROP interactive partner 3), a microtubule-binding protein that is anchored to the plasma membrane domains and promotes local microtubule disassembly, forming as specific pattern of secondary walls in xylem vessel cells. Localized at microtubules and interacts with the plant-specific kinesin AtKinesin-13A. protein_coding ROP INTERACTIVE PARTNER 3 (RIP3) MICROTUB…
AT3G26840	AT3G26840	167.674	-1.91021	0.50339	-3.7947	0.000147822	0.00134168	AT3G26840 AT3G26840.1 Encodes a protein with phytyl ester synthesis and diacylglycerol acyltransferase activities that is involved in the deposition of free phytol and free fatty acids in the form of phytyl esters in chloroplasts, a process involved in maintaining the integrity of the photosynthetic membrane during abiotic stress and senescence. protein_coding PHYTYL ESTER SYNTHASE 2 (PES2) PHYTY…
AT5G38020	AT5G38020	1270.19	-1.9049	0.402385	-4.73402	2.20118e-06	3.54788e-05	AT5G38020 AT5G38020.1 encodes a protein whose sequence is similar to SAM:salicylic acid carboxyl methyltransferase (SAMT) (GI:6002712)(Clarkia breweri) and to SAM:benzoic acid carboxyl methyltransferase (BAMT)(GI:9789277)(Antirrhinum majus) protein_coding
AT5G49350	AT5G49350	77.9797	-1.90229	0.512251	-3.71359	0.000204342	0.00176974	AT5G49350 AT5G49350.1 Glycine-rich protein family;(source:Araport11) protein_coding
AT1G70450	AT1G70450	109.839	-1.89756	0.323085	-5.87325	4.27331e-09	1.29744e-07	AT1G70450 AT1G70450.1 Its expression is enriched in root hair cells (compared to non-root hair cells) and this enrichment is associated with increase in the transcription-associated mark trimethylation of H3 lysine 4 (H3K4me3) and decrease in the Polycomb silencing-associated mark trimethylation of H3 lysine 27 (H3K27me3) in root hair cells relative to non-root hair cells. protein_coding
AT4G14840	AT4G14840	123.717	-1.89487	0.33911	-5.58778	2.29986e-08	6.10314e-07	AT4G14840 AT4G14840.1 spindle assembly abnormal protein;(source:Araport11) protein_coding
AT2G40340	AT2G40340	119.853	-1.89171	0.520081	-3.63733	0.000275475	0.00225873	AT2G40340 AT2G40340.1 Encodes a member of the DREB subfamily A-2 of ERF/AP2 transcription factor family. The protein contains one AP2 domain. There are eight members in this subfamily including DREB2A AND DREB2B that are involved in response to drought. protein_coding (DREB2C) (AtERF48); (DREB2C)
AT5G45150	AT5G45150	43.6616	-1.88685	0.425321	-4.43631	9.15133e-06	0.00012299	AT5G45150 AT5G45150.1 RNAse THREE-like protein 3;(source:Araport11) protein_coding RNASE THREE-LIKE PROTEIN 3 (RTL3) RNASE THREE-LIKE PROTEIN 3 (RTL3)
AT5G02940	AT5G02940	114.253	-1.87537	0.365294	-5.13387	2.83849e-07	5.8919e-06	AT5G02940 AT5G02940.1 ion channel POLLUX-like protein, putative (DUF1012);(source:Araport11) protein_coding
AT5G22320	AT5G22320	550.89	-1.87494	0.29823	-6.28688	3.23913e-10	1.22505e-08	AT5G22320 AT5G22320.1 Leucine-rich repeat (LRR) family protein;(source:Araport11) protein_coding
AT1G49960	AT1G49960	187.693	-1.86889	0.417689	-4.47436	7.6641e-06	0.000105589	AT1G49960 AT1G49960.1 Xanthine/uracil permease family protein;(source:Araport11) protein_coding
AT2G29120	AT2G29120	32.1353	-1.86598	0.416128	-4.48414	7.32071e-06	0.000101334	AT2G29120 AT2G29120.1 member of Putative ligand-gated ion channel subunit family protein_coding GLUTAMATE RECEPTOR 2.7 (GLR2.7) GLUTAMATE RECEPTOR 2.7 (ATGLR2.7);GLUTAMATE RECEPTOR 2.7 (GLR2.7);GLUTAMATE RECEPTOR 2.7 (GLR2.7)
AT5G66640	AT5G66640	50.3462	-1.86472	0.473743	-3.93615	8.27996e-05	0.000814966	AT5G66640 AT5G66640.2 DA1-related protein 3;(source:Araport11) protein_coding DA1-RELATED PROTEIN 3 (DAR3) DA1-RELATED PROTEIN 3 (DAR3)
AT4G10930	AT4G10930	1115.78	-1.86261	0.318917	-5.84042	5.20681e-09	1.55918e-07	AT4G10930 AT4G10930.1 RING/U-box protein;(source:Araport11) protein_coding
AT1G61390	AT1G61390	79.7058	-1.86043	0.271762	-6.8458	7.60512e-12	3.7504e-10	AT1G61390 AT1G61390.1 S-locus lectin protein kinase family protein;(source:Araport11) protein_coding
AT5G56620	AT5G56620	33.1079	-1.85602	0.452018	-4.10608	4.0243e-05	0.000441919	AT5G56620 AT5G56620.1 NAC domain containing protein 99;(source:Araport11) protein_coding NAC DOMAIN CONTAINING PROTEIN 99 (NAC099) NAC DOMAIN CONTAINING PROTEIN 99 (NAC099);NAC DOMAIN CONTAINING PROTEIN 99 (anac099)
AT2G21590	AT2G21590	44.0257	-1.85545	0.385604	-4.8118	1.49576e-06	2.50155e-05	AT2G21590 AT2G21590.1 Encodes the large subunit of ADP-glucose pyrophosphorylase, the enzyme which catalyzes the first and limiting step in starch biosynthesis. The large subunit plays a regulatory role whereas the small subunit (ApS) is the catalytic isoform. Four isoforms of the large subunit (ApL1-4) have been described. protein_coding (APL4) (APL4)
AT1G61490	AT1G61490	230.174	-1.85332	0.186844	-9.91908	3.43903e-23	5.3631e-21	AT1G61490 AT1G61490.1 S-locus lectin protein kinase family protein;(source:Araport11) protein_coding
AT4G14560	AT4G14560	317.319	-1.85159	0.292722	-6.32541	2.52555e-10	9.73572e-09	AT4G14560 AT4G14560.1 auxin (indole-3-acetic acid) induced gene (IAA1) encoding a short-lived nuclear-localized transcriptional regulator protein. The mRNA is cell-to-cell mobile. protein_coding INDOLE-3-ACETIC ACID INDUCIBLE 1 (IAA1) AUXIN RESISTANT 5 (AXR5);INDOLE-3-ACETIC ACID INDUCIBLE 1 (IAA1)
AT4G22350	AT4G22350	477.325	-1.8509	0.19071	-9.70533	2.86146e-22	4.19029e-20	AT4G22350 AT4G22350.2 Ubiquitin C-terminal hydrolases superfamily protein;(source:Araport11) protein_coding
AT5G55770	AT5G55770	46.2003	-1.84941	0.519387	-3.56077	0.000369775	0.00288328	AT5G55770 AT5G55770.1 Cysteine/Histidine-rich C1 domain family protein;(source:Araport11) protein_coding
AT1G12600	AT1G12600	68.9218	-1.84605	0.315734	-5.84687	5.00904e-09	1.50184e-07	AT1G12600 AT1G12600.1 UDP-N-acetylglucosamine (UAA) transporter family;(source:Araport11) protein_coding
AT4G10120	AT4G10120	95.0129	-1.84453	0.323861	-5.69542	1.23065e-08	3.43666e-07	AT4G10120 AT4G10120.1 Encodes a protein with putative sucrose-phosphate synthase activity. protein_coding SUCROSE PHOSPHATE SYNTHASE 4F (SPS4F) (ATSPS4F);SUCROSE PHOSPHATE SYNTHASE 4F (SPS4F)
AT2G42200	AT2G42200	30.0334	-1.84412	0.480024	-3.84172	0.000122173	0.00114034	AT2G42200 AT2G42200.1 Encodes a putative transcriptional regulator that is involved in the vegetative to reproductive phase transition. Expression is regulated by MIR156b. SPL activity nonautonomously inhibits initiation of new leaves at the shoot apical meristem. protein_coding SQUAMOSA PROMOTER BINDING PROTEIN-LIKE 9 (SPL9) (AtSPL9);SQUAMOSA PROMOTER BINDING PROTEIN-LIKE 9 (SPL9)
AT1G61430	AT1G61430	444.088	-1.84186	0.181419	-10.1525	3.22927e-24	5.42337e-22	AT1G61430 AT1G61430.1 S-locus lectin protein kinase family protein;(source:Araport11) protein_coding
AT5G47910	AT5G47910	3659.92	-1.83925	0.389269	-4.72488	2.30252e-06	3.68403e-05	AT5G47910 AT5G47910.1 NADPH/respiratory burst oxidase protein D (RbohD).Interacts with AtrbohF gene to fine tune the spatial control of ROI production and hypersensitive response to cell in and around infection site. The mRNA is cell-to-cell mobile. protein_coding RESPIRATORY BURST OXIDASE HOMOLOGUE D (RBOHD) (ATRBOHD);RESPIRATORY BURST OXIDASE HOMOLOGUE D (RBOHD)
AT2G14920	AT2G14920	112.022	-1.83273	0.311566	-5.88233	4.04538e-09	1.23606e-07	AT2G14920 AT2G14920.1 Encodes a brassinosteroid sulfotransferase that may be involved in brassinosteroid inactivation. In vitro experiements show that this enzyme can act on a broad group of naturally occurring brassinosteroids, including the 24-epimers and (22R,23R)-28 homobrassinosteroids, that have an array of different side chains, though it shows a preference for (22R,23R)-28 homobrassinoste…
AT1G09090	AT1G09090	1341.54	-1.82931	0.290455	-6.29809	3.01337e-10	1.14508e-08	AT1G09090 AT1G09090.2 NADPH-oxidase AtrbohB plays a role in seed after-ripening. Major producer of superoxide in germinating seeds. AtrbohB pre-mRNA is alternatively spliced in seeds in a hormonally and developmentally regulated manner. ABA caused accumulation of AtrbohB-? mRNA and prevented prevented AtrbohB-a mRNA expression in fresh seeds. protein_coding RESPIRATORY BURST OXIDASE HOMOLOG B (RB…
AT3G44960	AT3G44960	49.4055	-1.82855	0.359573	-5.08533	3.66979e-07	7.38171e-06	AT3G44960 AT3G44960.1 shugoshin;(source:Araport11) protein_coding
AT2G41090	AT2G41090	63.8819	-1.82625	0.496691	-3.67683	0.000236149	0.00199625	AT2G41090 AT2G41090.1 Encodes a cytoplasmic, calcium binding calmodulin variant. CML10 interacts with phosphomannomutase (PMM)in vivo and increases its activity thereby affecting ascorbic acid biosynthesis. Its expression is induced by oxidative and other stress. The mRNA is cell-to-cell mobile. protein_coding CALMODULIN LIKE 10 (CML10) CALMODULIN LIKE 10 (CML10)
AT5G28630	AT5G28630	361.88	-1.82558	0.302199	-6.04097	1.5319e-09	5.14546e-08	AT5G28630 AT5G28630.1 glycine-rich protein;(source:Araport11) protein_coding
AT5G05545	AT5G05545	17.7804	-1.82434	0.532389	-3.4267	0.000610968	0.00435789	AT5G05545 AT5G05545.1 None;(source:Araport11) long_noncoding_rna
AT4G00070	AT4G00070	208.084	-1.82385	0.2304	-7.91603	2.45222e-15	1.79551e-13	AT4G00070 AT4G00070.1 RING/U-box superfamily protein;(source:Araport11) protein_coding
AT2G25480	AT2G25480	469.344	-1.81934	0.322775	-5.63657	1.73475e-08	4.6745e-07	AT2G25480 AT2G25480.1 TPX2 (targeting protein for Xklp2) protein family;(source:Araport11) protein_coding
AT5G33300	AT5G33300	415.939	-1.81839	0.27079	-6.71512	1.87915e-11	8.84895e-10	AT5G33300 AT5G33300.1 chromosome-associated kinesin-like protein;(source:Araport11) protein_coding
AT3G03530	AT3G03530	96.3453	-1.81784	0.503768	-3.60848	0.000307997	0.00247967	AT3G03530 AT3G03530.1 PHOSPHOESTERASE FAMILY PROTEIN, NPC4 is significantly induced upon phosphate starvation and plays an important role in the supply of inorganic phosphate and diacylglycerol from membrane-phospholipids during phosphate deprivation. protein_coding NON-SPECIFIC PHOSPHOLIPASE C4 (NPC4) (ATNPC4);NON-SPECIFIC PHOSPHOLIPASE C4 (NPC4)
AT1G17400	AT1G17400	32.4898	-1.81696	0.419981	-4.32629	1.51641e-05	0.00019279	AT1G17400 AT1G17400.1 Protein of unknown function. Similar to LAZY1, a gene required or gravitropic response in shoots and roots. Involved in determining lateral root branch angle. protein_coding DEEPER ROOTING 3 (DRO3) DEEPER ROOTING 3 (DRO3); (ATLAZY2); (ATNGR1); (LAZY2)
AT1G08430	AT1G08430	735.486	-1.80348	0.385686	-4.67604	2.92461e-06	4.48261e-05	AT1G08430 AT1G08430.1 Encodes a Al-activated malate efflux transporter. It is essential for aluminum tolerance but does not represent the major Al tolerance QTL. Staurosporine and calyculin A both block all changes in AtALMT1 gene expression (as a result malate release is totally inhibited). AtALMT1 transcription was clearly induced by indole-3-acetic acid, abscisic acid, low pH, hydrogen peroxid…
AT1G19990	AT1G19990	268.226	-1.80195	0.24767	-7.27561	3.44856e-13	2.0757e-11	AT1G19990 AT1G19990.1 nucleolin;(source:Araport11) protein_coding
AT1G74440	AT1G74440	125.507	-1.80123	0.392747	-4.58623	4.51321e-06	6.57302e-05	AT1G74440 AT1G74440.1 ER membrane protein, putative (DUF962);(source:Araport11) protein_coding
AT1G76470	AT1G76470	39.4258	-1.79732	0.529566	-3.39395	0.00068891	0.00481936	AT1G76470 AT1G76470.1 NAD(P)-binding Rossmann-fold superfamily protein;(source:Araport11) protein_coding
AT5G19100	AT5G19100	407.519	-1.79543	0.367688	-4.88304	1.04464e-06	1.83393e-05	AT5G19100 AT5G19100.1 Eukaryotic aspartyl protease family protein;(source:Araport11) protein_coding
AT2G23170	AT2G23170	82.5006	-1.79462	0.556856	-3.22277	0.00126958	0.00795595	AT2G23170 AT2G23170.1 encodes an IAA-amido synthase that conjugates Asp and other amino acids to auxin in vitro. protein_coding (GH3.3) (GH3.3)
AT4G15450	AT4G15450	246.229	-1.79354	0.19403	-9.24362	2.38301e-20	2.9653e-18	AT4G15450 AT4G15450.1 Senescence/dehydration-associated protein-like protein;(source:Araport11) protein_coding
AT4G36280	AT4G36280	15.9524	-1.79351	0.55558	-3.22818	0.00124579	0.0078381	AT4G36280 AT4G36280.1 Member of the microrchidia protein family which have been described as epigenetic regulators and plant immune mediators, contains a hallmark GHKL-type ATPase domain in N-terminus. protein_coding CRT1 HOMOLOGUE 1 (CRH1) CRT1 HOMOLOGUE 1 (CRH1); (ATMORC2);MICRORCHIDIA 2 (MORC2)
AT4G38620	AT4G38620	1006.7	-1.79228	0.290144	-6.17721	6.52458e-10	2.33524e-08	AT4G38620 AT4G38620.1 Encodes a R2R3 MYB protein which is involved in the response to UV-B. It functions as a repressor of target gene expression. One of its target genes encodes cinnamate 4-hydroxylase; mutants accumulate sinapate esters in their leaves. MYB4 binds to its own promoter and represses its own expression. Nuclear localization of MYB4 depends on the action of the beta importin SAD2. …
AT1G07550	AT1G07550	72.9527	-1.78859	0.406323	-4.40189	1.07314e-05	0.000141374	AT1G07550 AT1G07550.1 Leucine-rich repeat protein kinase family protein;(source:Araport11) protein_coding
AT1G55940	AT1G55940	40.0976	-1.78849	0.469707	-3.80767	0.000140283	0.00128589	AT1G55940 AT1G55940.1 cytochrome P450 family protein;(source:Araport11) protein_coding "CYTOCHROME P450, FAMILY 708, SUBFAMILY A, POLYPEPTIDE 1" (CYP708A1) "CYTOCHROME P450, FAMILY 708, SUBFAMILY A, POLYPEPTIDE 1" (CYP708A1)
AT3G57157	AT3G57157	74.1717	-1.78523	0.316098	-5.6477	1.62605e-08	4.42759e-07	AT3G57157 AT3G57157.1 Has been identified as a translated small open reading frame by ribosome profiling. other_rna SHORT OPEN READING FRAME 5 (SORF5) SHORT OPEN READING FRAME 5 (SORF5)
AT3G16650	AT3G16650	55.3826	-1.78045	0.523541	-3.40079	0.00067192	0.00472113	AT3G16650 AT3G16650.1 Transducin/WD40 repeat-like superfamily protein;(source:Araport11) protein_coding PLEIOTROPIC REGULATORY LOCUS 2 (PRL2) PLEIOTROPIC REGULATORY LOCUS 2 (PRL2)
AT4G36270	AT4G36270	64.0896	-1.78045	0.351841	-5.06037	4.18434e-07	8.3326e-06	AT4G36270 AT4G36270.1 Member of the microrchidia protein family which have been described as epigenetic regulators and plant immune mediators, contains a hallmark GHKL-type ATPase domain in N-terminus. protein_coding MICRORCHIDIA3 (MORC3) MICRORCHIDIA3 (MORC3)
AT4G11080	AT4G11080	402.646	-1.77827	0.37688	-4.71839	2.37719e-06	3.77583e-05	AT4G11080 AT4G11080.1 Encodes a protein containing three copies of the HMG (high mobility group)-box domain. The two Arabidopsis 3xHMG-box proteins are: AT4G11080 (3xHMG-box1) and AT4G23800 (3xHMG-box2). Interacts with mitotic and meiotic chromosomes. protein_coding 3XHIGH MOBILITY GROUP-BOX1 (3xHMG-box1) 3XHIGH MOBILITY GROUP-BOX1 (3xHMG-box1)
AT4G31020	AT4G31020	126.21	-1.77127	0.28415	-6.23356	4.55958e-10	1.67949e-08	AT4G31020 AT4G31020.2 alpha/beta-Hydrolases superfamily protein;(source:Araport11) protein_coding
AT3G10180	AT3G10180	131.244	-1.76983	0.283829	-6.23554	4.50231e-10	1.66094e-08	AT3G10180 AT3G10180.1 P-loop containing nucleoside triphosphate hydrolases superfamily protein;(source:Araport11) protein_coding
AT5G15950	AT5G15950	408.619	-1.76664	0.431546	-4.09376	4.24441e-05	0.000461448	AT5G15950 AT5G15950.1 Adenosylmethionine decarboxylase family protein;(source:Araport11) protein_coding S-ADENOSYLMETHIONINE DECARBOXYLASE 2 (SAMDC2) S-ADENOSYLMETHIONINE DECARBOXYLASE 2 (SAMDC2)
AT4G30420	AT4G30420	509.68	-1.76656	0.259464	-6.80848	9.86321e-12	4.80476e-10	AT4G30420 AT4G30420.1 nodulin MtN21-like transporter family protein protein_coding USUALLY MULTIPLE ACIDS MOVE IN AND OUT TRANSPORTERS 34 (UMAMIT34) USUALLY MULTIPLE ACIDS MOVE IN AND OUT TRANSPORTERS 34 (UMAMIT34)
AT1G16150	AT1G16150	123.959	-1.76564	0.324845	-5.43534	5.46927e-08	1.34031e-06	AT1G16150 AT1G16150.1 Encodes a WAK-like receptor-like kinase with a cytoplasmic Ser/Thr protein kinase domain and an extracellular domain with EGF-like repeats. Likely involved in Arabidopsis root mineral responses to Zn2+, Cu2+, K+, Na+ and Ni+. The mRNA is cell-to-cell mobile. protein_coding WALL ASSOCIATED KINASE-LIKE 4 (WAKL4) WALL ASSOCIATED KINASE-LIKE 4 (WAKL4)
AT1G51405	AT1G51405	86.0132	-1.76534	0.326009	-5.415	6.12897e-08	1.49283e-06	AT1G51405 AT1G51405.1 myosin-like protein;(source:Araport11) protein_coding
AT1G02380	AT1G02380	130.461	-1.76511	0.33268	-5.30573	1.1222e-07	2.58644e-06	AT1G02380 AT1G02380.1 transmembrane protein;(source:Araport11) protein_coding
AT5G09976	AT5G09976	28.5844	-1.76489	0.468005	-3.77109	0.000162537	0.00145707	AT5G09976 AT5G09976.1 hypothetical protein;(source:Araport11) protein_coding
AT3G47290	AT3G47290	85.1229	-1.76083	0.317589	-5.54436	2.95023e-08	7.60223e-07	AT3G47290 AT3G47290.1 phosphatidylinositol-speciwc phospholipase C8;(source:Araport11) protein_coding PHOSPHATIDYLINOSITOL-SPECIWC PHOSPHOLIPASE C8 (PLC8) PHOSPHATIDYLINOSITOL-SPECIWC PHOSPHOLIPASE C8 (PLC8); (ATPLC8)
AT1G69530	AT1G69530	407.793	-1.75993	0.544732	-3.23082	0.00123435	0.00778268	AT1G69530 AT1G69530.3 Member of Alpha-Expansin Gene Family. Naming convention from the Expansin Working Group (Kende et al, Plant Mol Bio). Involved in the formation of nematode-induced syncytia in roots of Arabidopsis thaliana. protein_coding EXPANSIN A1 (EXPA1) (ATHEXP ALPHA 1.2);EXPANSIN A1 (EXPA1); (ATEXP1);EXPANSIN 1 (EXP1); (AT-EXP1);EXPANSIN A1 (ATEXPA1)
AT4G34880	AT4G34880	271.483	-1.75761	0.18684	-9.40705	5.10277e-21	6.69662e-19	AT4G34880 AT4G34880.1 Amidase family protein;(source:Araport11) protein_coding
AT2G24350	AT2G24350	46.3926	-1.75077	0.398617	-4.39211	1.12258e-05	0.000147161	AT2G24350 AT2G24350.1 RNA binding (RRM/RBD/RNP motifs) family protein;(source:Araport11) protein_coding
AT5G40570	AT5G40570	169.383	-1.74129	0.292306	-5.95709	2.56767e-09	8.22202e-08	AT5G40570 AT5G40570.2 Surfeit locus protein 2 (SURF2);(source:Araport11) protein_coding
AT3G27500	AT3G27500	111.416	-1.73995	0.378511	-4.59684	4.28939e-06	6.28517e-05	AT3G27500 AT3G27500.1 Cysteine/Histidine-rich C1 domain family protein;(source:Araport11) protein_coding
AT4G25160	AT4G25160	266.042	-1.73837	0.351391	-4.94711	7.53234e-07	1.37355e-05	AT4G25160 AT4G25160.1 Encodes a U-box domain-containing E3 ubiquitin ligase with central Ser/Thr protein kinase domain whose expression is responsive to both phosphate (Pi) and phosphite (Phi) in both roots and shoots. protein_coding (PUB35) (PUB35)
AT1G32900	AT1G32900	39.5727	-1.73808	0.386223	-4.50018	6.78948e-06	9.46351e-05	AT1G32900 AT1G32900.1 UDP-Glycosyltransferase superfamily protein;(source:Araport11) protein_coding GRANULE BOUND STARCH SYNTHASE 1 (GBSS1) GRANULE BOUND STARCH SYNTHASE 1 (GBSS1)
AT3G16150	AT3G16150	72.7844	-1.73776	0.377234	-4.60659	4.09333e-06	6.00889e-05	AT3G16150 AT3G16150.1 Encodes an asparaginase that catalyzes the degradation of L-asparagine to L-aspartic acid and ammonia. The mRNA is cell-to-cell mobile. protein_coding ASPARAGINASE B1 (ASPGB1) ASPARAGINASE B1 (ASPGB1)
AT2G15030	AT2G15030	192.205	-1.7319	0.375135	-4.61673	3.89839e-06	5.75792e-05	AT2G15030 AT2G15030.1 pseudogene of WD40/YVTN repeat and Bromo-WDR9-I-like domain-containing protein;(source:Araport11) pseudogene
AT5G11060	AT5G11060	51.7228	-1.72949	0.47947	-3.60709	0.000309652	0.00249049	AT5G11060 AT5G11060.1 A member of Class II KN1-like homeodomain transcription factors (together with KNAT3 and KNAT5), with greatest homology to the maize knox1 homeobox protein. Expression regulated by light. Detected in all tissues examined, but most prominent in leaves and young siliques. Transient expression of GFP translational fusion protein suggests bipartite localization in nucleus and cy…
AT5G34851	AT5G34851	18.5066	-1.72575	0.522233	-3.30455	0.00095129	0.00626438	AT5G34851 AT5G34851.1 transposable_element_gene;(source:Araport11);gypsy-like retrotransposon family, has a 0. P-value blast match to GB:AAD27547 polyprotein (Gypsy_Ty3-element) (Oryza sativa subsp. indica);(source:TAIR10) transposable_element_gene
AT1G59620	AT1G59620	72.9868	-1.72262	0.319086	-5.39862	6.71555e-08	1.62254e-06	AT1G59620 AT1G59620.1 Encodes CW9. protein_coding (CW9) (CW9)
AT5G60100	AT5G60100	706.372	-1.71795	0.410023	-4.18989	2.79095e-05	0.000323492	AT5G60100 AT5G60100.2 Encodes pseudo-response regulator 3 (APRR3/PRR3). PRR3 transcript levels vary in a circadian pattern with peak expression at dusk under long and short day conditions. PRR3 affects the period of the circadian clock and seedlings with reduced levels of PRR3 have shorter periods, based on transcriptional assays of clock-regulated genes. PRR3 is expressed in the vasculature of c…
AT1G56660	AT1G56660	927.115	-1.71784	0.440816	-3.89696	9.74071e-05	0.000940622	AT1G56660 AT1G56660.1 MAEBL domain protein;(source:Araport11) protein_coding
AT1G66980	AT1G66980	35.9312	-1.71727	0.446661	-3.84467	0.000120714	0.00112984	AT1G66980 AT1G66980.1 Encodes SNC4 (suppressor of npr1-1, constitutive 4), an atypical receptor-like kinase with two predicted extracellular glycerophosphoryl diester phosphodiesterase domains. protein_coding SUPPRESSOR OF NPR1-1 CONSTITUTIVE 4 (SNC4) GLYCEROPHOSPHODIESTER PHOSPHODIESTERASE (GDPD) LIKE 2 (GDPDL2);SUPPRESSOR OF NPR1-1 CONSTITUTIVE 4 (SNC4)
AT5G03680	AT5G03680	38.0322	-1.71697	0.515575	-3.33021	0.000867814	0.00580864	AT5G03680 AT5G03680.1 Recessive mutations are defective in organ initiation and orientation in the second whorl. This gene encodes a trihelix transcription factor whose expression is limited to margins of floral and vegetative organs. Overexpression and double mutant analyses suggest that this gene is involved in limiting lateral growth of organs. protein_coding PETAL LOSS (PTL) PETAL LOSS (PTL)
AT3G42180	AT3G42180	100.595	-1.71581	0.387407	-4.42896	9.46891e-06	0.000126759	AT3G42180 AT3G42180.1 Exostosin family protein;(source:Araport11) protein_coding
AT1G27020	AT1G27020	1251.48	-1.71331	0.518134	-3.30668	0.000944076	0.00623568	AT1G27020 AT1G27020.1 plant/protein;(source:Araport11) protein_coding
AT5G12420	AT5G12420	631.061	-1.71033	0.424515	-4.02889	5.60397e-05	0.00058111	AT5G12420 AT5G12420.1 O-acyltransferase (WSD1-like) family protein;(source:Araport11) protein_coding WS /DGAT 7 (WSD7) WS /DGAT 7 (WSD7)
AT1G60640	AT1G60640	681.398	-1.7067	0.325948	-5.23613	1.63982e-07	3.61563e-06	AT1G60640 AT1G60640.1 stress response protein;(source:Araport11) protein_coding
AT5G24630	AT5G24630	265.273	-1.70598	0.306949	-5.55787	2.73084e-08	7.12868e-07	AT5G24630 AT5G24630.6 This gene is predicted to encode a protein that forms part of the topoisomerase VI complex. BIN4 is a nuclear-localized protein that can bind DNA. bin4 mutants are brassinolide-insensitive dwarves with severely reduced cell size in leaves, roots, and hypocotyls. Proper development of root hairs and trichomes is also disrupted in bin4 mutants and they have elevated levels of …
AT3G58160	AT3G58160	98.4105	-1.70438	0.358341	-4.7563	1.97173e-06	3.21474e-05	AT3G58160 AT3G58160.1 Class XI myosin gene expressed in flowers from 4-6 week old plants and leaves from 3 week old plants protein_coding (XIJ) (XIJ);MYOSIN XI J (ATXIJ);MYOSIN XI-16 (XI-16);MYOSIN A3 (MYA3); (ATMYOS3)
AT1G33500	AT1G33500	44.151	-1.70289	0.450817	-3.77735	0.000158509	0.00142681	AT1G33500 AT1G33500.1 tropomyosin;(source:Araport11) protein_coding
AT5G13210	AT5G13210	193.383	-1.70242	0.32627	-5.21783	1.81031e-07	3.9524e-06	AT5G13210 AT5G13210.1 Uncharacterized conserved protein UCP015417, vWA;(source:Araport11) protein_coding
AT4G39720	AT4G39720	195.003	-1.70241	0.350363	-4.859	1.17981e-06	2.04728e-05	AT4G39720 AT4G39720.1 VQ motif-containing protein;(source:Araport11) protein_coding
AT1G57980	AT1G57980	48.3041	-1.70115	0.488238	-3.48426	0.000493507	0.00365804	AT1G57980 AT1G57980.1 Nucleotide-sugar transporter family protein;(source:Araport11) protein_coding
AT2G41190	AT2G41190	395.058	-1.69818	0.186185	-9.12093	7.44826e-20	9.1264e-18	AT2G41190 AT2G41190.1 Transmembrane amino acid transporter family protein;(source:Araport11) protein_coding
AT4G02170	AT4G02170	48.3585	-1.69441	0.407594	-4.1571	3.22318e-05	0.000365132	AT4G02170 AT4G02170.1 cotton fiber protein;(source:Araport11) protein_coding
AT1G60630	AT1G60630	209.908	-1.69226	0.281137	-6.01936	1.75107e-09	5.81655e-08	AT1G60630 AT1G60630.1 Leucine-rich repeat protein kinase family protein;(source:Araport11) protein_coding
AT1G28210	AT1G28210	242.803	-1.6894	0.256395	-6.58904	4.42693e-11	1.9652e-09	AT1G28210 AT1G28210.2 DnaJ homolog AtJ1 (atj) protein_coding (ATJ1) (ATDJB1); (ATJ1)
AT2G41100	AT2G41100	1288.24	-1.68688	0.287207	-5.8734	4.26941e-09	1.29744e-07	AT2G41100 AT2G41100.1 encodes a calmodulin-like protein, with six potential calcium binding domains. Calcium binding shown by Ca(2+)-specific shift in electrophoretic mobility. Expression induced by touch and darkness. Expression may also be developmentally controlled. Expression in growing regions of roots, vascular tissue, root/shoot junctions, trichomes, branch points of the shoot, and regions…
AT5G60800	AT5G60800	240.592	-1.68515	0.352267	-4.78373	1.72069e-06	2.83625e-05	AT5G60800 AT5G60800.2 Heavy metal transport/detoxification superfamily protein;(source:Araport11) protein_coding EAVY METAL-ASSOCIATED ISOPRENYLATED PLANT PROTEIN3 (HIPP3) EAVY METAL-ASSOCIATED ISOPRENYLATED PLANT PROTEIN3 (HIPP3)
AT5G38200	AT5G38200	325.463	-1.68087	0.52069	-3.22815	0.00124592	0.0078381	AT5G38200 AT5G38200.1 Class I glutamine amidotransferase-like superfamily protein;(source:Araport11) protein_coding
AT4G00380	AT4G00380	57.6247	-1.67749	0.496034	-3.3818	0.000720118	0.00499981	AT4G00380 AT4G00380.1 Belongs to a subgroup of SGS3-like proteins that act redundantly in RNA-directed DNA methylation: AT1G15910 (FDM1), AT4G00380 (FDM2), AT3G12550 (FDM3), AT1G13790 (FDM4), AT1G80790 (FDM5). protein_coding FACTOR OF DNA METHYLATION 2 (FDM2) FACTOR OF DNA METHYLATION 2 (FDM2);IDN2 PARALOG 2 (IDP2);INVOLVED IN DE NOVO 2 (IDN2) - LIKE 2 (INDL2)
AT4G17670	AT4G17670	887.951	-1.6747	0.32615	-5.13476	2.82511e-07	5.86918e-06	AT4G17670 AT4G17670.1 senescence-associated family protein (DUF581);(source:Araport11) protein_coding
AT1G60270	AT1G60270	418.415	-1.67255	0.323664	-5.16755	2.3718e-07	5.02745e-06	AT1G60270 AT1G60270.1 beta glucosidase 6;(source:Araport11) protein_coding BETA GLUCOSIDASE 6 (BGLU6) BETA GLUCOSIDASE 6 (BGLU6)
AT1G49980	AT1G49980	576.33	-1.67036	0.164495	-10.1545	3.16424e-24	5.35158e-22	AT1G49980 AT1G49980.1 DNA/RNA polymerases superfamily protein;(source:Araport11) protein_coding
AT2G22190	AT2G22190	218.242	-1.66031	0.241062	-6.88748	5.67883e-12	2.84724e-10	AT2G22190 AT2G22190.1 Haloacid dehalogenase-like hydrolase (HAD) superfamily protein;(source:Araport11) protein_coding TREHALOSE-6-PHOSPHATE PHOSPHATASE E (TPPE) TREHALOSE-6-PHOSPHATE PHOSPHATASE E (TPPE)
AT5G05180	AT5G05180	269.067	-1.65595	0.242292	-6.83451	8.22837e-12	4.04116e-10	AT5G05180 AT5G05180.1 myosin heavy chain, striated protein;(source:Araport11) protein_coding
AT1G49430	AT1G49430	416.965	-1.65466	0.303054	-5.45994	4.76305e-08	1.17564e-06	AT1G49430 AT1G49430.1 Encodes a long chain acyl-CoA synthetase that catalyzes the synthesis of omega-hydroxy fatty acyl-CoA intermediates in the pathway to cutin synthesis. Required for repression of lateral root formation. protein_coding LONG-CHAIN ACYL-COA SYNTHETASE 2 (LACS2) LATERAL ROOT DEVELOPMENT 2 (LRD2); (LRD2);LONG-CHAIN ACYL-COA SYNTHETASE 2 (LACS2)
AT4G01525	AT4G01525	232.828	-1.6544	0.357809	-4.62369	3.76974e-06	5.59542e-05	AT4G01525 AT4G01525.1 Member of Sadhu non-coding retrotransposon family transposable_element_gene SADHU NON-CODING RETROTRANSPOSON 5-1 (SADHU5-1) SADHU NON-CODING RETROTRANSPOSON 5-1 (SADHU5-1)
AT5G60610	AT5G60610	32.9501	-1.64815	0.414921	-3.97221	7.12097e-05	0.000716152	AT5G60610 AT5G60610.1 F-box/RNI-like superfamily protein;(source:Araport11) protein_coding
AT2G17940	AT2G17940	48.1697	-1.64519	0.35403	-4.64703	3.36742e-06	5.07034e-05	AT2G17940 AT2G17940.1 WEB family protein (DUF827);(source:Araport11) protein_coding
AT5G37130	AT5G37130	1381.57	-1.64112	0.152155	-10.7858	4.01719e-27	8.38928e-25	AT5G37130 AT5G37130.1 Protein prenylyltransferase superfamily protein;(source:Araport11) protein_coding
AT5G60530	AT5G60530	1907.89	-1.64068	0.281593	-5.82642	5.66306e-09	1.68531e-07	AT5G60530 AT5G60530.1 late embryogenesis abundant protein-related / LEA protein-like protein;(source:Araport11) protein_coding
AT1G63820	AT1G63820	132.456	-1.63539	0.327212	-4.99795	5.79418e-07	1.09789e-05	AT1G63820 AT1G63820.1 CCT motif family protein;(source:Araport11) protein_coding
AT2G43390	AT2G43390	54.0923	-1.63181	0.454077	-3.59369	0.000326028	0.00259698	AT2G43390 AT2G43390.1 hypothetical protein;(source:Araport11) protein_coding
AT5G65640	AT5G65640	1998.59	-1.63092	0.281925	-5.78494	7.25393e-09	2.12452e-07	AT5G65640 AT5G65640.1 bHLH093/NFL encodes a bHLH transcription factor involved in GA mediated control of flowering time. Mutants are non-flowering in short days and phenotype can be reversed with GA application. Based on the expression of GA biosynthetic genes in the mutant, it likely acts through regulation of GA metabolism. Its expression shows developmental stage and tissue specificity. In sho…
AT5G43530	AT5G43530	52.2433	-1.63008	0.418632	-3.89382	9.86781e-05	0.000950028	AT5G43530 AT5G43530.1 Helicase protein with RING/U-box domain-containing protein;(source:Araport11) protein_coding (RAD5B) (RAD5B)
AT1G16030	AT1G16030	291.884	-1.62967	0.234354	-6.95387	3.55395e-12	1.85145e-10	AT1G16030 AT1G16030.1 heat shock protein 70B;(source:Araport11) protein_coding HEAT SHOCK PROTEIN 70B (Hsp70b) HEAT SHOCK PROTEIN 70B (Hsp70b)
AT1G04770	AT1G04770	537.693	-1.6288	0.358187	-4.54735	5.43253e-06	7.77056e-05	AT1G04770 AT1G04770.1 SDI2 is a member of a small family of TPR proteins in Arabidopsis. Like SDI1 it is induced by low sulfer and appears to play a role in negative regulation of glucosinolate biosynthesis. protein_coding SULFUR DEFICIENCY INDUCED 2 (SDI2) SULFUR DEFICIENCY INDUCED 2 (SDI2)
AT3G02020	AT3G02020	1791.2	-1.62858	0.429138	-3.79501	0.00014764	0.00134104	AT3G02020 AT3G02020.1 encodes a monofunctional aspartate kinase protein_coding ASPARTATE KINASE 3 (AK3) ASPARTATE KINASE 3 (AK3)
AT3G62150	AT3G62150	409.151	-1.62701	0.354923	-4.58414	4.55869e-06	6.63123e-05	AT3G62150 AT3G62150.1 Encodes a facultative transporter controlling auxin concentrations in plant cells. protein_coding ATP-BINDING CASSETTE B21 (ABCB21) ATP-BINDING CASSETTE B21 (ABCB21);P-GLYCOPROTEIN 21 (PGP21)
AT4G17260	AT4G17260	1341.5	-1.62646	0.33546	-4.84844	1.24434e-06	2.13305e-05	AT4G17260 AT4G17260.1 Lactate/malate dehydrogenase family protein;(source:Araport11) protein_coding
AT5G38050	AT5G38050	134.945	-1.62297	0.221127	-7.33953	2.14347e-13	1.31656e-11	AT5G38050 AT5G38050.1 RNA polymerase II transcription elongation factor;(source:Araport11) protein_coding
AT4G16857	AT4G16857	192.495	-1.62295	0.286806	-5.6587	1.52528e-08	4.18163e-07	AT4G16857 AT4G16857.1 disease resistance protein (TIR-NBS-LRR class) family protein;(source:Araport11) protein_coding
AT5G38690	AT5G38690	529.418	-1.62171	0.281826	-5.75428	8.70097e-09	2.50855e-07	AT5G38690 AT5G38690.1 Zinc-finger domain of monoamine-oxidase A repressor R1 protein;(source:Araport11) protein_coding
AT5G64630	AT5G64630	180.815	-1.61678	0.270472	-5.97762	2.26418e-09	7.35812e-08	AT5G64630 AT5G64630.2 Chromatin Assembly Factor-1 (CAF-1) p60 subunit. Involved in organization of the shoot and root apical meristems. In Arabidopsis, the three CAF-1 subunits are encoded by FAS1, FAS2 and, most likely, MSI1, respectively. Mutations in FAS1 or FAS2 lead to increased frequency of homologous recombination and T-DNA integration in Arabidopsis. protein_coding FASCIATA 2 (FAS2) FASCI…
AT5G44010	AT5G44010	110.233	-1.61565	0.24525	-6.58776	4.46512e-11	1.97849e-09	AT5G44010 AT5G44010.1 fanconi anemia group F protein (FANCF);(source:Araport11) protein_coding
AT3G18400	AT3G18400	219.782	-1.61308	0.310096	-5.20187	1.97298e-07	4.27191e-06	AT3G18400 AT3G18400.1 NAC domain containing protein 58;(source:Araport11) protein_coding NAC DOMAIN CONTAINING PROTEIN 58 (NAC058) NAC DOMAIN CONTAINING PROTEIN 58 (anac058);NAC DOMAIN CONTAINING PROTEIN 58 (NAC058)
AT1G30545	AT1G30545	212.647	-1.6128	0.214943	-7.50336	6.2203e-14	4.05942e-12	AT1G30545 AT1G30545.1 S-adenosyl-L-methionine-dependent methyltransferase superfamily protein;(source:Araport11) protein_coding
AT5G65230	AT5G65230	70.2711	-1.61011	0.374254	-4.30219	1.69117e-05	0.000211979	AT5G65230 AT5G65230.1 Member of the R2R3 factor gene family. protein_coding MYB DOMAIN PROTEIN 53 (MYB53) MYB DOMAIN PROTEIN 53 (MYB53);MYB DOMAIN PROTEIN 53 (AtMYB53)
AT1G22490	AT1G22490	37.522	-1.6053	0.483064	-3.32315	0.000890055	0.00594261	AT1G22490 AT1G22490.1 basic helix-loop-helix (bHLH) DNA-binding superfamily protein;(source:Araport11) protein_coding (BHLH094) (BHLH94); (BHLH094)
AT5G02520	AT5G02520	91.5138	-1.60484	0.29792	-5.38681	7.17188e-08	1.72068e-06	AT5G02520 AT5G02520.1 Arabidopsis KNL2 localizes at chromocenters during all stages of the mitotic cell cycle, except from metaphase to mid-anaphase, and its level is strictly regulated by the proteasome degradation pathway. Knockout of KNL2 via a T-DNA insertion resulted in a reduced amount of centromeric cenH3, mitotic and meiotic abnormalities, and reduced growth and fertility. protein_coding …
AT4G08310	AT4G08310	761.448	-1.60236	0.351352	-4.56055	5.10187e-06	7.34571e-05	AT4G08310 AT4G08310.1 DNA ligase;(source:Araport11) protein_coding
AT1G07620	AT1G07620	116.865	-1.59821	0.367563	-4.34812	1.37312e-05	0.00017663	AT1G07620 AT1G07620.1 GTP-binding protein Obg/CgtA;(source:Araport11) protein_coding (ATOBGM) (ATOBGM);TON1 RECRUITING MOTIF 32 (TRM32)
AT5G08250	AT5G08250	80.1398	-1.59759	0.435204	-3.6709	0.000241697	0.00203456	AT5G08250 AT5G08250.1 Cytochrome P450 superfamily protein;(source:Araport11) protein_coding
AT2G18193	AT2G18193	572.136	-1.59302	0.165782	-9.60917	7.3134e-22	1.02713e-19	AT2G18193 AT2G18193.1 P-loop containing nucleoside triphosphate hydrolases superfamily protein;(source:Araport11) protein_coding
AT1G09470	AT1G09470	89.2548	-1.59186	0.426822	-3.72955	0.000191818	0.00167929	AT1G09470 AT1G09470.1 NEAP3 is a member of a small family containing coiled-coil domains, a nuclear localization signal and a C-terminal predicted transmembrane domain. It localizes to the nuclear periphery. Mutants have altered nuclear morphology and chromatin structure. protein_coding (ATNEAP3) (ATNEAP3)
AT2G20980	AT2G20980	252.359	-1.58867	0.316875	-5.01354	5.34366e-07	1.02503e-05	AT2G20980 AT2G20980.1 Similar to MCM10, which in other organism was shown to be involved in the initiation of DNA replication. protein_coding MINICHROMOSOME MAINTENANCE 10 (MCM10) MINICHROMOSOME MAINTENANCE 10 (MCM10)
AT3G49380	AT3G49380	90.4892	-1.58748	0.335584	-4.73051	2.23961e-06	3.60016e-05	AT3G49380 AT3G49380.1 IQ-domain 15;(source:Araport11) protein_coding IQ-DOMAIN 15 (iqd15) IQ-DOMAIN 15 (iqd15)
AT1G51340	AT1G51340	197.908	-1.58702	0.31836	-4.98499	6.19648e-07	1.1599e-05	AT1G51340 AT1G51340.2 Encodes a root citrate transporter which together with the root malate transporter ALMT1 are the primary mechanism of aluminum tolerance. protein_coding MULTI-DRUG AND TOXIC COMPOUND EXTRUSION (MATE) MULTI-DRUG AND TOXIC COMPOUND EXTRUSION (MATE)
AT1G24430	AT1G24430	189.179	-1.58546	0.291436	-5.44018	5.32263e-08	1.3057e-06	AT1G24430 AT1G24430.1 HXXXD-type acyl-transferase family protein;(source:Araport11) protein_coding
AT4G17695	AT4G17695	62.9594	-1.5851	0.38067	-4.16397	3.12758e-05	0.000355644	AT4G17695 AT4G17695.1 Homeodomain-like superfamily protein;(source:Araport11) protein_coding KANADI 3 (KAN3) KANADI 3 (KAN3)
AT4G38300	AT4G38300	132.747	-1.58372	0.280979	-5.63642	1.7362e-08	4.6745e-07	AT4G38300 AT4G38300.1 glycosyl hydrolase family 10 protein;(source:Araport11) protein_coding
AT1G50950	AT1G50950	44.6783	-1.58251	0.363177	-4.35742	1.31602e-05	0.000170288	AT1G50950 AT1G50950.1 protein disulfide-isomerase 5-like protein (DUF1692);(source:Araport11) protein_coding
AT1G66880	AT1G66880	1343.2	-1.57985	0.301821	-5.2344	1.65519e-07	3.64355e-06	AT1G66880 AT1G66880.1 Protein kinase superfamily protein;(source:Araport11) protein_coding
AT3G28370	AT3G28370	184.263	-1.56861	0.33408	-4.69531	2.66201e-06	4.1406e-05	AT3G28370 AT3G28370.1 spindle assembly checkpoint component;(source:Araport11) protein_coding
AT1G26730	AT1G26730	169.827	-1.56531	0.330603	-4.7347	2.19377e-06	3.54052e-05	AT1G26730 AT1G26730.1 EXS (ERD1/XPR1/SYG1) family protein;(source:Araport11) protein_coding
AT1G72490	AT1G72490	56.9038	-1.56526	0.437185	-3.58031	0.000343185	0.00271205	AT1G72490 AT1G72490.1 DRO1 is a member of the IGT gene family and has a unknown function . It is expressed in roots and involved in leaf root architecture, specifically the orientation of lateral root angles. Involved in determining lateral root branch angle. protein_coding DEEPER ROOTING 1 (DRO1) (ATNGR2);DEEPER ROOTING 1 (DRO1); (LAZY4); (LAZY3)
AT1G78990	AT1G78990	196.276	-1.55953	0.493862	-3.15783	0.00158949	0.00948524	AT1G78990 AT1G78990.1 HXXXD-type acyl-transferase family protein;(source:Araport11) protein_coding
AT5G23060	AT5G23060	413.897	-1.5571	0.337013	-4.6203	3.83186e-06	5.67686e-05	AT5G23060 AT5G23060.1 Encodes a chloroplast-localized protein that modulates cytoplasmic Ca2+ concentration and is crucial for proper stomatal regulation in response to elevations of external Ca2+. Phosphorylation of this protein is dependent on calcium. protein_coding CALCIUM SENSING RECEPTOR (CaS) CALCIUM SENSING RECEPTOR (CaS)
AT5G54960	AT5G54960	4245.62	-1.55597	0.33689	-4.61862	3.86301e-06	5.71269e-05	AT5G54960 AT5G54960.1 pyruvate decarboxylase-2 protein_coding PYRUVATE DECARBOXYLASE-2 (PDC2) PYRUVATE DECARBOXYLASE-2 (PDC2)
AT2G22610	AT2G22610	204.366	-1.5535	0.300311	-5.17296	2.30409e-07	4.8969e-06	AT2G22610 AT2G22610.1 Di-glucose binding protein with Kinesin motor domain-containing protein;(source:Araport11) protein_coding
AT5G17165	AT5G17165	31.2231	-1.54921	0.463937	-3.33927	0.000839975	0.0056761	AT5G17165 AT5G17165.1 hypothetical protein;(source:Araport11) protein_coding
AT1G13110	AT1G13110	1334.69	-1.54595	0.419341	-3.6866	0.000227267	0.00193342	AT1G13110 AT1G13110.1 member of CYP71B The mRNA is cell-to-cell mobile. protein_coding "CYTOCHROME P450, FAMILY 71 SUBFAMILY B, POLYPEPTIDE 7" (CYP71B7) "CYTOCHROME P450, FAMILY 71 SUBFAMILY B, POLYPEPTIDE 7" (CYP71B7)
AT1G61560	AT1G61560	389.298	-1.54428	0.255814	-6.03674	1.57257e-09	5.2747e-08	AT1G61560 AT1G61560.1 A member of a large family of seven-transmembrane domain proteins specific to plants, homologs of the barley mildew resistance locus o (MLO) protein. The Arabidopsis genome contains 15 genes encoding MLO proteins, with localization in plasma membrane. Phylogenetic analysis revealed four clades of closely-related AtMLO genes. ATMLO6 belongs to the clade IV, with AtMLO2, AtMLO…
AT2G37260	AT2G37260	133.305	-1.54379	0.310795	-4.96722	6.79196e-07	1.25377e-05	AT2G37260 AT2G37260.1 Encodes a protein similar to WRKY transcription factors that is expressed in the seed integument and endosperm. Mutants are defective in proanthocyanidin synthesis and seed mucilate deposition. Seeds are yellow colored. Seed size is also affected; seeds are reduced in size but only when the mutant allele is transmitted through the female parent.Loss of function alleles are a…
AT1G10417	AT1G10417	74.3196	-1.53839	0.306369	-5.02136	5.13066e-07	9.90498e-06	AT1G10417 AT1G10417.1 Encodes protein with unknown function whose expression is repressed by inoculation with Agrobacterium tumerifaciens. protein_coding
AT1G55050	AT1G55050	27.6227	-1.52885	0.469088	-3.25919	0.00111731	0.00716701	AT1G55050 AT1G55050.1 hypothetical protein;(source:Araport11) protein_coding
AT3G25130	AT3G25130	118.047	-1.52817	0.399559	-3.82464	0.000130964	0.0012111	AT3G25130 AT3G25130.1 acidic leucine-rich nuclear phosphoprotein 32 family B protein;(source:Araport11) protein_coding
AT3G09280	AT3G09280	34.588	-1.52781	0.420315	-3.63491	0.000278078	0.00227696	AT3G09280 AT3G09280.1 transmembrane protein;(source:Araport11) protein_coding
AT3G43110	AT3G43110	342.871	-1.52716	0.411432	-3.71182	0.000205772	0.00177955	AT3G43110 AT3G43110.1 transmembrane protein;(source:Araport11) protein_coding
AT1G55120	AT1G55120	178.348	-1.52537	0.269711	-5.65557	1.55334e-08	4.2537e-07	AT1G55120 AT1G55120.1 Encodes a protein with fructan exohydrolase (FEH) activity acting on levan-type fructans (6-FEH, levanase). The enzyme does not have invertase activity. protein_coding BETA-FRUCTOFURANOSIDASE 5 (FRUCT5) 6-FRUCTAN EXOHYDROLASE (AtcwINV3);BETA-FRUCTOFURANOSIDASE 5 (FRUCT5);BETA-FRUCTOFURANOSIDASE 5 (ATFRUCT5)
AT1G78430	AT1G78430	97.069	-1.52316	0.394067	-3.86524	0.00011098	0.00105232	AT1G78430 AT1G78430.1 Encodes RIP2 (ROP interactive partner 2), a putative Rho protein effector, interacting specifically with the active form of ROPs (Rho proteins of plants). protein_coding ROP INTERACTIVE PARTNER 2 (RIP2) ROP INTERACTIVE PARTNER 4 (RIP4);ROP INTERACTIVE PARTNER 2 (RIP2)
AT4G32840	AT4G32840	536.155	-1.52235	0.198887	-7.65435	1.94299e-14	1.32943e-12	AT4G32840 AT4G32840.1 phosphofructokinase 6;(source:Araport11) protein_coding PHOSPHOFRUCTOKINASE 6 (PFK6) PHOSPHOFRUCTOKINASE 6 (PFK6)
AT4G23515	AT4G23515	132.244	-1.52188	0.335097	-4.54161	5.58266e-06	7.97105e-05	AT4G23515 AT4G23515.1 Toll-Interleukin-Resistance (TIR) domain family protein;(source:Araport11) protein_coding
AT5G07460	AT5G07460	2459	-1.52079	0.375657	-4.04836	5.15771e-05	0.00054209	AT5G07460 AT5G07460.1 ubiquitous enzyme that repairs oxidatively damaged proteins. Methionine sulfoxide reductase activity. Mutant lacking reductase activity showed increased protein oxidation, nitration and glycation of specific amino acid residues during darkness. protein_coding PEPTIDEMETHIONINE SULFOXIDE REDUCTASE 2 (PMSR2) PEPTIDEMETHIONINE SULFOXIDE REDUCTASE 2 (PMSR2);ARABIDOPSIS THALIANA …
AT2G35690	AT2G35690	653.18	-1.51944	0.169145	-8.9831	2.63248e-19	2.91343e-17	AT2G35690 AT2G35690.1 Encodes an acyl-CoA oxidase. Involved in jasmonate biosynthesis. Expressed uniformly in seedlings and throughout development. protein_coding ACYL-COA OXIDASE 5 (ACX5) ACYL-COA OXIDASE 5 (ACX5)
AT3G48920	AT3G48920	171.726	-1.51822	0.294591	-5.15367	2.55441e-07	5.38128e-06	AT3G48920 AT3G48920.1 Member of the R2R3 factor gene family. protein_coding MYB DOMAIN PROTEIN 45 (MYB45) MYB DOMAIN PROTEIN 45 (MYB45);MYB DOMAIN PROTEIN 45 (AtMYB45)
AT1G14840	AT1G14840	141.637	-1.51597	0.293297	-5.16871	2.35721e-07	5.00096e-06	AT1G14840 AT1G14840.1 Encodes a microtubule associated protein (MAP70-4). Expressed in all tissues. protein_coding MICROTUBULE-ASSOCIATED PROTEINS 70-4 (MAP70-4) MICROTUBULE-ASSOCIATED PROTEINS 70-4 (MAP70-4);MICROTUBULE-ASSOCIATED PROTEINS 70-4 (ATMAP70-4)
AT5G38720	AT5G38720	443.181	-1.51556	0.324287	-4.67351	2.96093e-06	4.52928e-05	AT5G38720 AT5G38720.1 RRP7 shares limited sequence similarity to human and yeast RRP7. In Arabidopsis RRP7 functions in 18S ribosomal RNA maturation. protein_coding RIBOSOMAL RNA PROCESSING7 I (RRP7) RIBOSOMAL RNA PROCESSING7 I (RRP7)
AT2G45900	AT2G45900	51.2583	-1.51393	0.376392	-4.02223	5.76503e-05	0.00059524	AT2G45900 AT2G45900.1 Phosphatidylinositol N-acetyglucosaminlytransferase subunit P-like protein;(source:Araport11) protein_coding TON1 RECRUITING MOTIF 13 (TRM13) TON1 RECRUITING MOTIF 13 (TRM13)
AT1G16550	AT1G16550	280.402	-1.51288	0.162476	-9.3114	1.26159e-20	1.62023e-18	AT1G16550 AT1G16550.1 Possibly not a pseudogene based on evidence for transcription (RNA-seq) and translation (Ribo-seq) described in PMID:27791167 pseudogene
AT5G28500	AT5G28500	183.117	-1.50957	0.389935	-3.87135	0.000108234	0.00103026	AT5G28500 AT5G28500.1 rubisco accumulation factor-like protein;(source:Araport11) protein_coding
AT5G44550	AT5G44550	892.793	-1.50691	0.429813	-3.50597	0.00045494	0.00341646	AT5G44550 AT5G44550.1 Uncharacterized protein family (UPF0497);(source:Araport11) protein_coding CASP-LIKE PROTEIN 1B1 (CASPL1B1) CASP-LIKE PROTEIN 1B1 (CASPL1B1)
AT4G20235	AT4G20235	148.633	-1.50533	0.347822	-4.32787	1.5056e-05	0.000191618	AT4G20235 AT4G20235.1 cytochrome P450, family 71, subfamily A, polypeptide 28;(source:Araport11) protein_coding "CYTOCHROME P450, FAMILY 71, SUBFAMILY A, POLYPEPTIDE 28" (CYP71A28) "CYTOCHROME P450, FAMILY 71, SUBFAMILY A, POLYPEPTIDE 28" (CYP71A28)
AT3G08880	AT3G08880	230.156	-1.50092	0.201553	-7.44676	9.56586e-14	6.17564e-12	AT3G08880 AT3G08880.1 Encodes a a kinetochore hub-protein that is required for chromosome segregation to ensure proper cell division and the maintenance of plant architecture. protein_coding MERISTEMS UNSTRUCTURED (MUN) MERISTEMS UNSTRUCTURED (MUN)
AT2G32190	AT2G32190	134.732	-1.50056	0.42242	-3.55228	0.000381901	0.00295863	AT2G32190 AT2G32190.1 cysteine-rich/transmembrane domain A-like protein;(source:Araport11) protein_coding CYSTEINE-RICH TRANSMEMBRANE MODULE 4 (ATHCYSTM4) CYSTEINE-RICH TRANSMEMBRANE MODULE 4 (ATHCYSTM4)
AT4G14365	AT4G14365	212.589	-1.4994	0.359765	-4.16772	3.07667e-05	0.000350851	AT4G14365 AT4G14365.1 hypothetical protein;(source:Araport11) protein_coding XB3 ORTHOLOG 4 IN ARABIDOPSIS THALIANA (XBAT34) XB3 ORTHOLOG 4 IN ARABIDOPSIS THALIANA (XBAT34)
AT3G61390	AT3G61390	106.736	-1.49482	0.437013	-3.42053	0.000624992	0.00443814	AT3G61390 AT3G61390.2 RING/U-box superfamily protein;(source:Araport11) protein_coding
AT5G20860	AT5G20860	103.317	-1.49265	0.474316	-3.14694	0.00164987	0.00976664	AT5G20860 AT5G20860.1 Plant invertase/pectin methylesterase inhibitor superfamily;(source:Araport11) protein_coding
AT1G80960	AT1G80960	189.046	-1.49211	0.248654	-6.00075	1.96406e-09	6.42628e-08	AT1G80960 AT1G80960.2 F-box and Leucine Rich Repeat domains containing protein;(source:Araport11) protein_coding
AT3G16070	AT3G16070	74.2023	-1.48684	0.35401	-4.19998	2.66934e-05	0.000312411	AT3G16070 AT3G16070.1 LOW protein: ATP-dependent RNA helicase-like protein;(source:Araport11) protein_coding
AT1G01690	AT1G01690	196.293	-1.48541	0.246644	-6.02248	1.71764e-09	5.72133e-08	AT1G01690 AT1G01690.1 Encodes a novel plant-specific protein that is involved in meiotic double strand break formation. protein_coding PUTATIVE RECOMBINATION INITIATION DEFECTS 3 (PRD3) PUTATIVE RECOMBINATION INITIATION DEFECTS 3 (PRD3);ARABIDOPSIS THALIANA PUTATIVE RECOMBINATION INITIATION DEFECTS 3 (ATPRD3)
AT1G25250	AT1G25250	27.5848	-1.48189	0.471584	-3.14237	0.00167586	0.00989123	AT1G25250 AT1G25250.1 Encodes a transcription factor that, together with IDD14 and IDD15, regulates auxin biosynthesis and transport and thus aerial organ morphogenesis and gravitropic responses . IDD16 also binds to the SPCH promoter and regulates stomata initiation. protein_coding INDETERMINATE(ID)-DOMAIN 16 (IDD16) INDETERMINATE(ID)-DOMAIN 16 (AtIDD16);INDETERMINATE(ID)-DOMAIN 16 (IDD16)
AT5G38550	AT5G38550	905.68	-1.48183	0.163586	-9.05839	1.32386e-19	1.5662e-17	AT5G38550 AT5G38550.1 Jacalin lectin family protein gene protein_coding
AT5G24990	AT5G24990	132.475	-1.48114	0.285537	-5.18721	2.13466e-07	4.56795e-06	AT5G24990 AT5G24990.1 enhanced disease resistance-like protein (DUF1336);(source:Araport11) protein_coding
AT4G21730	AT4G21730	85.5266	-1.47916	0.419332	-3.52742	0.000419627	0.00319625	AT4G21730 AT4G21730.1 pseudogene of N-ethylmaleimide sensitive factor (NSF) pseudogene
AT5G66840	AT5G66840	94.6432	-1.47576	0.319416	-4.62018	3.83406e-06	5.67686e-05	AT5G66840 AT5G66840.1 SAP domain-containing protein;(source:Araport11) protein_coding
AT5G46050	AT5G46050	211.11	-1.47272	0.277016	-5.31639	1.05847e-07	2.46081e-06	AT5G46050 AT5G46050.1 Encodes a di- and tri-peptide transporter involved in responses to wounding, virulent bacterial pathogens, and high NaCl concentrations. The protein is predicted to have 12 transmembrane helicies. protein_coding NRT1/ PTR FAMILY 5.2 (NPF5.2) ARABIDOPSIS THALIANA PEPTIDE TRANSPORTER 3 (ATPTR3); (ATNPF5.2);PEPTIDE TRANSPORTER 3 (PTR3);NRT1/ PTR FAMILY 5.2 (NPF5.2)
AT5G08120	AT5G08120	759.254	-1.47247	0.225512	-6.52946	6.6007e-11	2.83076e-09	AT5G08120 AT5G08120.1 Microtubule-associated and viral movement protein binding protein. Negatively regulates KN1 association to plasmodesmata and, consequently, cell-to-cell transport. Involved in the alignment of cortical microtubules, the patterning of stomata and in restricting tobamoviral infections. protein_coding MOVEMENT PROTEIN BINDING PROTEIN 2C (MPB2C) (ATMBP2C);MICROTUBULE BINDING PRO…
AT1G18860	AT1G18860	141.95	-1.46912	0.331654	-4.42968	9.43721e-06	0.000126405	AT1G18860 AT1G18860.1 member of WRKY Transcription Factor; Group II-b protein_coding WRKY DNA-BINDING PROTEIN 61 (WRKY61) WRKY DNA-BINDING PROTEIN 61 (ATWRKY61);WRKY DNA-BINDING PROTEIN 61 (WRKY61)
AT1G33615	AT1G33615	58.2047	-1.46404	0.359844	-4.06855	4.7307e-05	0.000505169	AT1G33615 AT1G33615.1 None;(source:Araport11) other_rna
AT5G55520	AT5G55520	269.731	-1.46314	0.295806	-4.94628	7.56463e-07	1.37839e-05	AT5G55520 AT5G55520.1 kinesin-like protein;(source:Araport11) protein_coding
AT4G26270	AT4G26270	723.243	-1.46287	0.300139	-4.87396	1.09381e-06	1.91139e-05	AT4G26270 AT4G26270.1 phosphofructokinase 3;(source:Araport11) protein_coding PHOSPHOFRUCTOKINASE 3 (PFK3) PHOSPHOFRUCTOKINASE 3 (PFK3)
AT3G50400	AT3G50400	204.771	-1.4622	0.322977	-4.52726	5.9754e-06	8.4814e-05	AT3G50400 AT3G50400.1 GDSL-motif esterase/acyltransferase/lipase. Enzyme group with broad substrate specificity that may catalyze acyltransfer or hydrolase reactions with lipid and non-lipid substrates. protein_coding
AT1G04280	AT1G04280	1607.33	-1.45931	0.175863	-8.29799	1.0589e-16	9.45369e-15	AT1G04280 AT1G04280.1 P-loop containing nucleoside triphosphate hydrolases superfamily protein;(source:Araport11) protein_coding
AT5G07660	AT5G07660	79.8356	-1.4588	0.372998	-3.911	9.1914e-05	0.000894049	AT5G07660 AT5G07660.1 Encodes SMC6A (STRUCTURAL MAINTENANCE OF CHROMOSOMES 6A), a component of the SMC5/6 complex. SMC5/6 complex promotes sister chromatid alignment and homologous recombination after DNA damage. protein_coding STRUCTURAL MAINTENANCE OF CHROMOSOMES 6A (SMC6A) STRUCTURAL MAINTENANCE OF CHROMOSOMES 6A (SMC6A)
AT4G34890	AT4G34890	2757.27	-1.458	0.177585	-8.21012	2.20976e-16	1.86209e-14	AT4G34890 AT4G34890.1 Encodes a xanthine dehydrogenase, involved in purine catabolism. Ubiquitously expressed, but the transcript level is altered during aging, senescence, salt and cold stress, ABA treatment, and dark treatment. RNAi lines that suppress both XDH1 and XDH2 produce small plants with reduced fertility and accelerated leaf senescence. Role in drought tolerance. protein_coding XANTHI…
AT1G74000	AT1G74000	56.4114	-1.45777	0.407274	-3.57933	0.00034448	0.00271787	AT1G74000 AT1G74000.1 encodes a protein similar to strictosidine synthase, which is involved in the production of monoterpene indole alkaloids. This gene belongs to a family of 13 members in Arabidopsis. protein_coding STRICTOSIDINE SYNTHASE 3 (SS3) STRICTOSIDINE SYNTHASE 3 (SS3)
AT2G24430	AT2G24430	60.7542	-1.45758	0.392823	-3.71054	0.00020682	0.00178695	AT2G24430 AT2G24430.1 NAC domain containing protein 38;(source:Araport11) protein_coding NAC DOMAIN CONTAINING PROTEIN 38 (NAC038) NAC DOMAIN CONTAINING PROTEIN 38 (ANAC038);NAC DOMAIN CONTAINING PROTEIN 38 (NAC038)
AT2G19400	AT2G19400	52.8035	-1.45645	0.356173	-4.08917	4.32922e-05	0.000468969	AT2G19400 AT2G19400.1 AGC (cAMP-dependent, cGMP-dependent and protein kinase C) kinase family protein;(source:Araport11) protein_coding
AT1G34180	AT1G34180	537.933	-1.45594	0.213156	-6.8304	8.46778e-12	4.15025e-10	AT1G34180 AT1G34180.2 NAC domain containing protein 16;(source:Araport11) protein_coding NAC DOMAIN CONTAINING PROTEIN 16 (NAC016) NAC DOMAIN CONTAINING PROTEIN 16 (NAC016);NAC DOMAIN CONTAINING PROTEIN 16 (anac016)
AT5G58690	AT5G58690	376.077	-1.45494	0.22452	-6.48023	9.15837e-11	3.83184e-09	AT5G58690 AT5G58690.1 phosphatidylinositol-speciwc phospholipase C5;(source:Araport11) protein_coding PHOSPHATIDYLINOSITOL-SPECIWC PHOSPHOLIPASE C5 (PLC5) PHOSPHATIDYLINOSITOL-SPECIWC PHOSPHOLIPASE C5 (PLC5); (ATPLC5)
AT1G16330	AT1G16330	176.62	-1.45372	0.361121	-4.02556	5.68398e-05	0.000587883	AT1G16330 AT1G16330.1 core cell cycle genes protein_coding CYCLIN B3;1 (CYCB3;1) CYCLIN B3;1 (CYCB3;1)
AT4G34420	AT4G34420	73.2889	-1.44625	0.338844	-4.2682	1.97058e-05	0.000242819	AT4G34420 AT4G34420.1 P-loop containing nucleoside triphosphate hydrolases superfamily protein;(source:Araport11) protein_coding
AT4G02810	AT4G02810	80.8522	-1.44475	0.292914	-4.93232	8.12571e-07	1.46397e-05	AT4G02810 AT4G02810.1 A member of the FAF family proteins encoded by the FANTASTIC FOUR (FAF) genes: AT4G02810 (FAF1), AT1G03170 (FAF2), AT5G19260 (FAF3) and AT3G06020 (FAF4). FAFs have the potential to regulate shoot meristem size in Arabidopsis thaliana. FAFs can repress WUS, which ultimately leads to an arrest of meristem activity in FAF overexpressing lines. protein_coding FANTASTIC FOUR 1 (F…
AT3G20380	AT3G20380	1678.8	-1.44444	0.230602	-6.26376	3.75805e-10	1.41242e-08	AT3G20380 AT3G20380.1 TRAF-like family protein;(source:Araport11) protein_coding
AT1G73110	AT1G73110	86.8473	-1.44335	0.307273	-4.69729	2.63641e-06	4.11411e-05	AT1G73110 AT1G73110.1 P-loop containing nucleoside triphosphate hydrolases superfamily protein;(source:Araport11) protein_coding
AT1G07660	AT1G07660	795.392	-1.44249	0.174071	-8.28679	1.16345e-16	1.03104e-14	AT1G07660 AT1G07660.1 Histone superfamily protein;(source:Araport11) protein_coding
AT1G03700	AT1G03700	57.3485	-1.44191	0.422806	-3.41032	0.00064886	0.00458459	AT1G03700 AT1G03700.1 Uncharacterized protein family (UPF0497);(source:Araport11) protein_coding CASP-LIKE PROTEIN 1C2 (CASPL1C2) CASP-LIKE PROTEIN 1C2 (CASPL1C2)
AT1G20060	AT1G20060	193.689	-1.43929	0.271726	-5.29685	1.1782e-07	2.6974e-06	AT1G20060 AT1G20060.1 ATP binding microtubule motor family protein;(source:Araport11) protein_coding
AT2G18060	AT2G18060	62.6293	-1.43703	0.36078	-3.98311	6.80199e-05	0.00068666	AT2G18060 AT2G18060.1 Encodes a NAC-domain transcription factor that is expressed in developing vessels and protoxylem. Along with other members of this family, VND1 appears to regulate the development of genes required for secondary cell wall biosynthesis. protein_coding VASCULAR RELATED NAC-DOMAIN PROTEIN 1 (VND1) ARABIDOPSIS NAC DOMAIN CONTAINING PROTEIN 37 (ANAC037);VASCULAR RELATED NAC-DOMAI…
AT2G23540	AT2G23540	1415.35	-1.43336	0.287742	-4.9814	6.31267e-07	1.17706e-05	AT2G23540 AT2G23540.1 GDSL-motif esterase/acyltransferase/lipase. Enzyme group with broad substrate specificity that may catalyze acyltransfer or hydrolase reactions with lipid and non-lipid substrates. protein_coding
AT1G75730	AT1G75730	251.374	-1.43249	0.211065	-6.78695	1.14529e-11	5.52313e-10	AT1G75730 AT1G75730.1 hypothetical protein;(source:Araport11) protein_coding
AT1G17960	AT1G17960	133.537	-1.43117	0.314093	-4.55652	5.20074e-06	7.47462e-05	AT1G17960 AT1G17960.1 Threonyl-tRNA synthetase;(source:Araport11) protein_coding
AT3G48710	AT3G48710	688.992	-1.43074	0.327471	-4.36905	1.24789e-05	0.000161996	AT3G48710 AT3G48710.1 DEK domain-containing chromatin associated protein;(source:Araport11) protein_coding
AT2G08435	AT2G08435	256.402	-1.42982	0.40549	-3.52615	0.000421647	0.00320858	AT2G08435 AT2G08435.1 Natural antisense transcript overlaps with AT2G31390;(source:Araport11) antisense_long_noncoding_rna
AT5G24880	AT5G24880	422.11	-1.4298	0.304813	-4.69073	2.72232e-06	4.22346e-05	AT5G24880 AT5G24880.1 chromo domain cec-like protein;(source:Araport11) protein_coding
AT4G09420	AT4G09420	125.634	-1.42888	0.424139	-3.3689	0.000754685	0.00518288	AT4G09420 AT4G09420.1 Disease resistance protein (TIR-NBS class);(source:Araport11) protein_coding
AT5G51600	AT5G51600	404.053	-1.42774	0.201882	-7.07216	1.52544e-12	8.50001e-11	AT5G51600 AT5G51600.1 Mutant has defective roots. Essential for giant cell ontogenesis. Role in organizing the mitotic microtubule array during both early and late mitosis in all plant organs. protein_coding PLEIADE (PLE) PLEIADE (PLE);MICROTUBULE-ASSOCIATED PROTEIN 65-3 (MAP65-3);ARABIDOPSIS THALIANA MICROTUBULE-ASSOCIATED PROTEIN 65-3 (ATMAP65-3)
AT3G23030	AT3G23030	3233.48	-1.42404	0.281725	-5.0547	4.31065e-07	8.5483e-06	AT3G23030 AT3G23030.1 auxin inducible gene expressed in the nucleus protein_coding INDOLE-3-ACETIC ACID INDUCIBLE 2 (IAA2) INDOLE-3-ACETIC ACID INDUCIBLE 2 (IAA2)
AT4G13830	AT4G13830	341.553	-1.42397	0.293478	-4.85205	1.22191e-06	2.10663e-05	AT4G13830 AT4G13830.2 DnaJ-like protein (J20); nuclear gene protein_coding DNAJ-LIKE 20 (J20) DNA J PROTEIN C26 (DJC26);DNAJ-LIKE 20 (J20)
AT5G01660	AT5G01660	93.2552	-1.42051	0.280772	-5.05929	4.20811e-07	8.37299e-06	AT5G01660 AT5G01660.1 influenza virus NS1A-binding protein;(source:Araport11) protein_coding
AT1G07710	AT1G07710	73.2653	-1.41769	0.29273	-4.843	1.27891e-06	2.18141e-05	AT1G07710 AT1G07710.1 Ankyrin repeat family protein;(source:Araport11) protein_coding
AT5G28650	AT5G28650	44.6829	-1.41768	0.402713	-3.52031	0.00043104	0.00327073	AT5G28650 AT5G28650.1 member of WRKY Transcription Factor; Group II-d protein_coding WRKY DNA-BINDING PROTEIN 74 (WRKY74) ARABIDOPSIS THALIANA WRKY DNA-BINDING PROTEIN 74 (ATWRKY74);WRKY DNA-BINDING PROTEIN 74 (WRKY74)
AT1G68850	AT1G68850	332.55	-1.41577	0.315307	-4.49015	7.11736e-06	9.88037e-05	AT1G68850 AT1G68850.1 Peroxidase superfamily protein;(source:Araport11) protein_coding
AT5G19410	AT5G19410	156.368	-1.41245	0.410948	-3.43706	0.000588065	0.00421707	AT5G19410 AT5G19410.1 ABC-2 type transporter family protein;(source:Araport11) protein_coding ATP-BINDING CASSETTE G23 (ABCG23) ATP-BINDING CASSETTE G23 (ABCG23)
AT4G27370	AT4G27370	269.627	-1.40656	0.220423	-6.38118	1.7573e-10	6.96425e-09	AT4G27370 AT4G27370.1 member of Myosin-like proteins protein_coding (VIIIB) (VIIIB);MYOSIN VIII B (ATVIIIB)
AT2G38780	AT2G38780	329.622	-1.40567	0.214617	-6.54968	5.76619e-11	2.50418e-09	AT2G38780 AT2G38780.1 cytochrome C oxidase subunit;(source:Araport11) protein_coding
AT1G28610	AT1G28610	28.3964	-1.40088	0.422254	-3.31762	0.000907874	0.00603594	AT1G28610 AT1G28610.2 GDSL-motif esterase/acyltransferase/lipase. Enzyme group with broad substrate specificity that may catalyze acyltransfer or hydrolase reactions with lipid and non-lipid substrates. protein_coding
AT5G52800	AT5G52800	69.9399	-1.39894	0.281928	-4.96206	6.97494e-07	1.2836e-05	AT5G52800 AT5G52800.3 DNA primase;(source:Araport11) protein_coding
AT1G64270	AT1G64270	298.921	-1.39885	0.245827	-5.69037	1.26765e-08	3.53144e-07	AT1G64270 AT1G64270.1 transposable_element_gene;(source:Araport11);Mutator-like transposase family, has a 1.0e-06 P-value blast match to GB:AAA21566 mudrA of transposon=MuDR (MuDr-element) (Zea mays);(source:TAIR10) transposable_element_gene
AT1G26260	AT1G26260	312.341	-1.39688	0.196865	-7.09561	1.28783e-12	7.20943e-11	AT1G26260 AT1G26260.1 Encodes CIB5 (cryptochrome-interacting basic-helix-loop-helix). Related to CIB1 (AT4G34530). CIB5 interacts with CRY2 and forms heterodimer with CIB1 in vitro. Regulates flowering time redundantly with CIB1. protein_coding CRYPTOCHROME-INTERACTING BASIC-HELIX-LOOP-HELIX 5 (CIB5) CRYPTOCHROME-INTERACTING BASIC-HELIX-LOOP-HELIX 5 (CIB5)
AT1G49160	AT1G49160	412.872	-1.39508	0.216944	-6.43057	1.27127e-10	5.20117e-09	AT1G49160 AT1G49160.2 Encodes a member of the WNK family (9 members in all) of protein kinases, the structural design of which is clearly distinct from those of other known protein kinases, such as receptor-like kinases and mitogen-activated protein kinases. Its protein_coding (WNK7) (WNK7)
AT1G28560	AT1G28560	153.963	-1.39492	0.186129	-7.4944	6.6604e-14	4.33485e-12	AT1G28560 AT1G28560.2 Encodes a protein similar to human SNAP50. Mutants display different temperature sensitivities in the dedifferentiation of cells from different organs. Mutation inhibits the dedifferentiation-associated accumulation of U-snRNAs and some other small RNA species encoded by independent-type genes carrying the USE and TATA box. Required for the elevation of cell proliferation co…
AT3G44550	AT3G44550	274.441	-1.39393	0.398448	-3.4984	0.000468061	0.00349858	AT3G44550 AT3G44550.1 Encodes a member of the eight-member gene family encoding alcohol-forming fatty acyl-CoA reductases (FARs) identified in Arabidopsis thaliana. Three of the FARs, FAR1 (At5g22500), FAR4 (At3g44540) and FAR5 (At3g44550), are shown to generate the fatty alcohols found in root, seed coat, and wound-induced leaf tissue. The mRNA is cell-to-cell mobile. protein_coding FATTY ACID R…
AT2G04680	AT2G04680	267.851	-1.39288	0.294591	-4.7282	2.26522e-06	3.63403e-05	AT2G04680 AT2G04680.1 Cysteine/Histidine-rich C1 domain family protein;(source:Araport11) protein_coding
AT5G27630	AT5G27630	61.1829	-1.39265	0.406738	-3.42394	0.000617204	0.00439193	AT5G27630 AT5G27630.1 Acyl-CoA binding protein with high affinity for oleoyl-CoA. Expressed in all plant organs. Involved in fatty acid transport. protein_coding ACYL-COA BINDING PROTEIN 5 (ACBP5) ACYL-COA BINDING PROTEIN 5 (ACBP5); (ATACBP5)
AT1G01660	AT1G01660	224.93	-1.39212	0.409706	-3.39785	0.000679179	0.00476517	AT1G01660 AT1G01660.1 RING/U-box superfamily protein;(source:Araport11) protein_coding
AT2G37080	AT2G37080	781.268	-1.39125	0.237524	-5.85728	4.705e-09	1.41421e-07	AT2G37080 AT2G37080.1 Encodes RIP2 (ROP interactive partner 2), a putative Rho protein effector, interacting specifically with the active form of ROPs (Rho proteins of plants). protein_coding ROP INTERACTIVE PARTNER 2 (RIP2) ROP INTERACTIVE PARTNER 2 (RIP2);ROP INTERACTIVE PARTNER 3 (RIP3)
AT4G18490	AT4G18490	123.017	-1.39025	0.341751	-4.06801	4.74156e-05	0.000505949	AT4G18490 AT4G18490.1 hypothetical protein;(source:Araport11) protein_coding
AT1G54160	AT1G54160	23.1464	-1.39007	0.432193	-3.21631	0.0012985	0.00811261	AT1G54160 AT1G54160.1 Encodes a member of the CCAAT-binding transcription factor (CBF-B/NF-YA) family. Expression is upregulated in response to ABA and drought. This regulation appears to be mediated by MIR169A which is downregulated in response to drought. NFYA5 is a target of MIR169A. Loss of function mutations are hypersensitive to drought. protein_coding "NUCLEAR FACTOR Y, SUBUNIT A5" (NF-YA5…
AT2G38152	AT2G38152	125.2	-1.38869	0.337578	-4.1137	3.89372e-05	0.000428756	AT2G38152 AT2G38152.1 alpha 1,4-glycosyltransferase family protein;(source:Araport11) protein_coding
AT1G72940	AT1G72940	332.863	-1.38662	0.330984	-4.18939	2.79706e-05	0.000324044	AT1G72940 AT1G72940.1 Toll-Interleukin-Resistance (TIR) domain-containing protein;(source:Araport11) protein_coding
AT4G15030	AT4G15030	457.572	-1.38552	0.287553	-4.8183	1.44789e-06	2.43545e-05	AT4G15030 AT4G15030.2 folate-sensitive fragile site protein;(source:Araport11) protein_coding
AT4G01760	AT4G01760	36.7621	-1.38524	0.395824	-3.49964	0.00046589	0.0034867	AT4G01760 AT4G01760.1 Cysteine/Histidine-rich C1 domain family protein;(source:Araport11) protein_coding
AT3G25790	AT3G25790	451.175	-1.38401	0.303884	-4.55441	5.2534e-06	7.54128e-05	AT3G25790 AT3G25790.1 Encodes a nuclear localized member of the GARP family of transcription factors. Along with AtNIGT1/HRS1 it is involved in nitrate and phosphate signaling in the root. protein_coding HRS1 HOMOLOGUE 1 (HHO1) NITRATE-INDUCIBLE, GARP-TYPE TRANSCRIPTIONAL REPRESSOR 1/HYPERSENSITIVE TO LOW PI-ELICITED PRIMARY ROOT SHORTENING 1.3 (NIGT1.3);HRS1 HOMOLOGUE 1 (HHO1)
AT1G68740	AT1G68740	1160.11	-1.38333	0.429859	-3.21811	0.00129039	0.00806609	AT1G68740 AT1G68740.1 Encodes PHO1;H1, a member of the PHO1 family. Involved in inorganic phosphate (Pi) transport and homeostasis. Complements pho1 mutation. Its expression is responsive to both phosphate (Pi) and phosphite (Phi) in shoots. protein_coding (PHO1;H1) (PHO1;H1)
AT1G80900	AT1G80900	314.28	-1.38314	0.166308	-8.31675	9.04073e-17	8.13191e-15	AT1G80900 AT1G80900.1 Transmembrane magnesium transporter. One of nine family members. protein_coding MAGNESIUM TRANSPORTER 1 (MGT1) MAGNESIUM TRANSPORTER 1 (ATMGT1); (MRS2-10);MAGNESIUM TRANSPORTER 1 (MGT1)
AT2G44370	AT2G44370	314.841	-1.38202	0.335839	-4.11514	3.86939e-05	0.000426467	AT2G44370 AT2G44370.1 Cysteine/Histidine-rich C1 domain family protein;(source:Araport11) protein_coding
AT3G29075	AT3G29075	707.065	-1.38014	0.242432	-5.69289	1.24908e-08	3.48409e-07	AT3G29075 AT3G29075.1 glycine-rich protein;(source:Araport11) protein_coding
AT1G16400	AT1G16400	2464.34	-1.37982	0.355364	-3.88283	0.000103246	0.000987869	AT1G16400 AT1G16400.1 Encodes cytochrome P450 CYP79F2. protein_coding "CYTOCHROME P450, FAMILY 79, SUBFAMILY F, POLYPEPTIDE 2" (CYP79F2) "CYTOCHROME P450, FAMILY 79, SUBFAMILY F, POLYPEPTIDE 2" (CYP79F2)
AT5G65060	AT5G65060	450.295	-1.37953	0.227902	-6.05316	1.42033e-09	4.81075e-08	AT5G65060 AT5G65060.1 MADS domain protein - flowering regulator that is closely related to FLC protein_coding MADS AFFECTING FLOWERING 3 (MAF3) MADS AFFECTING FLOWERING 3 (MAF3);AGAMOUS-LIKE 70 (AGL70); (FCL3)
AT1G27720	AT1G27720	72.8	-1.37797	0.348491	-3.9541	7.68234e-05	0.000766431	AT1G27720 AT1G27720.1 TBP-associated factor 4B;(source:Araport11) protein_coding TBP-ASSOCIATED FACTOR 4B (TAF4b) TBP-ASSOCIATED FACTOR 4B (TAF4b);TBP-ASSOCIATED FACTOR 4 (TAF4)
AT5G13880	AT5G13880	57.7181	-1.3771	0.35365	-3.89395	9.8626e-05	0.000950028	AT5G13880 AT5G13880.1 cotton fiber protein;(source:Araport11) protein_coding
AT3G02930	AT3G02930	232.918	-1.3759	0.193471	-7.11167	1.14645e-12	6.50901e-11	AT3G02930 AT3G02930.1 Encodes a microtubule-associated protein. protein_coding
AT3G02940	AT3G02940	31.4814	-1.37572	0.421059	-3.26727	0.00108589	0.00700287	AT3G02940 AT3G02940.1 Encodes a putative transcription factor (MYB107). protein_coding MYB DOMAIN PROTEIN 107 (MYB107) MYB DOMAIN PROTEIN 107 (AtMYB107);MYB DOMAIN PROTEIN 107 (MYB107)
AT2G43445	AT2G43445	38.7637	-1.37482	0.424022	-3.24233	0.00118556	0.00752241	AT2G43445 AT2G43445.1 F-box and associated interaction domains-containing protein;(source:Araport11) protein_coding
AT3G47950	AT3G47950	131.997	-1.37473	0.260785	-5.27152	1.35301e-07	3.04821e-06	AT3G47950 AT3G47950.1 mutant has Slight reduction in root and shoot growth; Exaggerated defects in salt stress; Plasma Membrane H+ ATPase protein_coding H(+)-ATPASE 4 (HA4) H(+)-ATPASE 4 (HA4);H(+)-ATPASE 4 (AHA4)
AT1G12200	AT1G12200	893.178	-1.37461	0.231205	-5.94543	2.75734e-09	8.7362e-08	AT1G12200 AT1G12200.1 Putative flavin monooxygenase. protein_coding FLAVIN MONOOXYGENASE (FMO) FLAVIN MONOOXYGENASE (FMO)
AT5G63590	AT5G63590	2341.57	-1.37353	0.192438	-7.13755	9.5007e-13	5.45858e-11	AT5G63590 AT5G63590.1 flavonol synthase 3;(source:Araport11) protein_coding FLAVONOL SYNTHASE 3 (FLS3) FLAVONOL SYNTHASE (FLS); (ATFLS3);FLAVONOL SYNTHASE 3 (FLS3)
AT2G01940	AT2G01940	125.181	-1.3731	0.233426	-5.88239	4.04389e-09	1.23606e-07	AT2G01940 AT2G01940.3 Encodes a transcription factor that, together with IDD14 and IDD16, regulates auxin biosynthesis and transport and thus aerial organ morphogenesis and gravitropic responses. May be involved in an early event in shoot gravitropism such as gravity perception and/or a signaling process subsequent to amyloplast sedimentation as a putative transcription factor in gravity-percepti…
AT5G06090	AT5G06090	80.2663	-1.37262	0.391623	-3.50495	0.00045669	0.00342853	AT5G06090 AT5G06090.1 putative sn-glycerol-3-phosphate 2-O-acyltransferase protein_coding GLYCEROL-3-PHOSPHATE SN-2-ACYLTRANSFERASE 7 (GPAT7) GLYCEROL-3-PHOSPHATE SN-2-ACYLTRANSFERASE 7 (ATGPAT7);GLYCEROL-3-PHOSPHATE SN-2-ACYLTRANSFERASE 7 (GPAT7)
AT4G17240	AT4G17240	138.996	-1.36954	0.275144	-4.97754	6.43971e-07	1.19719e-05	AT4G17240 AT4G17240.1 structural maintenance of chromosomes protein;(source:Araport11) protein_coding
AT1G53990	AT1G53990	660.091	-1.36872	0.2788	-4.90932	9.13913e-07	1.62582e-05	AT1G53990 AT1G53990.1 Contains lipase signature motif and GDSL domain. The mRNA is cell-to-cell mobile. protein_coding GDSL-MOTIF LIPASE 3 (GLIP3) GDSL-MOTIF LIPASE 3 (GLIP3)
AT3G44050	AT3G44050	426.641	-1.3687	0.321447	-4.25793	2.06333e-05	0.000251666	AT3G44050 AT3G44050.1 P-loop containing nucleoside triphosphate hydrolases superfamily protein;(source:Araport11) protein_coding
AT3G23310	AT3G23310	1112.59	-1.36753	0.159725	-8.56181	1.1111e-17	1.06737e-15	AT3G23310 AT3G23310.1 AGC (cAMP-dependent, cGMP-dependent and protein kinase C) kinase family protein;(source:Araport11) protein_coding
AT4G06598	AT4G06598	222.271	-1.36724	0.193361	-7.07093	1.53902e-12	8.5558e-11	AT4G06598 AT4G06598.1 basic-leucine zipper (bZIP) transcription factor family protein;(source:Araport11) protein_coding
AT3G12340	AT3G12340	366.77	-1.36359	0.255767	-5.33135	9.74869e-08	2.28637e-06	AT3G12340 AT3G12340.1 FKBP-like peptidyl-prolyl cis-trans isomerase family protein;(source:Araport11) protein_coding
AT4G25340	AT4G25340	1336.04	-1.3633	0.269252	-5.06328	4.1211e-07	8.21347e-06	AT4G25340 AT4G25340.1 Encodes a member of the FKBP-type immunophilin family that functions as a histone chaparone. Binds to 18S rDNA and represses its expression. protein_coding FK506 BINDING PROTEIN 53 (FKBP53) (ATFKBP53);FK506 BINDING PROTEIN 53 (FKBP53)
AT5G11210	AT5G11210	73.5911	-1.36288	0.342868	-3.97493	7.04005e-05	0.000709202	AT5G11210 AT5G11210.1 member of Putative ligand-gated ion channel subunit family protein_coding GLUTAMATE RECEPTOR 2.5 (GLR2.5) ARABIDOPSIS THALIANA GLU (ATGLR2.5);GLUTAMATE RECEPTOR 2.5 (GLR2.5)
AT1G15870	AT1G15870	114.168	-1.3625	0.333126	-4.09003	4.31313e-05	0.000467438	AT1G15870 AT1G15870.1 Mitochondrial glycoprotein family protein;(source:Araport11) protein_coding
AT3G11720	AT3G11720	1046.06	-1.36059	0.312272	-4.35706	1.31818e-05	0.000170476	AT3G11720 AT3G11720.3 Polyketide cyclase/dehydrase and lipid transport superfamily protein;(source:Araport11) protein_coding
AT4G31270	AT4G31270	146.509	-1.35983	0.375416	-3.6222	0.000292111	0.00237165	AT4G31270 AT4G31270.1 Encodes IDAP2. Acts together with IDAP1 and IDM1 to regulate active DNA demethylation. protein_coding IDM1-ASSOCIATED PROTEIN 2 (IDAP2) IDM1-ASSOCIATED PROTEIN 2 (IDAP2);HARBINGER TRANSPOSON-DERIVED PROTEIN 2 (HDP2)
AT3G47570	AT3G47570	457.921	-1.35972	0.345101	-3.94006	8.14612e-05	0.000803769	AT3G47570 AT3G47570.1 Leucine-rich repeat protein kinase family protein;(source:Araport11) protein_coding
AT2G38580	AT2G38580	789.919	-1.35927	0.201827	-6.73485	1.64103e-11	7.78875e-10	AT2G38580 AT2G38580.1 Mitochondrial ATP synthase D chain-related protein;(source:Araport11) protein_coding
AT4G39235	AT4G39235	113.933	-1.35908	0.377025	-3.60475	0.000312457	0.00251053	AT4G39235 AT4G39235.1 hypothetical protein;(source:Araport11) protein_coding
AT4G08150	AT4G08150	176.734	-1.35902	0.427027	-3.18252	0.00146001	0.0088881	AT4G08150 AT4G08150.1 A member of class I knotted1-like homeobox gene family (together with KNAT2). Similar to the knotted1 (kn1) homeobox gene of maize. Normally expressed in the peripheral and rib zone of shoot apical meristem but not in the leaf primordia. It is also expressed in the fourth floral whorl, in the region that would become style, particularly in the cell surrounding the transmitti…
AT1G49870	AT1G49870	187.551	-1.35852	0.301373	-4.50778	6.55091e-06	9.15222e-05	AT1G49870 AT1G49870.1 myosin-2 heavy chain-like protein;(source:Araport11) protein_coding
AT1G63530	AT1G63530	112.693	-1.35765	0.400718	-3.38804	0.000703937	0.00491447	AT1G63530 AT1G63530.1 hypothetical protein;(source:Araport11) protein_coding
AT3G19050	AT3G19050	548.794	-1.35728	0.265969	-5.10316	3.34028e-07	6.79256e-06	AT3G19050 AT3G19050.1 PHRAGMOPLAST ORIENTING KINESIN 2 is one of the two Arabidopsis homologs isolated in yeast two-hybrid screen for interaction partners of maize gene TANGLED1 (TAN1). Based on sequence homology in their motor domains, POK1 and POK2 belong to the kinesin-12 class which also includes the well-characterized group of phragmoplast-associated kinesins AtPAKRPs. Both kinesins are comp…
AT2G43670	AT2G43670	123.03	-1.35688	0.373593	-3.63197	0.000281269	0.00229604	AT2G43670 AT2G43670.1 Carbohydrate-binding X8 domain superfamily protein;(source:Araport11) protein_coding
AT1G24764	AT1G24764	1054.7	-1.35446	0.25945	-5.22052	1.78424e-07	3.90259e-06	AT1G24764 AT1G24764.1 Member of the MAP70 protein family. protein_coding MICROTUBULE-ASSOCIATED PROTEINS 70-2 (MAP70-2) MICROTUBULE-ASSOCIATED PROTEINS 70-2 (MAP70-2);MICROTUBULE-ASSOCIATED PROTEINS 70-2 (ATMAP70-2)
AT1G77520	AT1G77520	1383.89	-1.35395	0.221013	-6.12608	9.00678e-10	3.16701e-08	AT1G77520 AT1G77520.1 O-methyltransferase family protein;(source:Araport11) protein_coding
AT2G41460	AT2G41460	335.04	-1.35058	0.222477	-6.07067	1.27378e-09	4.35769e-08	AT2G41460 AT2G41460.1 Apurinic endonuclease-redox protein. It functions as an apurinic/apyrimidinic class II endonuclease, and is involved in DNA repair. protein_coding APURINIC ENDONUCLEASE-REDOX PROTEIN (ARP) APURINIC ENDONUCLEASE-REDOX PROTEIN (ARP)
AT1G22980	AT1G22980	125.499	-1.34734	0.311057	-4.33148	1.48107e-05	0.000188797	AT1G22980 AT1G22980.1 Grap2/cyclin-D-interacting protein;(source:Araport11) protein_coding
AT2G22795	AT2G22795	2567.48	-1.34725	0.276761	-4.86791	1.12785e-06	1.96563e-05	AT2G22795 AT2G22795.1 hypothetical protein;(source:Araport11) protein_coding
AT5G13460	AT5G13460	663.676	-1.34624	0.320126	-4.20534	2.60695e-05	0.000306155	AT5G13460 AT5G13460.1 IQ-domain 11;(source:Araport11) protein_coding IQ-DOMAIN 11 (IQD11) IQ-DOMAIN 11 (IQD11)
AT4G26660	AT4G26660	396.777	-1.3447	0.251334	-5.35026	8.78275e-08	2.07197e-06	AT4G26660 AT4G26660.1 kinesin-like protein;(source:Araport11) protein_coding
AT1G18370	AT1G18370	496.454	-1.34361	0.252843	-5.31402	1.07232e-07	2.48821e-06	AT1G18370 AT1G18370.1 Encodes a kinesin HINKEL. Required for cytokinesis in pollen. Mutant has cytokinesis defects; seedling lethal. protein_coding HINKEL (HIK) HINKEL (HIK);NPK1-ACTIVATING KINESIN 1 (NACK1);ARABIDOPSIS NPK1-ACTIVATING KINESIN 1 (ATNACK1)
AT4G22780	AT4G22780	1225.11	-1.33991	0.420557	-3.18605	0.00144231	0.00880265	AT4G22780 AT4G22780.1 Member of a family of ACT domain containing proteins . ACT domains are involved in amino acid binding . protein_coding ACT DOMAIN REPEAT 7 (ACR7) ACT DOMAIN REPEAT 7 (ACR7)
AT5G52280	AT5G52280	1210.95	-1.33958	0.315912	-4.24037	2.23155e-05	0.000268367	AT5G52280 AT5G52280.1 Myosin heavy chain-related protein;(source:Araport11) protein_coding
AT4G38330	AT4G38330	67.1885	-1.33832	0.301623	-4.43707	9.11926e-06	0.000122694	AT4G38330 AT4G38330.1 hemolysin-III integral membrane-like protein;(source:Araport11) protein_coding
AT4G09840	AT4G09840	56.3524	-1.33596	0.3187	-4.1919	2.76623e-05	0.000321092	AT4G09840 AT4G09840.1 hypothetical protein;(source:Araport11) protein_coding
AT5G23190	AT5G23190	481.7	-1.33564	0.318996	-4.18702	2.82645e-05	0.000326975	AT5G23190 AT5G23190.1 cytochrome P450 CYP86B1, nuclear gene for chloroplast product. CYP86B1 is a very long chain fatty acid hydroxylase specifically involved in polyester monomer biosynthesis during the course of plant development. protein_coding "CYTOCHROME P450, FAMILY 86, SUBFAMILY B, POLYPEPTIDE 1" (CYP86B1) "CYTOCHROME P450, FAMILY 86, SUBFAMILY B, POLYPEPTIDE 1" (CYP86B1)
AT5G61330	AT5G61330	843.914	-1.33523	0.202155	-6.60497	3.97601e-11	1.78816e-09	AT5G61330 AT5G61330.1 rRNA processing protein-like protein;(source:Araport11) protein_coding
AT5G42880	AT5G42880	596.812	-1.33465	0.233406	-5.71814	1.07699e-08	3.05372e-07	AT5G42880 AT5G42880.1 WEAK CHLOROPLAST MOVEMENT UNDER BLUE LIGHT-like protein (DUF827);(source:Araport11) protein_coding
AT3G10440	AT3G10440	211.677	-1.33454	0.242914	-5.49387	3.93223e-08	9.88863e-07	AT3G10440 AT3G10440.1 Encodes a protein that protects meiotic centromere cohesion. protein_coding SHUGOSHIN 1 (SGO1) (ATSGO1);SHUGOSHIN 1 (SGO1)
AT4G22860	AT4G22860	178.231	-1.33375	0.317492	-4.20088	2.65879e-05	0.00031148	AT4G22860 AT4G22860.1 Cell cycle regulated microtubule associated protein;(source:Araport11) protein_coding
AT1G20720	AT1G20720	198.62	-1.3335	0.229434	-5.81212	6.16862e-09	1.82896e-07	AT1G20720 AT1G20720.1 RAD3-like DNA-binding helicase protein;(source:Araport11) protein_coding
AT1G24280	AT1G24280	825.974	-1.33339	0.315526	-4.22594	2.37947e-05	0.000283038	AT1G24280 AT1G24280.1 Encodes a plastidic glucose-6-phosphate dehydrogenase that is sensitive to reduction by DTT and whose mRNA is most highly expressed in root. protein_coding GLUCOSE-6-PHOSPHATE DEHYDROGENASE 3 (G6PD3) GLUCOSE-6-PHOSPHATE DEHYDROGENASE 3 (G6PD3)
AT2G14095	AT2G14095	237.696	-1.332	0.384565	-3.46366	0.000532879	0.00388749	AT2G14095 AT2G14095.1 hypothetical protein;(source:Araport11) protein_coding
AT3G20150	AT3G20150	562.423	-1.33152	0.216602	-6.14731	7.88083e-10	2.79153e-08	AT3G20150 AT3G20150.1 Kinesin motor family protein;(source:Araport11) protein_coding
AT5G66960	AT5G66960	181.657	-1.32865	0.249017	-5.33558	9.52413e-08	2.23808e-06	AT5G66960 AT5G66960.1 Prolyl oligopeptidase family protein;(source:Araport11) protein_coding
AT5G01370	AT5G01370	100.006	-1.32756	0.311639	-4.25993	2.04488e-05	0.000250169	AT5G01370 AT5G01370.1 Nuclear protein with a lysine-rich domain and a C-terminal serine-rich domain. Interacts with Alcatraz (ALC). ACI1 is mainly expressed in the vascular system. Involved in cell separation during fruit dehiscence. protein_coding ALC-INTERACTING PROTEIN 1 (ACI1) TON1 RECRUITING MOTIF 29 (TRM29);ALC-INTERACTING PROTEIN 1 (ACI1)
AT1G28760	AT1G28760	373.379	-1.32685	0.356965	-3.71704	0.000201573	0.00175081	AT1G28760 AT1G28760.1 Encodes an orthlog of the Xenopus inner nuclear membrane (INM) protein Nemp1/TMEM194A. protein_coding INNER NUCLEAR MEMBRANE PROTEIN A (NEMP_A) INNER NUCLEAR MEMBRANE PROTEIN A (NEMP_A)
AT1G64900	AT1G64900	103.218	-1.32481	0.362697	-3.65267	0.000259531	0.00215895	AT1G64900 AT1G64900.1 Encodes cytochrome P450 (CYP89A2). The mRNA is cell-to-cell mobile. protein_coding "CYTOCHROME P450, FAMILY 89, SUBFAMILY A, POLYPEPTIDE 2" (CYP89A2) "CYTOCHROME P450, FAMILY 89, SUBFAMILY A, POLYPEPTIDE 2" (CYP89A2); (CYP89)
AT5G16240	AT5G16240	104.536	-1.3227	0.300345	-4.40395	1.06298e-05	0.000140267	AT5G16240 AT5G16240.1 Plant stearoyl-acyl-carrier-protein desaturase family protein;(source:Araport11) protein_coding ACYL-ACYL CARRIER PROTEIN DESATURASE1 (AAD1) ACYL-ACYL CARRIER PROTEIN DESATURASE1 (AAD1)
AT3G11950	AT3G11950	479.033	-1.32241	0.252308	-5.24126	1.59481e-07	3.52679e-06	AT3G11950 AT3G11950.1 publications Tian et al (2007) and Sadre et al (2006) refer to At3g11950. The prenyltransferase gene studied is actually At3g11945 which arises from a split of the previous At3g11950 gene model. protein_coding
AT5G03250	AT5G03250	67.6266	-1.32204	0.32755	-4.03615	5.43355e-05	0.000565635	AT5G03250 AT5G03250.1 Phototropic-responsive NPH3 family protein;(source:Araport11) protein_coding
AT5G14280	AT5G14280	54.1937	-1.31933	0.36237	-3.64082	0.000271772	0.00223682	AT5G14280 AT5G14280.1 DNA-binding storekeeper-like protein;(source:Araport11) protein_coding GEBP-LIKE PROTEIN 2 (GPL2) GEBP-LIKE PROTEIN 2 (GPL2)
AT3G12550	AT3G12550	366.664	-1.31778	0.240374	-5.4822	4.20059e-08	1.04649e-06	AT3G12550 AT3G12550.1 Belongs to a subgroup of SGS3-like proteins that act redundantly in RNA-directed DNA methylation: AT1G15910 (FDM1), AT4G00380 (FDM2), AT3G12550 (FDM3), AT1G13790 (FDM4), AT1G80790 (FDM5). protein_coding FACTOR OF DNA METHYLATION 3 (FDM3) FACTOR OF DNA METHYLATION 3 (FDM3)
AT2G28690	AT2G28690	131.165	-1.31598	0.405625	-3.24433	0.00117728	0.00747977	AT2G28690 AT2G28690.1 TOX high mobility group box protein, putative (DUF1635);(source:Araport11) protein_coding
AT5G44280	AT5G44280	199.568	-1.3153	0.223188	-5.89322	3.78747e-09	1.17066e-07	AT5G44280 AT5G44280.2 Encodes a nuclear localized protein with similarity to animal polycomb repressive core complex1 (PRC1) core component RING.Appears to function redundantly with ATRING1b, a close paralog. Both interact physically with CLF and LHP1 and appear to function together to repress class I KNOX gene expression. protein_coding RING 1A (RING1A) RING 1A (RING1A);ARABIDOPSIS THALIANA RING…
AT1G66450	AT1G66450	142.025	-1.31232	0.246422	-5.32551	1.00673e-07	2.3519e-06	AT1G66450 AT1G66450.1 Cysteine/Histidine-rich C1 domain family protein;(source:Araport11) protein_coding
AT5G58575	AT5G58575	553.879	-1.31127	0.16851	-7.78157	7.16319e-15	5.15063e-13	AT5G58575 AT5G58575.1 Component of the deubiquitination module of the SAGA complex. protein_coding (SGF11) (SGF11)
AT2G32210	AT2G32210	74.8706	-1.31044	0.394223	-3.32412	0.000886995	0.00592712	AT2G32210 AT2G32210.1 cysteine-rich/transmembrane domain A-like protein;(source:Araport11) protein_coding CYSTEINE-RICH TRANSMEMBRANE MODULE 6 (ATHCYSTM6) CYSTEINE-RICH TRANSMEMBRANE MODULE 6 (ATHCYSTM6)
AT5G45280	AT5G45280	1894.98	-1.31017	0.223159	-5.87099	4.33201e-09	1.31195e-07	AT5G45280 AT5G45280.2 Pectinacetylesterase family protein;(source:Araport11) protein_coding PECTIN ACETYLESTERASE 11 (PAE11) PECTIN ACETYLESTERASE 11 (PAE11)
AT5G52410	AT5G52410	187.149	-1.30931	0.26946	-4.85901	1.17973e-06	2.04728e-05	AT5G52410 AT5G52410.2 oxidoreductase/transition metal ion-binding protein;(source:Araport11) protein_coding
AT2G40370	AT2G40370	274.655	-1.30897	0.352718	-3.7111	0.000206361	0.00178401	AT2G40370 AT2G40370.1 putative laccase, a member of laccase family of genes (17 members in Arabidopsis). protein_coding LACCASE 5 (LAC5) LACCASE 5 (LAC5)
AT1G17020	AT1G17020	174.212	-1.30856	0.346626	-3.77513	0.000159922	0.00143738	AT1G17020 AT1G17020.1 Encodes a novel member of the Fe(II)/ascorbate oxidase gene family; senescence-related gene. protein_coding SENESCENCE-RELATED GENE 1 (SRG1) SENESCENCE-RELATED GENE 1 (ATSRG1);SENESCENCE-RELATED GENE 1 (SRG1)
AT5G50840	AT5G50840	489.59	-1.30455	0.220328	-5.92092	3.20145e-09	9.9982e-08	AT5G50840 AT5G50840.2 alpha-taxilin-like protein;(source:Araport11) protein_coding
AT4G08580	AT4G08580	538.83	-1.30379	0.261495	-4.98589	6.16784e-07	1.15629e-05	AT4G08580 AT4G08580.1 microfibrillar-associated protein-like protein;(source:Araport11) protein_coding
AT2G25964	AT2G25964	663.814	-1.30349	0.294319	-4.42884	9.47434e-06	0.000126761	AT2G25964 AT2G25964.1 hypothetical protein;(source:Araport11) protein_coding
AT5G04320	AT5G04320	677.619	-1.30272	0.269282	-4.83775	1.31319e-06	2.23671e-05	AT5G04320 AT5G04320.2 Encodes a protein that protects meiotic centromere cohesion. protein_coding SHUGOSHIN 2 (SGO2) (ATSGO2);SHUGOSHIN 2 (SGO2)
AT1G63300	AT1G63300	432.526	-1.30255	0.241781	-5.38729	7.15276e-08	1.71781e-06	AT1G63300 AT1G63300.1 Myosin heavy chain-related protein;(source:Araport11) protein_coding
AT4G19020	AT4G19020	838.602	-1.30066	0.185875	-6.9975	2.60575e-12	1.38451e-10	AT4G19020 AT4G19020.1 Encodes a plant DNA methyltransferase that methylates mainly cytosines in CHH (H = any base but G) contexts. It is involved in heat tolerance. protein_coding CHROMOMETHYLASE 2 (CMT2) CHROMOMETHYLASE 2 (CMT2)
AT3G26050	AT3G26050	78.7687	-1.30034	0.378028	-3.4398	0.000582135	0.00418204	AT3G26050 AT3G26050.1 TPX2 (targeting protein for Xklp2) protein family;(source:Araport11) protein_coding
AT1G07790	AT1G07790	1082.02	-1.29964	0.234151	-5.55044	2.8496e-08	7.39048e-07	AT1G07790 AT1G07790.1 Encodes a histone 2B (H2B) protein. protein_coding (HTB1) (HTB1)
AT1G48740	AT1G48740	48.3213	-1.29939	0.355293	-3.65723	0.000254955	0.00212974	AT1G48740 AT1G48740.2 Belongs to the 2-oxoglutarate (2OG) and Fe(II)-dependent oxygenase superfamily proteins and contains an oxoglutarate/iron-dependent oxygenase domain (InterPro:IPR005123) of the prolyl 4-hydroxylase, alpha subunit subtype (P4Hc; InterPro:IPR006620). protein_coding CUPULIFORMIS4 (CP4) CUPULIFORMIS4 (CP4)
AT4G31000	AT4G31000	452.81	-1.29335	0.185463	-6.97362	3.08895e-12	1.61621e-10	AT4G31000 AT4G31000.1 Calmodulin-binding protein;(source:Araport11) protein_coding
AT4G12120	AT4G12120	317.343	-1.29302	0.287578	-4.49623	6.91695e-06	9.63558e-05	AT4G12120 AT4G12120.1 member of KEULE Gene Family protein_coding (SEC1B) (ATSEC1B); (SEC1B)
AT5G64780	AT5G64780	42.9596	-1.29081	0.375594	-3.4367	0.000588839	0.0042201	AT5G64780 AT5G64780.1 holocarboxylase synthetase;(source:Araport11) protein_coding
AT2G37370	AT2G37370	165.029	-1.28996	0.353118	-3.65305	0.000259144	0.00215648	AT2G37370 AT2G37370.1 centrosomal protein of 135 kDa-like protein;(source:Araport11) protein_coding
AT3G58270	AT3G58270	146.428	-1.28979	0.301381	-4.2796	1.8723e-05	0.000232019	AT3G58270 AT3G58270.1 phospholipase-like protein (PEARLI 4) with TRAF-like domain protein;(source:Araport11) protein_coding
AT1G63750	AT1G63750	70.7779	-1.28957	0.379049	-3.40212	0.000668644	0.00469949	AT1G63750 AT1G63750.3 Disease resistance protein (TIR-NBS-LRR class) family;(source:Araport11) protein_coding
AT4G35660	AT4G35660	38.3885	-1.28918	0.364971	-3.53229	0.000411985	0.00315002	AT4G35660 AT4G35660.1 selection/upkeep of intraepithelial T-cells protein, putative (DUF241);(source:Araport11) protein_coding
AT3G29375	AT3G29375	186.286	-1.28793	0.24518	-5.25301	1.49631e-07	3.34282e-06	AT3G29375 AT3G29375.1 XH domain-containing protein;(source:Araport11) protein_coding
AT1G80810	AT1G80810	341.169	-1.28677	0.283832	-4.53355	5.80018e-06	8.26199e-05	AT1G80810 AT1G80810.2 One of 5 PO76/PDS5 cohesion cofactor orthologs of Arabidopsis. protein_coding (PDS5D) (PDS5D); (SL2); (ATPDS5D)
AT5G52910	AT5G52910	192.287	-1.28579	0.298797	-4.30321	1.68345e-05	0.000211232	AT5G52910 AT5G52910.1 homolog of Drosophila timeless protein_coding TIMELESS (ATIM) TIMELESS (ATIM)
AT1G19050	AT1G19050	402.931	-1.28532	0.400367	-3.21037	0.00132566	0.00822449	AT1G19050 AT1G19050.1 Encodes a member of the Arabidopsis response regulator (ARR) family, most closely related to ARR15. A two-component response regulator protein containing a phosphate accepting domain in the receiver domain but lacking a DNA binding domain in the output domain. Involved in response to cytokinin and meristem stem cell maintenance. Arr7 protein is stabilized by cytokinin. prote…
AT2G19530	AT2G19530	100.317	-1.28497	0.318952	-4.02873	5.6078e-05	0.000581255	AT2G19530 AT2G19530.1 transmembrane protein;(source:Araport11) protein_coding
AT3G62890	AT3G62890	77.0359	-1.28425	0.343585	-3.73779	0.000185646	0.00163254	AT3G62890 AT3G62890.1 Pentatricopeptide repeat (PPR) superfamily protein;(source:Araport11) protein_coding
AT1G05320	AT1G05320	1571.35	-1.28274	0.248125	-5.16975	2.34412e-07	4.97758e-06	AT1G05320 AT1G05320.1 myosin heavy chain, embryonic smooth protein;(source:Araport11) protein_coding PICC-LIKE (PICL) PICC-LIKE (PICL)
AT5G37690	AT5G37690	545.763	-1.27983	0.388034	-3.29825	0.000972901	0.00638044	AT5G37690 AT5G37690.1 SGNH hydrolase-type esterase superfamily protein;(source:Araport11) protein_coding
AT5G63550	AT5G63550	698.318	-1.27972	0.309924	-4.12916	3.64088e-05	0.000405751	AT5G63550 AT5G63550.2 DEK domain-containing chromatin associated protein;(source:Araport11) protein_coding
AT5G66540	AT5G66540	684.778	-1.27829	0.283319	-4.51183	6.42719e-06	9.03191e-05	AT5G66540 AT5G66540.1 U3 small nucleolar ribonucleoprotein;(source:Araport11) protein_coding
AT3G61170	AT3G61170	74.5344	-1.27786	0.25651	-4.98173	6.30168e-07	1.17592e-05	AT3G61170 AT3G61170.1 Tetratricopeptide repeat (TPR)-like superfamily protein;(source:Araport11) protein_coding
AT3G19370	AT3G19370	3076.48	-1.27728	0.285106	-4.48002	7.46354e-06	0.000103133	AT3G19370 AT3G19370.1 filament-like protein (DUF869);(source:Araport11) protein_coding
AT3G27640	AT3G27640	160.174	-1.27564	0.283928	-4.49284	7.02797e-06	9.76757e-05	AT3G27640 AT3G27640.1 Transducin/WD40 repeat-like superfamily protein;(source:Araport11) protein_coding
AT2G03600	AT2G03600	39.9254	-1.27327	0.366483	-3.47431	0.000512174	0.00376497	AT2G03600 AT2G03600.4 Encodes UPS3 (ureide permease 3), similar to UPS1, an allantoin transporter. protein_coding UREIDE PERMEASE 3 (UPS3) UREIDE PERMEASE 3 (UPS3)
AT3G18610	AT3G18610	242.319	-1.27146	0.268873	-4.72886	2.25782e-06	3.62459e-05	AT3G18610 AT3G18610.1 Encodes ATNUC-L2 (NUCLEOLIN LIKE 2). protein_coding NUCLEOLIN LIKE 2 (NUC-L2) RAN GTPASE-ACTIVATING PROTEIN 1 (ATRANGAP1);PARALLEL1-LIKE 1 (PARLL1);NUCLEOLIN 2 (NUC2);NUCLEOLIN LIKE 2 (NUC-L2);NUCLEOLIN LIKE 2 (ATNUC-L2)
AT5G37530	AT5G37530	255.458	-1.267	0.252017	-5.02745	4.9704e-07	9.6421e-06	AT5G37530 AT5G37530.1 NAD(P)-binding Rossmann-fold superfamily protein;(source:Araport11) protein_coding
AT4G32330	AT4G32330	2025.99	-1.26667	0.221547	-5.7174	1.08168e-08	3.0634e-07	AT4G32330 AT4G32330.1 WDL5 is an target of EIN3 that co-localizes with cortical microtubles. It its thought to function to stabilize microtubles during ethylene induced hypocotyl elongation. protein_coding WAVE-DAMPENED 5 (WDL5) WAVE-DAMPENED 5 (WDL5)
AT2G40430	AT2G40430	1621.38	-1.26632	0.23879	-5.30306	1.13879e-07	2.61859e-06	AT2G40430 AT2G40430.2 Encodes a homolog of yeast NOP53 that is an important regulator of cell division during organ growth. protein_coding SMALL ORGAN 4 (SMO4) SMALL ORGAN 4 (SMO4)
AT3G18480	AT3G18480	1337.6	-1.26593	0.271725	-4.65888	3.17941e-06	4.82354e-05	AT3G18480 AT3G18480.1 This gene is predicted to encode a protein that functions as a Golgi apparatus structural component, known as a golgin in mammals and yeast. A fluorescently-tagged version of CASP co-localizes with Golgi markers, and this localization appears to require the C-terminal (565?689aa) portion of the protein. The protein is inserted into a membrane in a type II orientation. protei…
AT2G22510	AT2G22510	822.467	-1.26592	0.381335	-3.31971	0.000901102	0.00600301	AT2G22510 AT2G22510.1 hydroxyproline-rich glycoprotein family protein;(source:Araport11) protein_coding
AT5G61940	AT5G61940	59.5954	-1.26471	0.375398	-3.36899	0.000754444	0.0051827	AT5G61940 AT5G61940.1 Ubiquitin carboxyl-terminal hydrolase-related protein;(source:Araport11) protein_coding
AT3G47540	AT3G47540	373.172	-1.26442	0.245876	-5.14253	2.71068e-07	5.65101e-06	AT3G47540 AT3G47540.2 Chitinase family protein;(source:Araport11) protein_coding
AT4G35030	AT4G35030	1350.23	-1.26332	0.255621	-4.94216	7.72622e-07	1.40088e-05	AT4G35030 AT4G35030.3 Protein kinase superfamily protein;(source:Araport11) protein_coding
AT5G63650	AT5G63650	835.932	-1.26331	0.309644	-4.07989	4.50577e-05	0.000485902	AT5G63650 AT5G63650.1 encodes a member of SNF1-related protein kinases (SnRK2) whose activity is activated by ionic (salt) and non-ionic (mannitol) osmotic stress. protein_coding SNF1-RELATED PROTEIN KINASE 2.5 (SNRK2.5) SNF1-RELATED PROTEIN KINASE 2.5 (SNRK2.5); (SNRK2-5);SNF1-RELATED PROTEIN KINASE 2H (SRK2H)
AT2G45920	AT2G45920	1352.45	-1.26326	0.257664	-4.90273	9.45147e-07	1.67518e-05	AT2G45920 AT2G45920.1 U-box domain-containing protein;(source:Araport11) protein_coding
AT2G30010	AT2G30010	162.834	-1.26139	0.290287	-4.34532	1.39072e-05	0.000178607	AT2G30010 AT2G30010.1 Encodes a member of the TBL (TRICHOME BIREFRINGENCE-LIKE) gene family containing a plant-specific DUF231 (domain of unknown function) domain. TBL gene family has 46 members, two of which (TBR/AT5G06700 and TBL3/AT5G01360) have been shown to be involved in the synthesis and deposition of secondary wall cellulose, presumably by influencing the esterification state of pectic po…
AT4G11650	AT4G11650	4825.11	-1.26132	0.37553	-3.35877	0.000782906	0.00534915	AT4G11650 AT4G11650.1 osmotin-like protein protein_coding OSMOTIN 34 (OSM34) OSMOTIN 34 (ATOSM34);OSMOTIN 34 (OSM34)
AT3G52115	AT3G52115	92.3714	-1.2611	0.297043	-4.2455	2.18109e-05	0.000263472	AT3G52115 AT3G52115.1 Induced in response to ionizing radiation, shows basal expression in mitotically active cells and high expression in endoreduplicating cells. May be involved in DNA damage-induced growth arrest. Protein sequence contains a PEST destruction box. protein_coding GAMMA RESPONSE GENE 1 (GR1) GAMMA RESPONSE GENE 1 (ATGR1); (AtCOM1); (COM1);GAMMA RESPONSE GENE 1 (GR1)
AT1G75150	AT1G75150	192.504	-1.26105	0.292257	-4.31485	1.59709e-05	0.000201343	AT1G75150 AT1G75150.1 DNA ligase-like protein;(source:Araport11) protein_coding
AT4G19810	AT4G19810	292.127	-1.25979	0.345882	-3.64224	0.000270275	0.00223083	AT4G19810 AT4G19810.1 ChiC encodes a Class V chitinase that is a part of glycoside hydrolase family 18 based on CAZy groupings. It appears to primarily act as an exochitinase in vitro where it predominantly cleaves a chitobiose (GlcNAc)2 residue from the non-reducing end of a chitin oligosaccharide. However, it shows some minor endochitinase activity in vitro, as well. A putative 24 amino-acid si…
AT3G11430	AT3G11430	263.467	-1.25858	0.343081	-3.66847	0.000244009	0.00204971	AT3G11430 AT3G11430.1 sn-glycerol-3-phosphate 2-O-acyltransferas, involved in the biosynthesis of suberin polyester. protein_coding GLYCEROL-3-PHOSPHATE SN-2-ACYLTRANSFERASE 5 (GPAT5) GLYCEROL-3-PHOSPHATE SN-2-ACYLTRANSFERASE 5 (GPAT5);GLYCEROL-3-PHOSPHATE SN-2-ACYLTRANSFERASE 5 (ATGPAT5)
AT5G63700	AT5G63700	202.999	-1.25745	0.245907	-5.11353	3.16194e-07	6.48179e-06	AT5G63700 AT5G63700.1 zinc ion binding / DNA binding protein;(source:Araport11) protein_coding
AT1G76040	AT1G76040	1033.98	-1.25685	0.252288	-4.98181	6.29908e-07	1.17592e-05	AT1G76040 AT1G76040.2 member of Calcium Dependent Protein Kinase protein_coding CALCIUM-DEPENDENT PROTEIN KINASE 29 (CPK29) CALCIUM-DEPENDENT PROTEIN KINASE 29 (CPK29)
AT2G37420	AT2G37420	335.883	-1.25602	0.301761	-4.16232	3.15036e-05	0.000357725	AT2G37420 AT2G37420.1 ATP binding microtubule motor family protein;(source:Araport11) protein_coding
AT5G42020	AT5G42020	7624.95	-1.25571	0.229217	-5.47825	4.2956e-08	1.06794e-06	AT5G42020 AT5G42020.1 Luminal binding protein (BiP2) involved in polar nuclei fusion during proliferation of endosperm nuclei. protein_coding (BIP2) LUMINAL BINDING PROTEIN (BIP); (BIP2)
AT1G01610	AT1G01610	898.71	-1.25118	0.241681	-5.17698	2.25506e-07	4.80972e-06	AT1G01610 AT1G01610.1 bifunctional sn-glycerol-3-phosphate 2-O-acyltransferase/phosphatase. Involved in cutin assembly and is functionally redundant with GPAT8. protein_coding GLYCEROL-3-PHOSPHATE SN-2-ACYLTRANSFERASE 4 (GPAT4) GLYCEROL-3-PHOSPHATE SN-2-ACYLTRANSFERASE 4 (ATGPAT4);GLYCEROL-3-PHOSPHATE SN-2-ACYLTRANSFERASE 4 (GPAT4)
AT5G54130	AT5G54130	877.928	-1.25012	0.292989	-4.26679	1.98305e-05	0.000243981	AT5G54130 AT5G54130.2 Calcium-binding endonuclease/exonuclease/phosphatase family;(source:Araport11) protein_coding
AT5G09950	AT5G09950	69.7911	-1.24892	0.333988	-3.73941	0.000184456	0.00162446	AT5G09950 AT5G09950.1 Encodes a DYW-class PPR protein required for RNA editing at four sites in mitochondria of A. thaliana. protein_coding MITOCHONDRIAL EDITING FACTOR 7 (MEF7) MITOCHONDRIAL EDITING FACTOR 7 (MEF7)
AT3G24360	AT3G24360	77.6398	-1.24873	0.309928	-4.0291	5.59916e-05	0.000580861	AT3G24360 AT3G24360.1 ATP-dependent caseinolytic (Clp) protease/crotonase family protein;(source:Araport11) protein_coding
AT4G18375	AT4G18375	62.502	-1.24782	0.300829	-4.14793	3.35499e-05	0.000378102	AT4G18375 AT4G18375.2 RNA-binding KH domain-containing protein;(source:Araport11) protein_coding
AT4G17000	AT4G17000	171.382	-1.24441	0.337935	-3.68239	0.000231058	0.00196011	AT4G17000 AT4G17000.1 neurofilament heavy protein;(source:Araport11) protein_coding
AT5G05730	AT5G05730	965.384	-1.24421	0.335669	-3.70664	0.000210024	0.00180981	AT5G05730 AT5G05730.2 ASA1 encodes the alpha subunit of anthranilate synthase, which catalyzes the rate-limiting step of tryptophan synthesis. ASA1 is induced by ethylene, and forms a link between ethylene signalling and auxin synthesis in roots. protein_coding ANTHRANILATE SYNTHASE ALPHA SUBUNIT 1 (ASA1) ANTHRANILATE SYNTHASE ALPHA SUBUNIT 1 (ASA1)
AT5G12300	AT5G12300	221.412	-1.24416	0.220538	-5.64148	1.68595e-08	4.5648e-07	AT5G12300 AT5G12300.1 Calcium-dependent lipid-binding (CaLB domain) family protein;(source:Araport11) protein_coding
AT2G34150	AT2G34150	477.854	-1.24268	0.230308	-5.39574	6.82413e-08	1.64712e-06	AT2G34150 AT2G34150.2 Encodes a member of the SCAR family.These proteins are part of a complex (WAVE) complex.The SCAR subunit activates the ARP2/3 complex which in turn act as a nucleator for actin filaments. protein_coding (WAVE1) (WAVE1); (ATRANGAP2);WISKOTT-ALDRICH SYNDROME PROTEIN FAMILY VERPROLIN HOMOLOGOUS PROTEIN 1 (WAVE1); (SCAR1); (ATSCAR1)
AT1G72280	AT1G72280	277.173	-1.24107	0.175899	-7.05558	1.71886e-12	9.40321e-11	AT1G72280 AT1G72280.1 endoplasmic reticulum oxidoreductin protein_coding ENDOPLASMIC RETICULUM OXIDOREDUCTINS 1 (ERO1) ENDOPLASMIC RETICULUM OXIDOREDUCTINS 1 (ERO1);ENDOPLASMIC RETICULUM OXIDOREDUCTINS 1 (AERO1)
AT3G45850	AT3G45850	991.324	-1.23887	0.272721	-4.54264	5.55534e-06	7.93676e-05	AT3G45850 AT3G45850.1 P-loop containing nucleoside triphosphate hydrolases superfamily protein;(source:Araport11) protein_coding
AT1G78580	AT1G78580	941.374	-1.23798	0.26137	-4.7365	2.17438e-06	3.51412e-05	AT1G78580 AT1G78580.1 Encodes an enzyme putatively involved in trehalose biosynthesis. The protein has a trehalose synthase (TPS)-like domain but no trehalose phosphatase (TPP)-like domain. ATTPS1 is able to complement yeast tps1 mutants in vivo. The gene product modulates cell growth but not cell differentiation by determining cell wall deposition and cell division. protein_coding TREHALOSE-6-PH…
AT1G59540	AT1G59540	288.188	-1.23796	0.286845	-4.31579	1.59034e-05	0.000200808	AT1G59540 AT1G59540.1 Encodes a kinesin-like protein. protein_coding (ZCF125) (ZCF125)
AT1G12270	AT1G12270	1725.45	-1.23752	0.183475	-6.7449	1.53131e-11	7.28236e-10	AT1G12270 AT1G12270.1 Encodes one of the 36 carboxylate clamp (CC)-tetratricopeptide repeat (TPR) proteins (Prasad 2010, Pubmed ID: 20856808) with potential to interact with Hsp90/Hsp70 as co-chaperones. protein_coding HOP1 (Hop1) HOP1 (Hop1)
AT3G13190	AT3G13190	237.196	-1.23713	0.23579	-5.24673	1.54822e-07	3.4396e-06	AT3G13190 AT3G13190.1 WEB family protein (DUF827);(source:Araport11) protein_coding
AT4G16920	AT4G16920	273.149	-1.23595	0.224121	-5.51465	3.49473e-08	8.84399e-07	AT4G16920 AT4G16920.1 Disease resistance protein (TIR-NBS-LRR class) family;(source:Araport11) protein_coding
AT5G02650	AT5G02650	222.606	-1.23513	0.199442	-6.1929	5.90684e-10	2.14288e-08	AT5G02650 AT5G02650.1 hypothetical protein;(source:Araport11) protein_coding
AT3G17860	AT3G17860	2026.3	-1.23263	0.31381	-3.92796	8.56696e-05	0.000840801	AT3G17860 AT3G17860.1 JAZs are direct targets of the SCFCOI1 E3 ubiquitin-ligase and JA treatment induces their proteasome-mediated degradation. Furthermore, JAI3 negatively regulates the key transcriptional activator of JA responses, AtMYC2. The C-terminal portion of JAZ3, including the Jas domain, appears to be important for JAZ3-COI1 binding in the presence of coronatine. protein_coding JASMON…
AT5G02320	AT5G02320	267.326	-1.23203	0.272667	-4.51844	6.22979e-06	8.79569e-05	AT5G02320 AT5G02320.1 Encodes a putative c-MYB-like transcription factor of the MYB3R factor gene family (MYB3R5). protein_coding MYB DOMAIN PROTEIN 3R-5 (MYB3R-5) MYB DOMAIN PROTEIN 3R-5 (MYB3R-5);ARABIDOPSIS THALIANA MYB DOMAIN PROTEIN 3R5 (ATMYB3R5)
AT1G46552	AT1G46552	66.073	-1.23196	0.344385	-3.57727	0.000347197	0.00273386	AT1G46552 AT1G46552.1 transposable_element_gene;(source:Araport11);copia-like retrotransposon family, has a 1.6e-184 P-value blast match to GB:CAA72989 open reading frame 1 (Ty1_Copia-element) (Brassica oleracea);(source:TAIR10) transposable_element_gene
AT1G47960	AT1G47960	936.292	-1.231	0.317992	-3.87118	0.000108312	0.00103046	AT1G47960 AT1G47960.1 Plant cell wall (CWI) and vacuolar invertases (VI) play important roles in carbohydrate metabolism, stress responses and sugar signaling. This protein may inhibit their activity. protein_coding CELL WALL / VACUOLAR INHIBITOR OF FRUCTOSIDASE 1 (C/VIF1) CELL WALL / VACUOLAR INHIBITOR OF FRUCTOSIDASE 1 (C/VIF1); (ATCIF1); (CIF1);CELL WALL / VACUOLAR INHIBITOR OF FRUCTOSIDASE 1 …
AT2G01580	AT2G01580	57.8225	-1.22798	0.368654	-3.33097	0.000865449	0.00579766	AT2G01580 AT2G01580.1 transmembrane protein;(source:Araport11) protein_coding
AT5G18770	AT5G18770	274.862	-1.22717	0.168549	-7.28083	3.31764e-13	2.00696e-11	AT5G18770 AT5G18770.1 F-box/FBD-like domains containing protein;(source:Araport11) protein_coding
AT1G10990	AT1G10990	117.943	-1.22607	0.249055	-4.9229	8.5271e-07	1.5294e-05	AT1G10990 AT1G10990.2 transmembrane protein;(source:Araport11) protein_coding
AT5G38530	AT5G38530	1182.72	-1.22601	0.15042	-8.15053	3.62332e-16	2.93978e-14	AT5G38530 AT5G38530.1 TSBtype2 encodes a type 2 tryptophan synthase beta subunit that catalyzes a condensation reaction between serine and indole to generate tryptophan.It appears to form a homodimer. Its biological role has not yet been determined, but it has a very high affinity for indole which may be involved in allowing TSBtype2 to carefully limit free indole build-up. But, to date no overal…
AT1G50060	AT1G50060	1000.89	-1.22548	0.332747	-3.68292	0.000230576	0.00195741	AT1G50060 AT1G50060.1 CAP (Cysteine-rich secretory proteins, Antigen 5, and Pathogenesis-related 1 protein) superfamily protein;(source:Araport11) protein_coding
AT5G52882	AT5G52882	2495.82	-1.2226	0.175107	-6.98203	2.90955e-12	1.53573e-10	AT5G52882 AT5G52882.1 P-loop containing nucleoside triphosphate hydrolases superfamily protein;(source:Araport11) protein_coding
AT5G23810	AT5G23810	148.918	-1.22251	0.19843	-6.16095	7.23114e-10	2.56898e-08	AT5G23810 AT5G23810.1 Encodes nonfunctional amino acid transporter. AAP7 is the most distantly related member of the AAP family, a group of well characterized amino acid transporters within the ATF1 superfamily. Expression of this gene has not been detected with RNA gel blots or promoter GUS studies. protein_coding AMINO ACID PERMEASE 7 (AAP7) AMINO ACID PERMEASE 7 (AAP7)
AT2G46980	AT2G46980	272.444	-1.22157	0.267997	-4.55817	5.16014e-06	7.42516e-05	AT2G46980 AT2G46980.2 Encodes ASY3, a coiled-coil domain protein that is required for normal meiosis. protein_coding ASYNAPTIC 3 (ASY3) ARABIDOPSIS THALIANA ASYNAPTIC 3 (ATASY3);ASYNAPTIC 3 (ASY3)
AT4G36540	AT4G36540	129.636	-1.21595	0.27631	-4.40069	1.07907e-05	0.000142078	AT4G36540 AT4G36540.1 Encodes the brassinosteroid signaling component BEE2 (BR-ENHANCED EXPRESSION 2). Positively modulates the shade avoidance syndrome in Arabidopsis seedlings. protein_coding BR ENHANCED EXPRESSION 2 (BEE2) BR ENHANCED EXPRESSION 2 (BEE2)
AT1G76740	AT1G76740	82.6143	-1.21441	0.310033	-3.91703	8.9648e-05	0.0008743	AT1G76740 AT1G76740.1 hypothetical protein;(source:Araport11) protein_coding
AT2G41550	AT2G41550	119.325	-1.21399	0.287207	-4.22688	2.36959e-05	0.000282002	AT2G41550 AT2G41550.1 Rho termination factor;(source:Araport11) protein_coding
AT5G46270	AT5G46270	128.864	-1.21331	0.309222	-3.92377	8.71754e-05	0.000853488	AT5G46270 AT5G46270.1 Disease resistance protein (TIR-NBS-LRR class) family;(source:Araport11) protein_coding
AT2G16860	AT2G16860	1263.15	-1.21193	0.240208	-5.04531	4.52788e-07	8.90594e-06	AT2G16860 AT2G16860.1 GCIP-interacting family protein;(source:Araport11) protein_coding (ATSYF2) (ATSYF2)
AT5G50740	AT5G50740	275.208	-1.21158	0.357972	-3.38457	0.000712909	0.00496124	AT5G50740 AT5G50740.3 Heavy metal transport/detoxification superfamily protein;(source:Araport11) protein_coding
AT1G23060	AT1G23060	193.766	-1.20745	0.324426	-3.72179	0.000197814	0.00172314	AT1G23060 AT1G23060.1 hypothetical protein;(source:Araport11) protein_coding MICROTUBULE DESTABILIZING PROTEIN 40 (MDP40) MICROTUBULE DESTABILIZING PROTEIN 40 (MDP40)
AT5G17160	AT5G17160	1125.07	-1.20632	0.278622	-4.3296	1.49381e-05	0.000190219	AT5G17160 AT5G17160.1 aspartic/glutamic acid-rich protein;(source:Araport11) protein_coding
AT4G02400	AT4G02400	950.404	-1.20011	0.271706	-4.41695	1.00101e-05	0.000132746	AT4G02400 AT4G02400.1 U3 ribonucleoprotein (Utp) family protein;(source:Araport11) protein_coding
AT4G21865	AT4G21865	110.727	-1.19829	0.328439	-3.64843	0.000263851	0.00218958	AT4G21865 AT4G21865.1 hypothetical protein;(source:Araport11) protein_coding
AT2G28620	AT2G28620	589.847	-1.19647	0.270695	-4.42001	9.86982e-06	0.000131321	AT2G28620 AT2G28620.1 Mutants have radially swollen roots but do not exhibit defects in abundance or orientation of cortical microtubules, nor are microfibrils reduced. Cellulose synthesis is also unchanged with respect to wild type. There is a disruption in the normal pattern of cell wall placement. protein_coding (RSW7) (RSW7);RADIALLY SWOLLEN 7 (RSW7)
AT4G16840	AT4G16840	174.411	-1.19627	0.210291	-5.68863	1.28065e-08	3.55563e-07	AT4G16840 AT4G16840.1 transmembrane protein;(source:Araport11) protein_coding
AT4G15130	AT4G15130	260.088	-1.19579	0.220107	-5.43278	5.54842e-08	1.35832e-06	AT4G15130 AT4G15130.1 phosphorylcholine cytidylyltransferase2;(source:Araport11) protein_coding PHOSPHORYLCHOLINE CYTIDYLYLTRANSFERASE2 (CCT2) PHOSPHORYLCHOLINE CYTIDYLYLTRANSFERASE2 (CCT2); (ATCCT2)
AT5G45840	AT5G45840	609.029	-1.19428	0.283257	-4.21622	2.48434e-05	0.000293477	AT5G45840 AT5G45840.2 Encodes a leucine-rich-repeat RLK that is localized to the plasma membrane of pollen tubes and functions with MIK1/2 as the male receptor of the pollen tube chemo-attractant LURE1.MDIS1 forms a complex with MIK1/2 and binds LURE1. protein_coding MALE DISCOVERER1 (MDIS1) MALE DISCOVERER1 (MDIS1)
AT3G61570	AT3G61570	518.541	-1.19387	0.284471	-4.19682	2.70692e-05	0.00031604	AT3G61570 AT3G61570.1 This gene is predicted to encode a protein that functions as a Golgi apparatus structural component known as a golgin in mammals and yeast. A fluorescently-tagged version of GC3 co-localizes with Golgi markers, and this localization appears to be replicated using the C-terminal (161 aa) portion of the protein. protein_coding GRIP-RELATED ARF-BINDING DOMAIN-CONTAINING PROTEIN…
AT1G60610	AT1G60610	592.092	-1.19235	0.171865	-6.93772	3.98487e-12	2.03618e-10	AT1G60610 AT1G60610.1 SBP (S-ribonuclease binding protein) family protein;(source:Araport11) protein_coding
AT4G19960	AT4G19960	321.016	-1.18734	0.272725	-4.35364	1.33897e-05	0.000172885	AT4G19960 AT4G19960.1 Encodes a potassium ion transmembrane transporter. Also mediates cesium uptake when expressed in E. coli. The mRNA is cell-to-cell mobile. protein_coding K+ UPTAKE PERMEASE 9 (KUP9) K+ UPTAKE PERMEASE 9 (KUP9); (KT9); (HAK9); (ATKUP9)
AT3G15650	AT3G15650	178.102	-1.18544	0.26675	-4.444	8.83001e-06	0.000119404	AT3G15650 AT3G15650.2 alpha/beta-Hydrolases superfamily protein;(source:Araport11) protein_coding
AT3G48480	AT3G48480	57.835	-1.18512	0.35043	-3.3819	0.000719872	0.00499981	AT3G48480 AT3G48480.1 Cysteine proteinases superfamily protein;(source:Araport11) protein_coding FOURTH ULP GENE CLASS 1 (FUG1) FOURTH ULP GENE CLASS 1 (FUG1)
AT2G17695	AT2G17695	114.143	-1.18509	0.219107	-5.40871	6.34797e-08	1.53682e-06	AT2G17695 AT2G17695.1 outer envelope protein;(source:Araport11) protein_coding
AT5G17760	AT5G17760	631.51	-1.18271	0.231533	-5.10816	3.25314e-07	6.62097e-06	AT5G17760 AT5G17760.1 P-loop containing nucleoside triphosphate hydrolases superfamily protein;(source:Araport11) protein_coding
AT1G23470	AT1G23470	63.7802	-1.18219	0.284367	-4.15726	3.22089e-05	0.000365044	AT1G23470 AT1G23470.1 pseudogene of Pectin lyase-like superfamily protein;(source:Araport11) pseudogene
AT5G25380	AT5G25380	47.5363	-1.17899	0.346302	-3.4045	0.000662856	0.00466427	AT5G25380 AT5G25380.1 core cell cycle genes protein_coding CYCLIN A2;1 (CYCA2;1) CYCLIN A2;1 (CYCA2;1)
AT2G36490	AT2G36490	694.481	-1.17828	0.278139	-4.23632	2.27215e-05	0.000271674	AT2G36490 AT2G36490.1 A repressor of transcriptional gene silencing. Functions by demethylating the target promoter DNA. Interacts physically with RPA2/ROR1. In the ros1 mutants, an increase in methylation is observed in a number of gene promoters. Among the loci affected by ros1, a few (RD29A and At1g76930) are affected in cytosine methylation in all sequence contexts (CpG, CpNpG or CpNpN), alth…
AT3G52530	AT3G52530	56.9387	-1.17724	0.366071	-3.21588	0.00130045	0.00812055	AT3G52530 AT3G52530.1 Protein kinase superfamily protein;(source:Araport11) protein_coding (ZRK11) (ZRK11)
AT3G05140	AT3G05140	69.3686	-1.17636	0.345099	-3.40875	0.00065261	0.00460597	AT3G05140 AT3G05140.1 ROP binding protein kinases 2;(source:Araport11) protein_coding ROP BINDING PROTEIN KINASES 2 (RBK2) ROP BINDING PROTEIN KINASES 2 (RBK2)
AT5G14960	AT5G14960	80.7815	-1.17616	0.276845	-4.24844	2.15269e-05	0.000260855	AT5G14960 AT5G14960.1 DP-E2F-like 2;(source:Araport11) protein_coding DP-E2F-LIKE 2 (DEL2) (E2L1); (E2FD);DP-E2F-LIKE 2 (DEL2)
AT1G75340	AT1G75340	440.633	-1.17554	0.200324	-5.8682	4.40543e-09	1.32916e-07	AT1G75340 AT1G75340.1 Zinc finger C-x8-C-x5-C-x3-H type family protein;(source:Araport11) protein_coding
AT2G37990	AT2G37990	1623.64	-1.17383	0.208223	-5.63737	1.72664e-08	4.65922e-07	AT2G37990 AT2G37990.1 ribosome biogenesis regulatory protein (RRS1) family protein;(source:Araport11) protein_coding ARABIDOPSIS HOMOLOG OF YEAST RRS1 (ARRS1) ARABIDOPSIS HOMOLOG OF YEAST RRS1 (ARRS1)
AT3G18100	AT3G18100	247.623	-1.1734	0.350907	-3.34389	0.000826111	0.00559363	AT3G18100 AT3G18100.1 Member of the R2R3 transcription factor gene family. protein_coding MYB DOMAIN PROTEIN 4R1 (MYB4R1) MYB DOMAIN PROTEIN 4R1 (MYB4R1);MYB DOMAIN PROTEIN 4R1 (AtMYB4R1)
AT5G07810	AT5G07810	180.885	-1.17062	0.259408	-4.51264	6.40242e-06	9.00238e-05	AT5G07810 AT5G07810.1 SNF2 domain-containing protein / helicase domain-containing protein / HNH endonuclease domain-containing protein;(source:Araport11) protein_coding
AT1G67810	AT1G67810	774.307	-1.16832	0.21077	-5.54312	2.97136e-08	7.64847e-07	AT1G67810 AT1G67810.1 Encodes a protein capable of stimulating the cysteine desulfurase activity of CpNifS (AT1G08490) in vitro. SufE2:GFP localizes to the chloroplasts where it is likely to play a role in iron-sulfur cluster assembly. Transcript levels for this gene are high in the pollen relative to other organs based on RT-PCR analysis. The mRNA is cell-to-cell mobile. protein_coding SULFUR E2…
AT1G61380	AT1G61380	279.75	-1.16742	0.169977	-6.86808	6.50736e-12	3.22894e-10	AT1G61380 AT1G61380.1 Encodes a membrane localized S-domain receptor kinase that is involved in lipopolysaccharide (LPS) sensing. SD1-29 detected LPS of Pseudomonas and Xanthomonas species for which it serves as a microbe associated molecular pattern triggering innate immunity. Loses of function mutants are hyper susceptible to P.syringae. protein_coding S-DOMAIN-1 29 (SD1-29) IPOOLIGOSACCHARIDE-…
AT1G69900	AT1G69900	304.735	-1.167	0.327178	-3.56688	0.000361263	0.00282517	AT1G69900 AT1G69900.1 Actin cross-linking protein;(source:Araport11) protein_coding
AT5G55920	AT5G55920	1364.35	-1.16511	0.233126	-4.99776	5.79997e-07	1.09789e-05	AT5G55920 AT5G55920.1 Encodes a homolog of the S. cerevisiae Nop2 that is involved in ribosome biogenesis and plays a role on organ size control by promoting cell proliferation and preventing compensation in normal leaf development. protein_coding OLIGOCELLULA 2 (OLI2) OLIGOCELLULA 2 (OLI2); (ATTRM4C);TRNA METHYLTRANSFERASE 4C (TRM4C); (NOP2A)
AT5G39785	AT5G39785	152.789	-1.16427	0.333159	-3.49462	0.00047473	0.00354402	AT5G39785 AT5G39785.2 hypothetical protein (DUF1666);(source:Araport11) protein_coding
AT2G37290	AT2G37290	153.474	-1.16381	0.279444	-4.16472	3.11731e-05	0.000354644	AT2G37290 AT2G37290.2 Ypt/Rab-GAP domain of gyp1p superfamily protein;(source:Araport11) protein_coding
AT4G11350	AT4G11350	169.553	-1.16342	0.25465	-4.5687	4.90757e-06	7.10001e-05	AT4G11350 AT4G11350.1 transferring glycosyl group transferase (DUF604);(source:Araport11) protein_coding
AT1G05900	AT1G05900	342.468	-1.16329	0.203259	-5.72322	1.04526e-08	2.96725e-07	AT1G05900 AT1G05900.2 endonuclease III 2;(source:Araport11) protein_coding ENDONUCLEASE III 2 (NTH2) (ATNTH2);ENDONUCLEASE III 2 (NTH2)
AT1G53940	AT1G53940	699.111	-1.162	0.315192	-3.68665	0.000227229	0.00193342	AT1G53940 AT1G53940.1 Encodes a lipase, has in vitro lipase activity with p-nitrophenyl acetate and p-nitrophenyl butyrate, gene expression induced by hormones, negatively regulates auxin signaling, involved in disease resistance protein_coding GDSL-MOTIF LIPASE 2 (GLIP2) GDSL-MOTIF LIPASE 2 (GLIP2)
AT4G23980	AT4G23980	1371.54	-1.15985	0.277982	-4.17241	3.01393e-05	0.000344679	AT4G23980 AT4G23980.1 Encodes auxin response factor 9 (ARF9). The mRNA is cell-to-cell mobile. protein_coding AUXIN RESPONSE FACTOR 9 (ARF9) AUXIN RESPONSE FACTOR 9 (ARF9)
AT3G13730	AT3G13730	563.229	-1.15955	0.255786	-4.53327	5.80783e-06	8.26798e-05	AT3G13730 AT3G13730.1 Encodes a cytochrome P-450 gene that is involved in brassinosteroid biosynthesis, most likely in the conversion step of teasterone (TE) to 3-dehydroteasterone (3DT), and/or 6-deoxoteasterone (6-deoxoTE) to 6-deoxo-3-dehydroteasterone (6-deoxo3DT); or the conversion of cathasterone (CT) to TE, and/or 6-deoxocathasterone (6-deoxoCT) to 6-deoxoTE. Recently, CYP90D1 was shown to…
AT1G13300	AT1G13300	2696.3	-1.15922	0.279392	-4.14909	3.33803e-05	0.000376543	AT1G13300 AT1G13300.1 Encodes a nuclear localized member of the GARP family of transcription factors. Involved in nitrate/phosphate signaling in roots. It is transcriptionally regulated by nitrate and post transcriptionally by phospate and functions to integrate these two nutrient signaling pathways in the root. protein_coding HYPERSENSITIVITY TO LOW PI-ELICITED PRIMARY ROOT SHORTENING 1 (HRS1) H…
AT4G35290	AT4G35290	130.962	-1.15886	0.223981	-5.1739	2.29258e-07	4.87676e-06	AT4G35290 AT4G35290.2 Encodes a putative glutamate receptor like-protein, member of Putative ligand-gated ion channel subunit family protein_coding GLUTAMATE RECEPTOR 2 (GLUR2) GLUTAMATE RECEPTOR 2 (GLUR2); (ATGLUR2); (ATGLR3.2);GLUTAMATE RECEPTOR 3.2 (GLR3.2)
AT5G25790	AT5G25790	77.9059	-1.15808	0.285095	-4.0621	4.86338e-05	0.00051681	AT5G25790 AT5G25790.1 Tesmin/TSO1-like CXC domain-containing protein;(source:Araport11) protein_coding
AT1G63580	AT1G63580	88.0597	-1.15786	0.296656	-3.90305	9.49879e-05	0.00091948	AT1G63580 AT1G63580.1 Encodes a plasma membrane-localized protein with two DUF26 domains and a GPI anchor domain. protein_coding
AT3G01900	AT3G01900	103.632	-1.15717	0.284458	-4.06798	4.74221e-05	0.000505949	AT3G01900 AT3G01900.1 member of CYP94B protein_coding "CYTOCHROME P450, FAMILY 94, SUBFAMILY B, POLYPEPTIDE 2" (CYP94B2) "CYTOCHROME P450, FAMILY 94, SUBFAMILY B, POLYPEPTIDE 2" (CYP94B2)
AT1G47620	AT1G47620	80.3587	-1.1554	0.348427	-3.31604	0.00091303	0.00606186	AT1G47620 AT1G47620.1 member of CYP96A protein_coding "CYTOCHROME P450, FAMILY 96, SUBFAMILY A, POLYPEPTIDE 8" (CYP96A8) "CYTOCHROME P450, FAMILY 96, SUBFAMILY A, POLYPEPTIDE 8" (CYP96A8)
AT5G61300	AT5G61300	166.539	-1.15404	0.238727	-4.83415	1.33716e-06	2.27592e-05	AT5G61300 AT5G61300.1 hypothetical protein;(source:Araport11) protein_coding
AT4G27180	AT4G27180	1956.12	-1.15374	0.195342	-5.90628	3.4991e-09	1.08712e-07	AT4G27180 AT4G27180.1 kinesin heavy chain subunit protein_coding KINESIN 2 (ATK2) KINESIN-LIKE PROTEIN IN ARABIDOPSIS THALIANA B (KATB);KINESIN 2 (ATK2)
AT5G60030	AT5G60030	414.212	-1.15334	0.287752	-4.00811	6.12076e-05	0.00062525	AT5G60030 AT5G60030.1 hypothetical protein;(source:Araport11) protein_coding
AT1G61000	AT1G61000	243.955	-1.15305	0.294605	-3.91389	9.08197e-05	0.000884838	AT1G61000 AT1G61000.1 kinetochore protein;(source:Araport11) protein_coding (NUF2) (NUF2)
AT4G14150	AT4G14150	200.275	-1.15292	0.311482	-3.70141	0.000214406	0.00184097	AT4G14150 AT4G14150.1 Microtubule motor kinesin PAKRP1/Kinesin-12A. Together with PAKRP1L/Kinesin-12B, serve as linkers of the plus ends of antiparallel microtubules in the phragmoplast. protein_coding PHRAGMOPLAST-ASSOCIATED KINESIN-RELATED PROTEIN 1 (PAKRP1) (KINESIN-12A); (PAKRP1);PHRAGMOPLAST-ASSOCIATED KINESIN-RELATED PROTEIN 1 (PAKRP1)
AT1G71990	AT1G71990	323.447	-1.15198	0.165077	-6.97846	2.98436e-12	1.5649e-10	AT1G71990 AT1G71990.1 This gene encodes a Lewis-type alpha 1,4-fucosyltransferase protein_coding FUCOSYLTRANSFERASE 13 (FUT13) (FUCTC);ARABIDOPSIS FUCOSYLTRANSFERASE 4 (ATFT4); (FT4-M); (ATFUT13);FUCOSYLTRANSFERASE 13 (FUT13)
AT3G47460	AT3G47460	300.174	-1.1515	0.245103	-4.69804	2.62672e-06	4.10431e-05	AT3G47460 AT3G47460.1 member of SMC subfamily protein_coding (ATSMC2) (ATSMC2)
AT1G49520	AT1G49520	235.361	-1.15118	0.292568	-3.93473	8.32904e-05	0.000819125	AT1G49520 AT1G49520.1 SWIB complex BAF60b domain-containing protein;(source:Araport11) protein_coding
AT2G42690	AT2G42690	264.396	-1.14687	0.187869	-6.10461	1.03052e-09	3.61299e-08	AT2G42690 AT2G42690.1 alpha/beta-Hydrolases superfamily protein;(source:Araport11) protein_coding
AT2G25130	AT2G25130	64.4082	-1.14594	0.318825	-3.59427	0.000325301	0.00259204	AT2G25130 AT2G25130.1 ARM repeat superfamily protein;(source:Araport11) protein_coding
AT5G46280	AT5G46280	591.185	-1.14572	0.206855	-5.53876	3.04625e-08	7.83284e-07	AT5G46280 AT5G46280.1 Minichromosome maintenance (MCM2/3/5) family protein;(source:Araport11) protein_coding MINICHROMOSOME MAINTENANCE 3 (MCM3) MINICHROMOSOME MAINTENANCE 3 (MCM3)
AT1G73810	AT1G73810	36.5277	-1.14413	0.359877	-3.17924	0.00147662	0.0089756	AT1G73810 AT1G73810.1 Core-2/I-branching beta-1,6-N-acetylglucosaminyltransferase family protein;(source:Araport11) protein_coding
AT5G07130	AT5G07130	256.583	-1.14353	0.313966	-3.64221	0.000270308	0.00223083	AT5G07130 AT5G07130.1 putative laccase, a member of laccase family of genes (17 members in Arabidopsis). protein_coding LACCASE 13 (LAC13) LACCASE 13 (LAC13)
AT5G23020	AT5G23020	7627.06	-1.14319	0.307884	-3.71306	0.000204771	0.00177217	AT5G23020 AT5G23020.1 methylthioalkymalate synthase-like. Also known as 2-isopropylmalate synthase (IMS2). encodes a methylthioalkylmalate synthase involved in the biosynthesis of aliphatic glucosinolates which accepts all the omega-methylthio-2-oxoalkanoic acids needed to form the known C3 to C8 glucosinolates in Arabidopsis. The mRNA is cell-to-cell mobile. protein_coding 2-ISOPROPYLMALATE SYNT…
AT1G06550	AT1G06550	2220.06	-1.14312	0.162534	-7.03314	2.01942e-12	1.08741e-10	AT1G06550 AT1G06550.1 ATP-dependent caseinolytic (Clp) protease/crotonase family protein;(source:Araport11) protein_coding
AT1G15940	AT1G15940	670.651	-1.14052	0.307449	-3.70963	0.000207559	0.00179178	AT1G15940 AT1G15940.1 One of 5 PO76/PDS5 cohesion cofactor orthologs of Arabidopsis. protein_coding (PDS5E) (ATPDS5E); (PDS5E)
AT5G40700	AT5G40700	181.302	-1.14038	0.210527	-5.41676	6.06884e-08	1.47969e-06	AT5G40700 AT5G40700.2 transcriptional regulator ATRX-like protein;(source:Araport11) protein_coding
AT1G23550	AT1G23550	58.6181	-1.13808	0.290551	-3.91698	8.96652e-05	0.0008743	AT1G23550 AT1G23550.1 Encodes a protein with similarity to RCD1 but without the WWE domain. The protein does have a PARP signature upstream of the C-terminal protein interaction domain. The PARP signature may bind NAD+ and attach the ADP-ribose-moiety from NAD+ to the target molecule. Its presence suggests a role for the protein in ADP ribosylation. Its transcript level is up-regulated by tunicam…
AT1G65470	AT1G65470	358.94	-1.13732	0.26671	-4.26425	2.0057e-05	0.000246011	AT1G65470 AT1G65470.1 Chromatin Assembly Factor-1 (CAF-1) p150 subunit. Mutants have reduced heterochromatin content. In Arabidopsis, the three CAF-1 subunits are encoded by FAS1, FAS2 and, most likely, MSI1, respectively. Mutations in FAS1 or FAS2 lead to increased frequency of homologous recombination and T-DNA integration in Arabidopsis. protein_coding FASCIATA 1 (FAS1) FASCIATA 1 (FAS1);FUGU …
AT3G54870	AT3G54870	481.02	-1.13388	0.32801	-3.45684	0.000546548	0.00397032	AT3G54870 AT3G54870.1 Armadillo-repeat containing kinesin-related protein. Plays a role during transition to root-hair tip growth.Mutants have short, branched root hairs and an excess of endoplasmic microtubles. Phenotype suggests ARK1 plays a role in modulating microtubule depolymerization during root hair tip growth.An HKT2.4 (CS76404) - ARK1 variant causes root hair branching. protein_coding M…
AT1G44780	AT1G44780	184.052	-1.13306	0.326708	-3.46812	0.000524119	0.00383757	AT1G44780 AT1G44780.1 translation initiation factor;(source:Araport11) protein_coding
AT5G05510	AT5G05510	147.744	-1.13272	0.28736	-3.94181	8.08706e-05	0.000799254	AT5G05510 AT5G05510.1 Mad3/BUB1 homology region 1;(source:Araport11) protein_coding
AT1G05770	AT1G05770	103.303	-1.13237	0.295545	-3.83146	0.000127386	0.00118302	AT1G05770 AT1G05770.1 Mannose-binding lectin superfamily protein;(source:Araport11) protein_coding
AT3G13310	AT3G13310	3128.93	-1.13072	0.308265	-3.668	0.000244454	0.00205273	AT3G13310 AT3G13310.1 Chaperone DnaJ-domain superfamily protein;(source:Araport11) protein_coding DNA J PROTEIN C66 (DJC66) DNA J PROTEIN C66 (DJC66)
AT1G68830	AT1G68830	412.535	-1.13072	0.309161	-3.65737	0.000254817	0.00212932	AT1G68830 AT1G68830.1 STN7 protein kinase; required for state transitions, phosphorylation of the major antenna complex (LHCII) between PSII and PSI, and light adaptation. STN7 is involved in state transitions. protein_coding STT7 HOMOLOG STN7 (STN7) STT7 HOMOLOG STN7 (STN7)
AT5G52810	AT5G52810	362	-1.13017	0.200709	-5.63089	1.79286e-08	4.8155e-07	AT5G52810 AT5G52810.1 SAR-DEFICIENT4 (SARD4) alias ORNITHINE CYCLODEAMINASE/m-CRYSTALLIN (ORNCD1) is involved in the biosynthesis of pipecolic acid. The reductase converts dehydropipecolic acid intermediates generated from L-Lysine by AGD2-LIKE DEFENSE RESPONSE PROTEIN1 (ALD1) to pipecolic acid (PMID:28330936). protein_coding SAR DEFICIENT 4 (SARD4) SAR DEFICIENT 4 (SARD4)
AT4G19990	AT4G19990	857.293	-1.1296	0.22666	-4.98368	6.2385e-07	1.16594e-05	AT4G19990 AT4G19990.2 FAR1-related sequence 1;(source:Araport11) protein_coding FAR1-RELATED SEQUENCE 1 (FRS1) FAR1-RELATED SEQUENCE 1 (FRS1)
AT5G07380	AT5G07380	37.9636	-1.12726	0.355342	-3.17232	0.00151226	0.00912755	AT5G07380 AT5G07380.3 hypothetical protein;(source:Araport11) protein_coding
AT3G02680	AT3G02680	150.691	-1.12653	0.225329	-4.99947	5.7489e-07	1.09143e-05	AT3G02680 AT3G02680.1 DNA repair and meiotic recombination protein, component of MRE11 complex with RAD50 and MRE11 protein_coding NIJMEGEN BREAKAGE SYNDROME 1 (NBS1) (ATNBS1);NIJMEGEN BREAKAGE SYNDROME 1 (NBS1)
AT4G21820	AT4G21820	169.495	-1.12487	0.277881	-4.04802	5.16527e-05	0.00054241	AT4G21820 AT4G21820.1 binding / calmodulin binding protein;(source:Araport11) protein_coding
AT5G48530	AT5G48530	307.357	-1.12476	0.218471	-5.14833	2.62813e-07	5.5076e-06	AT5G48530 AT5G48530.1 hypothetical protein;(source:Araport11) protein_coding
AT1G03830	AT1G03830	349.45	-1.12397	0.26446	-4.25006	2.13716e-05	0.000259615	AT1G03830 AT1G03830.2 guanylate-binding family protein;(source:Araport11) protein_coding GUANYLATE-BINDING PROTEIN-LIKE 1 (GBPL1) GUANYLATE-BINDING PROTEIN-LIKE 1 (GBPL1)
AT1G07560	AT1G07560	699.213	-1.1238	0.290305	-3.87111	0.000108341	0.00103046	AT1G07560 AT1G07560.1 Leucine-rich repeat protein kinase family protein;(source:Araport11) protein_coding
AT3G01160	AT3G01160	667.179	-1.12181	0.241644	-4.64241	3.44375e-06	5.17554e-05	AT3G01160 AT3G01160.1 pre-rRNA-processing ESF1-like protein;(source:Araport11) protein_coding
AT2G17442	AT2G17442	71.5637	-1.12147	0.303444	-3.69582	0.00021918	0.00187258	AT2G17442 AT2G17442.1 hypothetical protein;(source:Araport11) protein_coding
AT5G65650	AT5G65650	853.542	-1.12125	0.172972	-6.48227	9.03542e-11	3.78699e-09	AT5G65650 AT5G65650.1 sugar transporter, putative (DUF1195);(source:Araport11) protein_coding
AT5G38150	AT5G38150	327.378	-1.12009	0.280639	-3.99122	6.57353e-05	0.000667244	AT5G38150 AT5G38150.1 Involved in chloroplast avoidance movement under high-light intensities protein_coding PLASTID MOVEMENT IMPAIRED 15 (PMI15) PLASTID MOVEMENT IMPAIRED 15 (PMI15)
AT5G02130	AT5G02130	399.166	-1.12007	0.213462	-5.24717	1.54455e-07	3.4396e-06	AT5G02130 AT5G02130.1 SSR1 encodes a tetratricopeptide repeat- containing protein localized in mitochondria. It is involved in root development, possibly by through effects on auxin transport. In ssr1 mutants, the expression PIN genes and trafficking of PIN2 is altered which in turn affects distribution of auxin in the roots. protein_coding (NDP1) (NDP1);SHORT AND SWOLLEN ROOT 1 (SSR1)
AT1G80110	AT1G80110	104.019	-1.11904	0.313729	-3.56689	0.000361245	0.00282517	AT1G80110 AT1G80110.1 phloem protein 2-B11;(source:Araport11) protein_coding PHLOEM PROTEIN 2-B11 (PP2-B11) PHLOEM PROTEIN 2-B11 (PP2-B11);PHLOEM PROTEIN 2-B11 (ATPP2-B11)
AT1G72250	AT1G72250	356.247	-1.11874	0.237697	-4.70658	2.51905e-06	3.96186e-05	AT1G72250 AT1G72250.2 Di-glucose binding protein with Kinesin motor domain-containing protein;(source:Araport11) protein_coding
AT5G48690	AT5G48690	72.0173	-1.11846	0.327779	-3.41224	0.000644317	0.00455651	AT5G48690 AT5G48690.1 ubiquitin-associated (UBA)/TS-N domain protein;(source:Araport11) protein_coding
AT1G65920	AT1G65920	201.547	-1.1183	0.249157	-4.48834	7.1782e-06	9.95907e-05	AT1G65920 AT1G65920.1 Regulator of chromosome condensation (RCC1) family with FYVE zinc finger domain-containing protein;(source:Araport11) protein_coding
AT1G74940	AT1G74940	1752.81	-1.11692	0.350797	-3.18395	0.00145283	0.00885405	AT1G74940 AT1G74940.1 cyclin-dependent kinase, putative (DUF581);(source:Araport11) protein_coding
AT2G26870	AT2G26870	66.4302	-1.11662	0.343901	-3.24691	0.00116663	0.00742393	AT2G26870 AT2G26870.1 non-specific phospholipase C2;(source:Araport11) protein_coding NON-SPECIFIC PHOSPHOLIPASE C2 (NPC2) NON-SPECIFIC PHOSPHOLIPASE C2 (NPC2)
AT4G35900	AT4G35900	138.068	-1.11565	0.270032	-4.13154	3.60343e-05	0.000402512	AT4G35900 AT4G35900.1 bZIP protein required for positive regulation of flowering. Mutants are late flowering. FD interacts with FT to promote flowering.Expressed in the shoot apex in floral anlagen, then declines in floral primordia. protein_coding (FD) (atbzip14); (FD-1); (FD)
AT1G53440	AT1G53440	785.403	-1.11501	0.231033	-4.8262	1.39161e-06	2.35192e-05	AT1G53440 AT1G53440.1 Leucine-rich repeat transmembrane protein kinase;(source:Araport11) protein_coding
AT1G17360	AT1G17360	831.932	-1.11444	0.249891	-4.45971	8.20691e-06	0.000112051	AT1G17360 AT1G17360.1 LOW protein: protein phosphatase 1 regulatory subunit-like protein;(source:Araport11) protein_coding
AT3G47300	AT3G47300	329.722	-1.11443	0.154799	-7.19922	6.05602e-13	3.5735e-11	AT3G47300 AT3G47300.1 SELT-like protein precursor;(source:Araport11) protein_coding SELT-LIKE PROTEIN PRECURSOR (SELT) SELT-LIKE PROTEIN PRECURSOR (SELT)
AT3G05830	AT3G05830	221.274	-1.1143	0.252692	-4.40973	1.03501e-05	0.000136952	AT3G05830 AT3G05830.2 Encodes alpha-helical IF (intermediate filament)-like protein.NEAP1 is a member of a small family containing coiled-coil domains, a nuclear localization signal and a C-terminal predicted transmembrane domain. It localizes to the nuclear periphery. Mutants have altered nuclear morphology and chromatin structure. protein_coding (ATNEAP1) (ATNEAP1)
AT3G20860	AT3G20860	489.22	-1.11395	0.222602	-5.00422	5.60887e-07	1.06737e-05	AT3G20860 AT3G20860.1 Encodes a member of the NIMA-related serine/threonine kinases (Neks) that have been linked to cell-cycle regulation in fungi and mammals. Plant Neks might be involved in plant development processes. protein_coding NIMA-RELATED KINASE 5 (NEK5) NIMA-RELATED KINASE 5 (NEK5);NIMA-RELATED KINASE 5 (ATNEK5)
AT1G09440	AT1G09440	293.538	-1.11085	0.200903	-5.52931	3.21499e-08	8.20524e-07	AT1G09440 AT1G09440.1 Protein kinase superfamily protein;(source:Araport11) protein_coding
AT1G47560	AT1G47560	131.268	-1.11009	0.252138	-4.40273	1.06897e-05	0.000140902	AT1G47560 AT1G47560.1 Encodes a member of the exocyst complex gene family. The exocyst is a protein complex involved in tethering vesicles to the plasma membrane during regulated or polarized secretion. protein_coding EXOCYST COMPLEX COMPONENT SEC3B (SEC3B) EXOCYST COMPLEX COMPONENT SEC3B (SEC3B)
AT2G36740	AT2G36740	389.753	-1.10926	0.348211	-3.18559	0.0014446	0.00881438	AT2G36740 AT2G36740.1 DNA binding protein SWC2;(source:Araport11) protein_coding (SWC2) (ATSWC2); (SWC2)
AT4G39700	AT4G39700	117.648	-1.10905	0.28388	-3.90675	9.35476e-05	0.000908834	AT4G39700 AT4G39700.1 Heavy metal transport/detoxification superfamily protein;(source:Araport11) protein_coding
AT1G77380	AT1G77380	732.762	-1.10896	0.191237	-5.79888	6.67578e-09	1.9696e-07	AT1G77380 AT1G77380.1 Amino acid permease which transports basic amino acids. protein_coding AMINO ACID PERMEASE 3 (AAP3) (ATAAP3);AMINO ACID PERMEASE 3 (AAP3)
AT5G08420	AT5G08420	1575.79	-1.10728	0.241991	-4.57571	4.74609e-06	6.88297e-05	AT5G08420 AT5G08420.1 RNA-binding KH domain-containing protein;(source:Araport11) protein_coding
AT2G46180	AT2G46180	656.79	-1.10704	0.273352	-4.04986	5.12474e-05	0.00053957	AT2G46180 AT2G46180.1 This gene is predicted to encode a protein that functions as a Golgi apparatus structural component known as a golgin in mammals and yeast. A fluorescently-tagged version of GC4 co-localizes with Golgi markers, and this localization appears to be replicated using the C-terminal (169 aa) portion of the protein. protein_coding GOLGIN CANDIDATE 4 (GC4) GOLGIN CANDIDATE 4 (GC4)
AT2G36200	AT2G36200	554.731	-1.10655	0.238191	-4.64563	3.39038e-06	5.10171e-05	AT2G36200 AT2G36200.2 P-loop containing nucleoside triphosphate hydrolases superfamily protein;(source:Araport11) protein_coding
AT5G03780	AT5G03780	95.9954	-1.10642	0.267449	-4.13695	3.51959e-05	0.000394615	AT5G03780 AT5G03780.1 Encodes a protein whose sequence is similar to human telomere proteins. This belongs to TRFL family 2, which do not show DNA binding in vitro. protein_coding TRF-LIKE 10 (TRFL10) TRF-LIKE 10 (TRFL10)
AT1G19330	AT1G19330	306.593	-1.1061	0.248528	-4.4506	8.56291e-06	0.000116448	AT1G19330 AT1G19330.3 Evening-expressed key component of Sin3-HDAC complex, which bind directly to the CIRCADIAN CLOCK ASSOCIATED 1 (CCA1) and PSEUDO-RESPONSE REGULATOR 9 (PRR9) promoters and catalyze histone 3 (H3) deacetylation at the cognate regions to repress expression, allowing the declining phase of their expression at dusk. protein_coding SAP30 FUNCTION-RELATED 2 (AFR2) SAP30 FUNCTION-REL…
AT4G38780	AT4G38780	70.1627	-1.10549	0.344423	-3.2097	0.00132874	0.00823926	AT4G38780 AT4G38780.1 pre-mRNA-processing-splicing factor-like protein;(source:Araport11) protein_coding
AT5G24280	AT5G24280	266.819	-1.10408	0.25355	-4.3545	1.33371e-05	0.000172299	AT5G24280 AT5G24280.1 Encodes GMI1, a structural-maintenance-of-chromosomes-hinge domain-containing protein. Involved in somatic homologous recombination. protein_coding GAMMA-IRRADIATION AND MITOMYCIN C INDUCED 1 (GMI1) GAMMA-IRRADIATION AND MITOMYCIN C INDUCED 1 (GMI1)
AT1G13030	AT1G13030	223.402	-1.1	0.238635	-4.60953	4.03572e-06	5.9352e-05	AT1G13030 AT1G13030.1 Encodes a plant coilin, a protein that in other organisms is a major structural scaffolding protein necessary for Cajal body formation, composition and activity. It has been shown to bind both U1 and U1 snRNAs in vitro. protein_coding COILIN (COILIN) (ATCOILIN);COILIN (COILIN)
AT1G78650	AT1G78650	289.204	-1.09961	0.27766	-3.96026	7.48679e-05	0.000749178	AT1G78650 AT1G78650.1 Similar to DNA polymerase delta (POLD3), which in other organism was shown to be involved in the elongation of DNA replication. protein_coding (POLD3) (POLD3)
AT2G33770	AT2G33770	1659.02	-1.09849	0.215674	-5.0933	3.51891e-07	7.1017e-06	AT2G33770 AT2G33770.1 Encodes a ubiquitin-conjugating E2 enzyme. UBC24 mRNA accumulation is suppressed by miR399f, miR399b and miR399c. Involved in phosphate starvation response and mediates degradation of PHO1 and PHT1s at endomembrane. Its expression is responsive to phosphate (Pi) and not phosphite (Phi) in roots and shoots. The mRNA is cell-to-cell mobile. protein_coding PHOSPHATE 2 (PHO2) UB…
AT2G23600	AT2G23600	977.136	-1.09755	0.31592	-3.47415	0.000512479	0.00376497	AT2G23600 AT2G23600.1 Encodes a protein shown to have carboxylesterase activity, methyl salicylate esterase activity, methyl jasmonate esterase activity, and methyl IAA esterase activity in vitro. MES2 appears to be involved in MeSA hydrolysis in planta. This protein does not act on MeGA4, or MEGA9 in vitro and has been show to be capable of hydrolyzing methyl ester nicotinate back to nicotinate.…
AT4G39380	AT4G39380	149.841	-1.09708	0.228591	-4.7993	1.59218e-06	2.64621e-05	AT4G39380 AT4G39380.2 TSL-kinase interacting-like protein;(source:Araport11) protein_coding
AT1G79890	AT1G79890	102.799	-1.09666	0.312323	-3.51131	0.000445897	0.00336116	AT1G79890 AT1G79890.1 RAD3-like DNA-binding helicase protein;(source:Araport11) protein_coding
AT5G43160	AT5G43160	60.7177	-1.09654	0.310495	-3.53158	0.000413084	0.00315722	AT5G43160 AT5G43160.1 QWRF motif protein (DUF566);(source:Araport11) protein_coding QWRF DOMAIN CONTAINING 9 (QWRF9) QWRF DOMAIN CONTAINING 9 (QWRF9)
AT4G09950	AT4G09950	239.884	-1.09432	0.287563	-3.80552	0.000141509	0.00129466	AT4G09950 AT4G09950.1 P-loop containing nucleoside triphosphate hydrolases superfamily protein;(source:Araport11) protein_coding IMMUNE ASSOCIATED NUCLEOTIDE BINDING 13 (IAN13) IMMUNE ASSOCIATED NUCLEOTIDE BINDING 13 (IAN13)
AT1G33540	AT1G33540	107.475	-1.09425	0.272597	-4.01414	5.96619e-05	0.000612849	AT1G33540 AT1G33540.1 serine carboxypeptidase-like 18;(source:Araport11) protein_coding SERINE CARBOXYPEPTIDASE-LIKE 18 (scpl18) SERINE CARBOXYPEPTIDASE-LIKE 18 (scpl18)
AT4G23800	AT4G23800	957.266	-1.09418	0.284598	-3.84466	0.000120718	0.00112984	AT4G23800 AT4G23800.1 Encodes a protein containing three copies of the HMG (high mobility group)-box domain. The two Arabidopsis 3xHMG-box proteins are: AT4G11080 (3xHMG-box1) and AT4G23800 (3xHMG-box2). Interacts with mitotic and meiotic chromosomes. protein_coding 3XHIGH MOBILITY GROUP-BOX2 (3xHMG-box2) 3XHIGH MOBILITY GROUP-BOX2 (3xHMG-box2)
AT5G42030	AT5G42030	1281.96	-1.0925	0.201973	-5.40915	6.33262e-08	1.53465e-06	AT5G42030 AT5G42030.1 ABL interactor-like protein 4;(source:Araport11) protein_coding ABL INTERACTOR-LIKE PROTEIN 4 (ABIL4) ABL INTERACTOR-LIKE PROTEIN 4 (ABIL4)
AT5G35670	AT5G35670	267.815	-1.09117	0.339669	-3.21244	0.00131611	0.00819062	AT5G35670 AT5G35670.1 IQ-domain 33;(source:Araport11) protein_coding IQ-DOMAIN 33 (iqd33) IQ-DOMAIN 33 (iqd33)
AT1G53110	AT1G53110	219.911	-1.09067	0.310379	-3.51401	0.000441393	0.00333559	AT1G53110 AT1G53110.1 proton pump-interactor;(source:Araport11) protein_coding
AT3G03460	AT3G03460	95.3823	-1.09053	0.303705	-3.59076	0.000329716	0.00262287	AT3G03460 AT3G03460.1 mediator of RNA polymerase II transcription subunit-like protein;(source:Araport11) protein_coding
AT4G39160	AT4G39160	685.614	-1.09001	0.25627	-4.25337	2.10579e-05	0.000256064	AT4G39160 AT4G39160.2 Homeodomain-like superfamily protein;(source:Araport11) protein_coding
AT2G40650	AT2G40650	970.185	-1.08993	0.253392	-4.30135	1.69759e-05	0.000212673	AT2G40650 AT2G40650.1 PRP38 family protein;(source:Araport11) protein_coding
AT5G13580	AT5G13580	494.018	-1.0884	0.305264	-3.56543	0.00036326	0.00283894	AT5G13580 AT5G13580.1 Belongs to a clade of five Arabidopsis thaliana ABCG half-transporters that are required for synthesis of an effective suberin barrier in roots and seed coats (ABCG2, ABCG6, and ABCG20) and for synthesis of an intact pollen wall (ABCG1 and ABCG16). protein_coding ATP-BINDING CASSETTE G6 (ABCG6) ATP-BINDING CASSETTE G6 (ABCG6)
AT1G64150	AT1G64150	60.3702	-1.08815	0.271359	-4.01	6.07187e-05	0.000620784	AT1G64150 AT1G64150.1 PAM71 encodes an integral thylakoid membrane protein that is required for normal operation of oxygen-evolving complex (as evidenced by oxygen evolution rates) and for manganese incorporation. PAM71 belongs to a small gene family in Arabidopsis comprising five members. PAM71 is well conserved in the green lineage and shares homology with putative Ca2+/H+ exchangers from yeast…
AT3G19510	AT3G19510	594.301	-1.08811	0.217304	-5.0073	5.51978e-07	1.05209e-05	AT3G19510 AT3G19510.1 Encodes a member of the PHD-finger homeodomain protein family. The HAT3.1 homeodomain is highly divergent in sequence even at positions that are almost invariable among homeodomains. HAT3.1 shows a preference for the sequence T(A/G)(A/C)ACCA, different from those bound by other homeodomains. protein_coding (HAT3.1) (HAT3.1)
AT1G17290	AT1G17290	5510.42	-1.08646	0.261609	-4.15298	3.28177e-05	0.000370894	AT1G17290 AT1G17290.1 Encodes for alanine aminotransferase (ALAAT1), involved in alanine catabolism during plants recovery from hypoxia The mRNA is cell-to-cell mobile. protein_coding ALANINE AMINOTRANSFERASE (AlaAT1) ALANINE AMINOTRANSFERASE (AlaAT1)
AT3G09360	AT3G09360	462.738	-1.08456	0.252478	-4.29568	1.74161e-05	0.000217506	AT3G09360 AT3G09360.1 Cyclin/Brf1-like TBP-binding protein;(source:Araport11) protein_coding
AT5G27120	AT5G27120	2324.36	-1.08371	0.233187	-4.64741	3.36129e-06	5.06429e-05	AT5G27120 AT5G27120.1 SAR DNA-binding protein, putative, strong similarity to SAR DNA-binding protein-1 (Pisum sativum) GI:3132696; contains Pfam profile PF01798: Putative snoRNA binding domain; has similarity to MAR binding NOP58 protein The mRNA is cell-to-cell mobile. protein_coding
AT1G29320	AT1G29320	497.568	-1.08367	0.253456	-4.27557	1.90646e-05	0.000235765	AT1G29320 AT1G29320.1 Transducin/WD40 repeat-like superfamily protein;(source:Araport11) protein_coding
AT3G48350	AT3G48350	317.37	-1.08318	0.318011	-3.40611	0.000658954	0.00464497	AT3G48350 AT3G48350.1 Cysteine proteinases superfamily protein;(source:Araport11) protein_coding CYSTEINE ENDOPEPTIDASE 3 (CEP3) CYSTEINE ENDOPEPTIDASE 3 (CEP3)
AT5G43230	AT5G43230	323.652	-1.08256	0.328008	-3.3004	0.000965473	0.00634039	AT5G43230 AT5G43230.1 EEIG1/EHBP1 protein amino-terminal domain protein;(source:Araport11) protein_coding
AT4G32690	AT4G32690	513.082	-1.08255	0.215175	-5.031	4.87927e-07	9.49599e-06	AT4G32690 AT4G32690.1 Encodes a hemoglobin (Hb) with a central domain similar to the 'truncated Hbs of bacteria, protozoa and fungi. The 3D structure of these types of Hbs is a 2-on-2 arrangement of alpha-helices as opposed to the 3-on-3 arrangement of the standard globin fold. This type of Hb is not found in animals or yeast. protein_coding HEMOGLOBIN 3 (GLB3) HEMOGLOBIN 3 (GLB3); (AHB3);ARABIDO…
AT3G06600	AT3G06600	49.2244	-1.0825	0.331405	-3.26639	0.00108926	0.00701709	AT3G06600 AT3G06600.1 At3G06600 encodes the plant KASH protein SINE3; SINE3 interacts with SUN1 and SUN2 and is localized at the nuclear envelope. protein_coding (SINE3) (SINE3)
AT5G48310	AT5G48310	372.036	-1.08239	0.264927	-4.08561	4.39605e-05	0.000475565	AT5G48310 AT5G48310.1 Protein of unknown function that may be involved in stress response. Strongly expressed in vascular tissues.Mutants are ABA- insensitive. protein_coding RESPONSIVENESS TO ABA SALT AND DROUGHT 1 (RASD1) RESPONSIVENESS TO ABA SALT AND DROUGHT 1 (RASD1)
AT4G36150	AT4G36150	382.738	-1.08152	0.1914	-5.65055	1.59939e-08	4.35992e-07	AT4G36150 AT4G36150.1 Disease resistance protein (TIR-NBS-LRR class) family;(source:Araport11) protein_coding
AT1G44910	AT1G44910	855.754	-1.08147	0.304433	-3.5524	0.000381728	0.00295824	AT1G44910 AT1G44910.1 Binds the carboxyl-terminal domain (CTD) of the largest subunit of RNA polymerase II and functions as a scaffold for RNA processing machineries. protein_coding PRE-MRNA-PROCESSING PROTEIN 40A (PRP40A) PRE-MRNA-PROCESSING PROTEIN 40A (PRP40A);PRE-MRNA-PROCESSING PROTEIN 40A (ATPRP40A)
AT5G55660	AT5G55660	1766.74	-1.08074	0.301957	-3.57912	0.000344753	0.00271907	AT5G55660 AT5G55660.1 DEK domain-containing chromatin associated protein;(source:Araport11) protein_coding
AT1G45020	AT1G45020	77.334	-1.07941	0.306774	-3.51859	0.000433852	0.00328895	AT1G45020 AT1G45020.1 transposable_element_gene;(source:Araport11);copia-like retrotransposon family, has a 1.6e-248 P-value blast match to dbj|BAA78426.1| polyprotein (AtRE2-1) (Arabidopsis thaliana) (Ty1_Copia-element);(source:TAIR10) transposable_element_gene
AT1G35530	AT1G35530	122.506	-1.07927	0.280213	-3.85161	0.000117341	0.00110513	AT1G35530 AT1G35530.2 Encodes FANCM, a highly conserved helicase that functions as a major factor limiting meiotic crossover formation. It is not directly involved in the repair of DNA lesions but suppresses spontaneous somatic homologous recombination via a RecQ helicase (At-RECQ4A)-independent pathway. protein_coding FANCONI ANEMIA COMPLEMENTATION GROUP M (FANCM) FANCONI ANEMIA COMPLEMENTATION …
AT2G13550	AT2G13550	148.016	-1.07869	0.242252	-4.45275	8.47769e-06	0.00011542	AT2G13550 AT2G13550.1 hypothetical protein;(source:Araport11) protein_coding
AT3G13950	AT3G13950	353.246	-1.07792	0.318607	-3.38322	0.000716407	0.00498269	AT3G13950 AT3G13950.1 ankyrin;(source:Araport11) protein_coding
AT1G78090	AT1G78090	1476.44	-1.075	0.283287	-3.79473	0.000147805	0.00134168	AT1G78090 AT1G78090.1 homologous to the C-terminal part of microbial trehalose-6-phosphate phosphatases protein_coding TREHALOSE-6-PHOSPHATE PHOSPHATASE B (TPPB) TREHALOSE-6-PHOSPHATE PHOSPHATASE B (TPPB);ARABIDOPSIS THALIANA TREHALOSE-6-PHOSPHATE PHOSPHATASE B (ATTPPB)
AT5G52790	AT5G52790	677.045	-1.0743	0.182038	-5.90153	3.60152e-09	1.1175e-07	AT5G52790 AT5G52790.1 CBS domain protein with a domain protein (DUF21);(source:Araport11) protein_coding
AT5G40450	AT5G40450	7945.46	-1.07324	0.264479	-4.05793	4.95097e-05	0.000524261	AT5G40450 AT5G40450.1 Encodes a member of a plant gene family, APK_ORTHOMCL5144,of unknown function. RBB1 is localized to the cytosol and involved in vacuolar biogenesis and organization. RBB1 mutants have increased number of vacuolar bulbs and fewer trans-vacuolar strands. protein_coding REGULATOR OF BULB BIOGENESIS1 (RBB1) REGULATOR OF BULB BIOGENESIS1 (RBB1)
AT5G51840	AT5G51840	502.49	-1.07261	0.261308	-4.10479	4.04676e-05	0.000443979	AT5G51840 AT5G51840.1 junctophilin-like protein;(source:Araport11) protein_coding
AT3G59880	AT3G59880	83.2772	-1.07235	0.279949	-3.83052	0.000127871	0.00118661	AT3G59880 AT3G59880.1 hypothetical protein;(source:Araport11) protein_coding
AT4G04610	AT4G04610	2359.71	-1.07146	0.301261	-3.55657	0.000375727	0.00292116	AT4G04610 AT4G04610.1 Encodes a protein disulfide isomerase-like (PDIL) protein, a member of a multigene family within the thioredoxin (TRX) superfamily. This protein also belongs to the adenosine 5'-phosphosulfate reductase-like (APRL) group. The mRNA is cell-to-cell mobile. protein_coding APS REDUCTASE 1 (APR1) APS REDUCTASE 1 (APR1); (ATAPR1);PAPS REDUCTASE HOMOLOG 19 (PRH19); (APR)
AT5G43080	AT5G43080	152.58	-1.07043	0.237149	-4.51374	6.36937e-06	8.96115e-05	AT5G43080 AT5G43080.1 Cyclin A3;(source:Araport11) protein_coding CYCLIN A3;1 (CYCA3;1) CYCLIN A3;1 (CYCA3;1)
AT4G09060	AT4G09060	149.407	-1.0694	0.278683	-3.83732	0.000124385	0.00115919	AT4G09060 AT4G09060.2 hypothetical protein;(source:Araport11) protein_coding
AT1G51470	AT1G51470	5758.37	-1.06822	0.307476	-3.47417	0.000512434	0.00376497	AT1G51470 AT1G51470.1 Encodes a myrosinase. protein_coding BETA GLUCOSIDASE 35 (BGLU35) THIOGLUCOSIDE GLUCOHYDROLASE 5 (TGG5);BETA GLUCOSIDASE 35 (BGLU35)
AT1G77590	AT1G77590	1136.47	-1.06778	0.188887	-5.65301	1.57666e-08	4.30284e-07	AT1G77590 AT1G77590.1 Encodes major plastidic long chain acyl-CoA synthetase with a slight substrate preference of oleic acid over any of the other fatty acids. protein_coding LONG CHAIN ACYL-COA SYNTHETASE 9 (LACS9) LONG CHAIN ACYL-COA SYNTHETASE 9 (LACS9)
AT1G04730	AT1G04730	266.705	-1.06747	0.255083	-4.18479	2.85424e-05	0.000329229	AT1G04730 AT1G04730.1 Necessary for sister chromatid cohesion. Acts in synergy with ETG1. protein_coding CHROMOSOME TRANSMISSION FIDELITY 18 (CTF18) CHROMOSOME TRANSMISSION FIDELITY 18 (CTF18)
AT5G04020	AT5G04020	781.871	-1.06681	0.159559	-6.68596	2.29417e-11	1.06777e-09	AT5G04020 AT5G04020.1 calmodulin binding protein;(source:Araport11) protein_coding
AT1G01190	AT1G01190	1065.29	-1.06668	0.161087	-6.62179	3.54868e-11	1.60802e-09	AT1G01190 AT1G01190.1 cytochrome P450, family 78, subfamily A, polypeptide 8;(source:Araport11) protein_coding "CYTOCHROME P450, FAMILY 78, SUBFAMILY A, POLYPEPTIDE 8" (CYP78A8) "CYTOCHROME P450, FAMILY 78, SUBFAMILY A, POLYPEPTIDE 8" (CYP78A8)
AT5G10950	AT5G10950	600.499	-1.06587	0.258041	-4.13062	3.61794e-05	0.000403756	AT5G10950 AT5G10950.1 Tudor/PWWP/MBT superfamily protein;(source:Araport11) protein_coding
AT1G13220	AT1G13220	591.19	-1.06567	0.273637	-3.89447	9.84148e-05	0.000948447	AT1G13220 AT1G13220.2 Encodes a nuclear coiled-coil protein related to the carrot peripheral nuclear protein NMCP1 that is involved in the determination of plant nuclear structure. Member of a small gene family in Arabidopsis containing 4 proteins (LNC1-4 or CRWN 1-4) with redundant functions in protection from oxidative damage, control of nuclear morphology and degradation of ABI5. protein_codin…
AT3G13940	AT3G13940	574.401	-1.06552	0.181105	-5.88343	4.01855e-09	1.23256e-07	AT3G13940 AT3G13940.1 DNA binding / DNA-directed RNA polymerase;(source:Araport11) protein_coding
AT3G63300	AT3G63300	562.271	-1.06495	0.310536	-3.42941	0.000604893	0.00431969	AT3G63300 AT3G63300.1 Encodes a pleckstrin homology domain- and DUF828-containing protein. Mutants have defects in leaf vascular pattering, with vascular bundles that fail to meet distally in both the cotyledons and leaves. Necessary to the formation of the closed leaf vascular pattern characteristic of dicot leaves in response to auxin. Redundant with FKD2. FKD1 may influence PIN1 localization i…
AT5G61460	AT5G61460	404.446	-1.06494	0.287243	-3.70747	0.00020934	0.00180538	AT5G61460 AT5G61460.1 Encodes SMC6B (STRUCTURAL MAINTENANCE OF CHROMOSOMES 6B), a component of the SMC5/6 complex. SMC5/6 complex promotes sister chromatid alignment and homologous recombination after DNA damage. protein_coding HYPERSENSITIVE TO MMS, IRRADIATION AND MMC (MIM) HYPERSENSITIVE TO MMS, IRRADIATION AND MMC (MIM);STRUCTURAL MAINTENANCE OF CHROMOSOMES 6B (SMC6B); (ATRAD18)
AT5G23420	AT5G23420	719.37	-1.06338	0.220683	-4.81859	1.44574e-06	2.43484e-05	AT5G23420 AT5G23420.1 Encodes HMGB6, a protein belonging to the subgroup of HMGB (high mobility group B) proteins. Localized in the nucleus. Binds to supercoiled DNA in vitro. HMGB6 is phosphorylated by protein kinase CK2alpha within its acidic C-terminal domain. protein_coding HIGH-MOBILITY GROUP BOX 6 (HMGB6) HIGH-MOBILITY GROUP BOX 6 (HMGB6)
AT3G59820	AT3G59820	974.345	-1.06277	0.252192	-4.21413	2.50748e-05	0.000295774	AT3G59820 AT3G59820.2 LETM1-like protein;(source:Araport11) protein_coding LEUCINE ZIPPER-EF-HAND-CONTAINING TRANSMEMBRANE PROTEIN 1 (LETM1) (ATLETM1);LEUCINE ZIPPER-EF-HAND-CONTAINING TRANSMEMBRANE PROTEIN 1 (LETM1)
AT4G29230	AT4G29230	223.482	-1.06249	0.206398	-5.14778	2.63586e-07	5.51898e-06	AT4G29230 AT4G29230.1 NAC domain containing protein 75;(source:Araport11) protein_coding NAC DOMAIN CONTAINING PROTEIN 75 (NAC075) NAC DOMAIN CONTAINING PROTEIN 75 (anac075);NAC DOMAIN CONTAINING PROTEIN 75 (NAC075)
AT1G53430	AT1G53430	1783.29	-1.0612	0.300662	-3.52953	0.000416297	0.00317794	AT1G53430 AT1G53430.1 Leucine-rich repeat transmembrane protein kinase;(source:Araport11) protein_coding NEMATODE-INDUCED LRR-RLK 2 (NILR2) NEMATODE-INDUCED LRR-RLK 2 (NILR2)
AT2G23360	AT2G23360	287.681	-1.05954	0.304832	-3.47582	0.000509297	0.00375078	AT2G23360 AT2G23360.1 filament-like protein (DUF869);(source:Araport11) protein_coding
AT5G05210	AT5G05210	838.066	-1.05947	0.251958	-4.20495	2.6114e-05	0.000306527	AT5G05210 AT5G05210.1 Surfeit locus protein 6;(source:Araport11) protein_coding
AT1G67148	AT1G67148	1035.8	-1.05813	0.132341	-7.99551	1.29042e-15	9.86963e-14	AT1G67148 AT1G67148.1 hypothetical protein;(source:Araport11) protein_coding
AT1G63240	AT1G63240	251.2	-1.05634	0.280126	-3.77095	0.000162628	0.00145734	AT1G63240 AT1G63240.1 hypothetical protein;(source:Araport11) protein_coding
AT3G47040	AT3G47040	522.584	-1.05408	0.242778	-4.34174	1.4136e-05	0.00018097	AT3G47040 AT3G47040.2 Glycosyl hydrolase family protein;(source:Araport11) protein_coding
AT2G27470	AT2G27470	214.655	-1.05306	0.317733	-3.31429	0.000918749	0.00609185	AT2G27470 AT2G27470.1 nuclear factor Y, subunit B11;(source:Araport11) protein_coding "NUCLEAR FACTOR Y, SUBUNIT B11" (NF-YB11) "NUCLEAR FACTOR Y, SUBUNIT B11" (NF-YB11)
AT1G68790	AT1G68790	1093.82	-1.05268	0.266361	-3.95207	7.74784e-05	0.000772084	AT1G68790 AT1G68790.1 Member of small gene family in Arabidopsis containing 4 members (LNC1-4 or CRWN 1-4) with redundant functions in protection from oxidative damage, control of nuclear morphology and degradation of ABI5. protein_coding LITTLE NUCLEI3 (LINC3) CROWDED NUCLEI 3 (CRWN3);LITTLE NUCLEI3 (LINC3)
AT1G71330	AT1G71330	125.627	-1.05239	0.240236	-4.38065	1.18325e-05	0.000154441	AT1G71330 AT1G71330.1 member of NAP subfamily protein_coding NON-INTRINSIC ABC PROTEIN 5 (NAP5) NON-INTRINSIC ABC PROTEIN 5 (NAP5);NON-INTRINSIC ABC PROTEIN 5 (ATNAP5)
AT2G14820	AT2G14820	426.82	-1.05197	0.219723	-4.78772	1.68685e-06	2.79197e-05	AT2G14820 AT2G14820.1 A member of the NPY gene family (NPY1/AT4G31820, NPY2/AT2G14820, NPY3/AT5G67440, NPY4/AT2G23050, NPY5/AT4G37590). Involved in auxin-mediated organogenesis. protein_coding NAKED PINS IN YUC MUTANTS 2 (NPY2) MAB4/ENP/NPY1-LIKE 3 (MEL3);NAKED PINS IN YUC MUTANTS 2 (NPY2)
AT1G33360	AT1G33360	1619.67	-1.05183	0.299795	-3.50848	0.000450675	0.00339079	AT1G33360 AT1G33360.1 Encodes ClpX3, a subunit of the Clp protease complex. protein_coding
AT2G41170	AT2G41170	90.4329	-1.05174	0.306189	-3.43495	0.000592667	0.0042412	AT2G41170 AT2G41170.1 F-box family protein;(source:Araport11) protein_coding
AT3G05750	AT3G05750	146.632	-1.05122	0.311219	-3.37775	0.000730806	0.00506152	AT3G05750 AT3G05750.1 Encodes a member of the TRM superfamily, that plays a role in preprophase band formation during plant cell division and controls the robustness of the orientation of that cell division. protein_coding TON1 RECRUITING MOTIF 6 (TRM6) TON1 RECRUITING MOTIF 6 (TRM6)
AT4G22530	AT4G22530	254.303	-1.05079	0.329359	-3.1904	0.00142075	0.00869025	AT4G22530 AT4G22530.1 S-adenosyl-L-methionine-dependent methyltransferases superfamily protein;(source:Araport11) protein_coding
AT2G37280	AT2G37280	540.118	-1.05076	0.266477	-3.94315	8.04198e-05	0.000797046	AT2G37280 AT2G37280.1 Encodes an ATP-binding cassette (ABC) transporter. Expressed in the vascular tissue of primary stem. protein_coding ATP-BINDING CASSETTE G33 (ABCG33) PLEIOTROPIC DRUG RESISTANCE 5 (PDR5);ATP-BINDING CASSETTE G33 (ABCG33);PLEIOTROPIC DRUG RESISTANCE 5 (ATPDR5)
AT3G12860	AT3G12860	321.344	-1.05007	0.288545	-3.63919	0.000273498	0.00224783	AT3G12860 AT3G12860.1 NOP56-like pre RNA processing ribonucleoprotein;(source:Araport11) protein_coding
AT5G24960	AT5G24960	157.279	-1.04902	0.290352	-3.61292	0.000302764	0.00244245	AT5G24960 AT5G24960.1 putative cytochrome P450 protein_coding "CYTOCHROME P450, FAMILY 71, SUBFAMILY A, POLYPEPTIDE 14" (CYP71A14) "CYTOCHROME P450, FAMILY 71, SUBFAMILY A, POLYPEPTIDE 14" (CYP71A14)
AT1G18550	AT1G18550	204.512	-1.04863	0.246881	-4.24753	2.16144e-05	0.000261416	AT1G18550 AT1G18550.1 ATP binding microtubule motor family protein;(source:Araport11) protein_coding
AT2G34400	AT2G34400	126.635	-1.04847	0.284353	-3.68721	0.000226723	0.00193084	AT2G34400 AT2G34400.1 Pentatricopeptide repeat (PPR-like) superfamily protein;(source:Araport11) protein_coding
AT4G16630	AT4G16630	859.853	-1.04803	0.271508	-3.86002	0.000113376	0.00107114	AT4G16630 AT4G16630.1 DEA(D/H)-box RNA helicase family protein;(source:Araport11) protein_coding
AT3G04070	AT3G04070	343.997	-1.04726	0.261112	-4.01078	6.05186e-05	0.00061944	AT3G04070 AT3G04070.1 NAC domain containing protein 47;(source:Araport11) protein_coding NAC DOMAIN CONTAINING PROTEIN 47 (NAC047) NAC DOMAIN CONTAINING PROTEIN 47 (NAC047);SPEEDY HYPONASTIC GROWTH (SHYG);SPEEDY HYPONASTIC GROWTH (SHG);NAC DOMAIN CONTAINING PROTEIN 47 (anac047)
AT2G20240	AT2G20240	138.298	-1.04577	0.282412	-3.70301	0.000213061	0.00183203	AT2G20240 AT2G20240.1 GPI-anchored adhesin-like protein, putative (DUF3741);(source:Araport11) protein_coding TON1 RECRUITING MOTIF 17 (TRM17) TON1 RECRUITING MOTIF 17 (TRM17)
AT3G23530	AT3G23530	1304.09	-1.04568	0.312578	-3.34535	0.000821776	0.00556879	AT3G23530 AT3G23530.1 Cyclopropane-fatty-acyl-phospholipid synthase;(source:Araport11) protein_coding
AT3G15790	AT3G15790	464.641	-1.04495	0.251806	-4.14982	3.32731e-05	0.000375511	AT3G15790 AT3G15790.1 Protein containing methyl-CpG-binding domain.Has sequence similarity to human MBD proteins. protein_coding METHYL-CPG-BINDING DOMAIN 11 (MBD11) (ATMBD11);METHYL-CPG-BINDING DOMAIN 11 (MBD11)
AT3G25730	AT3G25730	636.369	-1.04208	0.245511	-4.24453	2.19051e-05	0.000264358	AT3G25730 AT3G25730.1 ethylene response DNA binding factor 3;(source:Araport11) protein_coding ETHYLENE RESPONSE DNA BINDING FACTOR 3 (EDF3) ETHYLENE RESPONSE DNA BINDING FACTOR 3 (EDF3)
AT5G02010	AT5G02010	464.771	-1.04095	0.220237	-4.72651	2.28415e-06	3.66197e-05	AT5G02010 AT5G02010.1 Encodes a member of KPP-like gene family, homolog of KPP (kinase partner protein) gene in tomato. Also a member of the RopGEF (guanine nucleotide exchange factor) family, containing the novel PRONE domain (plant-specific Rop nucleotide exchanger), which is exclusively active towards members of the Rop subfamily. Involved in cell wall patterning. Encodes ROP activator, regula…
AT3G53540	AT3G53540	421.347	-1.04091	0.196924	-5.28584	1.2513e-07	2.84037e-06	AT3G53540 AT3G53540.1 afadin;(source:Araport11) protein_coding TON1 RECRUITING MOTIF 19 (TRM19) TON1 RECRUITING MOTIF 19 (TRM19)
AT1G10320	AT1G10320	384.418	-1.0395	0.326869	-3.18017	0.00147188	0.00895356	AT1G10320 AT1G10320.1 Zinc finger C-x8-C-x5-C-x3-H type family protein;(source:Araport11) protein_coding
AT5G44635	AT5G44635	366.364	-1.03703	0.229918	-4.51045	6.46917e-06	9.0725e-05	AT5G44635 AT5G44635.1 minichromosome maintenance (MCM2/3/5) family protein;(source:Araport11) protein_coding MINICHROMOSOME MAINTENANCE 6 (MCM6) MINICHROMOSOME MAINTENANCE 6 (MCM6)
AT1G68060	AT1G68060	1987.86	-1.03561	0.162276	-6.38183	1.7499e-10	6.94637e-09	AT1G68060 AT1G68060.1 Encodes a microtubule associated protein (MAP70-1). Expressed in all tissues. protein_coding MICROTUBULE-ASSOCIATED PROTEINS 70-1 (MAP70-1) MICROTUBULE-ASSOCIATED PROTEINS 70-1 (MAP70-1);MICROTUBULE-ASSOCIATED PROTEINS 70-1 (ATMAP70-1)
AT1G05950	AT1G05950	169.36	-1.03368	0.256519	-4.02963	5.58637e-05	0.000580287	AT1G05950 AT1G05950.1 hypothetical protein;(source:Araport11) protein_coding
AT1G11580	AT1G11580	17803.2	-1.03231	0.239234	-4.31506	1.59556e-05	0.000201256	AT1G11580 AT1G11580.1 methylesterase PCR A;(source:Araport11) protein_coding METHYLESTERASE PCR A (PMEPCRA) (ATPMEPCRA);METHYLESTERASE PCR A (PMEPCRA)
AT2G03350	AT2G03350	781.39	-1.03199	0.220631	-4.67742	2.90506e-06	4.46372e-05	AT2G03350 AT2G03350.1 DUF538 family protein (Protein of unknown function, DUF538);(source:Araport11) protein_coding
AT1G53330	AT1G53330	63.5803	-1.03137	0.29491	-3.49722	0.000470129	0.00351295	AT1G53330 AT1G53330.1 encodes a member of the pentatricopeptide repeat (PPR) gene family. T-DNA insertion mutants had a complex phenotypic expression, ranging from embryo lethal to seedling lethal, to just subtle changes. protein_coding
AT2G21540	AT2G21540	601.739	-1.03072	0.200042	-5.15252	2.57003e-07	5.40946e-06	AT2G21540 AT2G21540.1 SEC14-like 3;(source:Araport11) protein_coding SEC14-LIKE 3 (SFH3) SEC14-LIKE 3 (SFH3);SEC14-LIKE 3 (ATSFH3)
AT2G45100	AT2G45100	146.318	-1.03056	0.299241	-3.44393	0.000573334	0.00413227	AT2G45100 AT2G45100.1 Cyclin/Brf1-like TBP-binding protein;(source:Araport11) protein_coding
AT4G16660	AT4G16660	3735.55	-1.03034	0.229649	-4.48658	7.23746e-06	0.000100355	AT4G16660 AT4G16660.1 heat shock protein 70 (Hsp 70) family protein;(source:Araport11) protein_coding HEAT SHOCK PROTEIN 70 (HSP70) HEAT SHOCK PROTEIN 70 (HSP70)
AT3G21250	AT3G21250	503.5	-1.03023	0.199032	-5.17623	2.26416e-07	4.82057e-06	AT3G21250 AT3G21250.2 member of MRP subfamily protein_coding ATP-BINDING CASSETTE C8 (ABCC8) ATP-BINDING CASSETTE C8 (ABCC8);MULTIDRUG RESISTANCE-ASSOCIATED PROTEIN 6 (MRP6)
AT1G30510	AT1G30510	3852.92	-1.02956	0.17885	-5.75658	8.58346e-09	2.47765e-07	AT1G30510 AT1G30510.2 Encodes a root-type ferredoxin:NADP(H) oxidoreductase. protein_coding ROOT FNR 2 (RFNR2) ROOT FNR 2 (RFNR2);ROOT FNR 2 (ATRFNR2)
AT5G45210	AT5G45210	296.167	-1.02954	0.24937	-4.12857	3.65032e-05	0.000406464	AT5G45210 AT5G45210.1 Disease resistance protein (TIR-NBS-LRR class) family;(source:Araport11) protein_coding
AT1G70950	AT1G70950	448.686	-1.02953	0.308848	-3.33346	0.00085773	0.00576525	AT1G70950 AT1G70950.1 TPX2 (targeting protein for Xklp2) protein family;(source:Araport11) protein_coding
AT3G21640	AT3G21640	598.867	-1.02915	0.221117	-4.65432	3.25052e-06	4.919e-05	AT3G21640 AT3G21640.1 encodes a 42 kDa FK506-binding protein (AtFKBP42) that possesses similarity to multidomain peptidyl-prolyl cis/trans isomerases (PPIases, EC 5.2.1.8), which are known to be components of mammalian steroid hormone receptor complexes. The protein appears to be localized to the plasma membrane by electron microscopy and binds to HSP90.1 and calmodulin in vitro. It also aggregat…
AT1G28715	AT1G28715	106.823	-1.02853	0.27657	-3.71888	0.000200105	0.00173994	AT1G28715 AT1G28715.1 hypothetical protein;(source:Araport11) long_noncoding_rna
AT2G01750	AT2G01750	401.344	-1.0285	0.252262	-4.07713	4.55949e-05	0.000490595	AT2G01750 AT2G01750.2 Encodes a microtubule associated protein (MAP70-3). Expressed in all tissues. protein_coding MICROTUBULE-ASSOCIATED PROTEINS 70-3 (MAP70-3) MICROTUBULE-ASSOCIATED PROTEINS 70-3 (MAP70-3)
AT5G51130	AT5G51130	202.523	-1.02684	0.307558	-3.3387	0.000841718	0.00568307	AT5G51130 AT5G51130.1 S-adenosyl-L-methionine-dependent methyltransferases superfamily protein;(source:Araport11) protein_coding
AT2G20340	AT2G20340	103.072	-1.02665	0.310345	-3.30809	0.000939337	0.00621291	AT2G20340 AT2G20340.1 Encodes an aromatic aldehyde synthase (AtAAS), which catalyzes the in vitro conversion of phenylalanine and 3,4-dihydroxy-L-phenylalanine to phenylacetaldehyde and dopaldehyde, respectively. The mRNA is cell-to-cell mobile. protein_coding AROMATIC ALDEHYDE SYNTHASE (AAS) (ATAAS);AROMATIC ALDEHYDE SYNTHASE (AAS)
AT1G48500	AT1G48500	515.145	-1.02611	0.32125	-3.19412	0.00140258	0.0086061	AT1G48500 AT1G48500.1 jasmonate-zim-domain protein 4;(source:Araport11) protein_coding JASMONATE-ZIM-DOMAIN PROTEIN 4 (JAZ4) (ATJAZ4);JASMONATE-ZIM-DOMAIN PROTEIN 4 (JAZ4);TIFY DOMAIN PROTEIN 6A (TIFY6A)
AT1G31230	AT1G31230	1489.3	-1.0261	0.217864	-4.70983	2.47929e-06	3.91727e-05	AT1G31230 AT1G31230.1 Encodes a bifunctional aspartate kinase/homoserine dehydrogenase. These two activities catalyze the first and the third steps toward the synthesis of the essential amino acids threonine, isoleucine and methionine. protein_coding ASPARTATE KINASE-HOMOSERINE DEHYDROGENASE I (AK-HSDH I) ASPARTATE KINASE-HOMOSERINE DEHYDROGENASE (AK-HSDH);ASPARTATE KINASE-HOMOSERINE DEHYDROGENAS…
AT4G16780	AT4G16780	716.717	-1.02591	0.288074	-3.56129	0.000369043	0.00287851	AT4G16780 AT4G16780.1 Encodes a homeodomain-leucine zipper protein that is rapidly and strongly induced by changes in the ratio of red to far-red light. It is also involved in cell expansion and cell proliferation and in the response to auxin. The mRNA is cell-to-cell mobile. protein_coding HOMEOBOX PROTEIN 2 (HB-2) HOMEOBOX PROTEIN 2 (ATHB-2);HOMEOBOX PROTEIN 2 (HB-2);ARABIDOPSIS THALIANA HOMEOB…
AT2G43650	AT2G43650	1079.68	-1.02466	0.251309	-4.07731	4.55602e-05	0.000490579	AT2G43650 AT2G43650.1 SAS10/C1D family protein. Loss of function mutants are embryo lethal.Ubiquitously expressed, with preference for tissues undergoing rapid cellular growth and differentiation. protein_coding EMBRYO DEFECTIVE 2777 (EMB2777) THALLO (THAL);EMBRYO DEFECTIVE 2777 (EMB2777)
AT1G31880	AT1G31880	81.3005	-1.02466	0.258122	-3.96967	7.19734e-05	0.000722925	AT1G31880 AT1G31880.1 Belongs to five-member BRX gene family. Arabidopsis BRX genes share high levels of similarity among each others, with several conserved domains. The most distinct is BRX domain - highly conserved in all BRX genes among distantly related species. This protein-protein interaction domain is required and sufficient for BRX activity. BRX encodes a key regulator of cell proliferat…
AT5G56210	AT5G56210	392.583	-1.02456	0.304897	-3.36035	0.00077844	0.00532016	AT5G56210 AT5G56210.1 Encodes an outer nuclear membrane protein that anchors RanGAP1 to the nuclear envelope. It interacts with SUN proteins and is required for maintaining the elongated nuclear shape of epidermal cells. protein_coding WPP DOMAIN INTERACTING PROTEIN 2 (WIP2) WPP DOMAIN INTERACTING PROTEIN 2 (WIP2)
AT5G17930	AT5G17930	911.478	-1.02402	0.252273	-4.05918	4.92444e-05	0.000522623	AT5G17930 AT5G17930.1 MIF4G domain-containing protein / MA3 domain-containing protein;(source:Araport11) protein_coding
AT1G21060	AT1G21060	86.1638	-1.02354	0.29207	-3.50445	0.000457553	0.00343394	AT1G21060 AT1G21060.1 Serine/Threonine-kinase, putative (Protein of unknown function, DUF547);(source:Araport11) protein_coding
AT1G09230	AT1G09230	472.518	-1.02205	0.207621	-4.92268	8.53684e-07	1.53001e-05	AT1G09230 AT1G09230.1 Encodes a U12-type spliceosomal protein that is an indispensible component of the minor spliceosome and plays a crucial role in U12 intron splicing and plant development. protein_coding U11/U12-65K (U11/U12-65K) U11/U12-65K (U11/U12-65K)
AT3G14610	AT3G14610	1403.2	-1.02157	0.153748	-6.64441	3.04428e-11	1.39792e-09	AT3G14610 AT3G14610.1 putative cytochrome P450 protein_coding "CYTOCHROME P450, FAMILY 72, SUBFAMILY A, POLYPEPTIDE 7" (CYP72A7) "CYTOCHROME P450, FAMILY 72, SUBFAMILY A, POLYPEPTIDE 7" (CYP72A7)
AT1G26960	AT1G26960	609.885	-1.02143	0.18376	-5.55847	2.72153e-08	7.11986e-07	AT1G26960 AT1G26960.1 Encodes a homeodomain leucine zipper class I (HD-Zip I) protein. protein_coding HOMEOBOX PROTEIN 23 (AtHB23) HOMEOBOX PROTEIN 23 (AtHB23);HOMEOBOX PROTEIN 23 (HB23)
AT3G47780	AT3G47780	481.105	-1.02116	0.283988	-3.59577	0.000323429	0.0025814	AT3G47780 AT3G47780.1 member of ATH subfamily The mRNA is cell-to-cell mobile. protein_coding ATP-BINDING CASSETTE A7 (ABCA7) A. THALIANA ABC2 HOMOLOG 6 (ATATH6);ATP-BINDING CASSETTE A7 (ABCA7);ABC2 HOMOLOG 6 (ATH6)
AT2G32390	AT2G32390	324.633	-1.02107	0.220057	-4.64002	3.48368e-06	5.22021e-05	AT2G32390 AT2G32390.3 Encodes a ionotropic glutamate receptor ortholog, a member of a putative ligand-gated ion channel subunit family. protein_coding GLUTAMATE RECEPTOR 3.5 (GLR3.5) GLUTAMATE RECEPTOR 3.5 (GLR3.5)
AT1G18840	AT1G18840	1277.66	-1.02033	0.171336	-5.95514	2.59845e-09	8.29845e-08	AT1G18840 AT1G18840.1 IQ-domain 30;(source:Araport11) protein_coding IQ-DOMAIN 30 (IQD30) IQ-DOMAIN 30 (IQD30)
AT3G27550	AT3G27550	192.269	-1.0203	0.234997	-4.34173	1.41364e-05	0.00018097	AT3G27550 AT3G27550.1 RNA-binding CRS1 / YhbY (CRM) domain protein;(source:Araport11) protein_coding
AT2G25570	AT2G25570	340.223	-1.01789	0.180057	-5.65317	1.57517e-08	4.30284e-07	AT2G25570 AT2G25570.1 binding protein;(source:Araport11) protein_coding
AT2G22410	AT2G22410	101.947	-1.0154	0.284946	-3.5635	0.000365944	0.00285712	AT2G22410 AT2G22410.1 SLOW GROWTH 1;(source:Araport11) protein_coding SLOW GROWTH 1 (SLO1) SLOW GROWTH 1 (SLO1)
AT2G23610	AT2G23610	1219.48	-1.01525	0.153949	-6.5947	4.26115e-11	1.89862e-09	AT2G23610 AT2G23610.1 Encodes a protein shown to have carboxylesterase activity, methyl IAA esterase activity, and methyl jasmonate esterase activity in vitro. This protein does not act on methyl salicylate, MeGA4, or MEGA9 in vitro. protein_coding METHYL ESTERASE 3 (MES3) METHYL ESTERASE 3 (MES3);ARABIDOPSIS THALIANA METHYL ESTERASE 3 (ATMES3)
AT5G37000	AT5G37000	256.585	-1.01429	0.175903	-5.76621	8.10741e-09	2.3487e-07	AT5G37000 AT5G37000.1 glycosyltransferase family exostosin protein;(source:Araport11) protein_coding
AT4G14200	AT4G14200	297.71	-1.01411	0.206923	-4.90091	9.53953e-07	1.68954e-05	AT4G14200 AT4G14200.1 Pentatricopeptide repeat (PPR) superfamily protein;(source:Araport11) protein_coding
AT3G15550	AT3G15550	198.658	-1.01396	0.261872	-3.87198	0.000107956	0.00102843	AT3G15550 AT3G15550.1 trichohyalin;(source:Araport11) protein_coding
AT3G14170	AT3G14170	205.83	-1.01368	0.296892	-3.41432	0.000639419	0.00452721	AT3G14170 AT3G14170.1 CORD1 is a member of a novel and plant specific family of microtubule associated proteins. CORD1 binds microtubules via a conserved protein domain shared among family members. CORD functions may overlap;cord1 / cord2 mutants have defects in secondary cell wall pit morphology. protein_coding CORTICAL MICROTUBULE DISORDERING1 (CORD1) CORTICAL MICROTUBULE DISORDERING1 (CORD1)
AT3G55340	AT3G55340	438.021	-1.01284	0.221319	-4.57637	4.73118e-06	6.86965e-05	AT3G55340 AT3G55340.1 Plant-specific protein. Interacts with phragmoplastin, Rop1 and Rop2. Involved in cell plate formation. protein_coding PHRAGMOPLASTIN INTERACTING PROTEIN 1 (PHIP1) PHRAGMOPLASTIN INTERACTING PROTEIN 1 (PHIP1)
AT3G29100	AT3G29100	268.514	-1.01275	0.290365	-3.48786	0.000486898	0.00361799	AT3G29100 AT3G29100.1 Encodes a member of the Arabidopsis v-SNARE (vesicle soluble NSF attachment protein receptor) family that has 3 members: VTI11, VTI12, and VTI13. This gene is not expressed at levels detectable by RT-PCR. However, one EST corresponding to this gene has been isolated. protein_coding VESICLE TRANSPORT V-SNARE 13 (VTI13) (ATVTI13);VESICLE TRANSPORT V-SNARE 13 (VTI13)
AT5G52380	AT5G52380	294.684	-1.01114	0.216069	-4.6797	2.873e-06	4.41862e-05	AT5G52380 AT5G52380.1 protein_coding VASCULAR-RELATED NAC-DOMAIN 6 (VND6)
AT1G01880	AT1G01880	57.2131	-1.01037	0.300351	-3.36395	0.000768349	0.00526167	AT1G01880 AT1G01880.1 Encodes one of two GEN1 homologs in Arabidopsis. It is a member of the class IV Rad2/XPG family of nucleases that processes Holliday junctions in a manner analogous to the HJ resolvases of phages, archaea, and bacteria. protein_coding ORTHOLOG OF HSGEN1 (GEN1) (ATGEN1);ORTHOLOG OF HSGEN1 (GEN1)
AT4G33740	AT4G33740	2246.56	-1.01021	0.292982	-3.44803	0.000564681	0.00408107	AT4G33740 AT4G33740.1 myb-like protein X;(source:Araport11) protein_coding
AT4G14650	AT4G14650	402.773	-1.00946	0.16901	-5.97275	2.33284e-09	7.54045e-08	AT4G14650 AT4G14650.1 hypothetical protein;(source:Araport11) protein_coding
AT5G08020	AT5G08020	320.424	-1.00692	0.228194	-4.41256	1.02155e-05	0.000135246	AT5G08020 AT5G08020.1 Encodes a homolog of Replication Protein A. rpa70b mutants are hypersensitive to UV-B radiation and MMS treatments suggesting a role for this protein in DNA damage repair. The mRNA is cell-to-cell mobile. protein_coding RPA70-KDA SUBUNIT B (RPA70B) REPLICATION PROTEIN A 1B (RPA1B);RPA70-KDA SUBUNIT B (RPA70B);ARABIDOPSIS THALIANA RPA70-KDA SUBUNIT B (ATRPA70B)
AT5G24670	AT5G24670	2077	-1.0066	0.182589	-5.5129	3.52963e-08	8.9229e-07	AT5G24670 AT5G24670.2 A protein coding gene with unknown function. The 5?UTR of this gene overlaps with a RNA coding gene TER2. TER2 (GenBank accession no. HQ401285) encodes a putative template sequence corresponding to 1.5 copies of the Arabidopsis telomere repeat (PNAS 2011, 108:73-78). protein_coding EMBRYO DEFECTIVE 2820 (EMB2820) EMBRYO DEFECTIVE 2820 (EMB2820);TRNA ADENOSINE DEAMINASE 3 (TA…
AT4G24140	AT4G24140	359.647	-1.00535	0.295729	-3.39957	0.000674918	0.00473665	AT4G24140 AT4G24140.1 alpha/beta-Hydrolases superfamily protein;(source:Araport11) protein_coding
AT4G21900	AT4G21900	333.135	-1.00452	0.168063	-5.97708	2.27175e-09	7.37274e-08	AT4G21900 AT4G21900.1 Encodes a proteinaceous RNase P that supports RNase P activity in vivo in both organelles and the nucleus. It is also involved in the maturation of small nucleolar RNA (snoRNA) and mRNA. protein_coding PROTEINACEOUS RNASE P 3 (PRORP3) PROTEINACEOUS RNASE P 3 (PRORP3)
AT4G38080	AT4G38080	2030.09	-1.00442	0.319696	-3.1418	0.00167913	0.00990445	AT4G38080 AT4G38080.1 hydroxyproline-rich glycoprotein family protein;(source:Araport11) protein_coding
AT4G36580	AT4G36580	198.901	-1.00402	0.262672	-3.82234	0.000132191	0.0012201	AT4G36580 AT4G36580.1 AAA-type ATPase family protein;(source:Araport11) protein_coding
AT1G29630	AT1G29630	344.859	-1.00384	0.242883	-4.13303	3.58014e-05	0.000400096	AT1G29630 AT1G29630.2 5-3 exonuclease family protein;(source:Araport11) protein_coding
AT2G47550	AT2G47550	655.95	-1.00338	0.253134	-3.96383	7.37582e-05	0.000739306	AT2G47550 AT2G47550.1 Plant invertase/pectin methylesterase inhibitor superfamily;(source:Araport11) protein_coding
AT2G18220	AT2G18220	764.486	-1.00324	0.239508	-4.18875	2.80496e-05	0.000324802	AT2G18220 AT2G18220.1 Noc2p family;(source:Araport11) protein_coding NUCLEOLAR COMPLEX ASSOCIATED 2 (NOC2) (ATNOC2);NUCLEOLAR COMPLEX ASSOCIATED 2 (NOC2)
AT2G19380	AT2G19380	106.861	-1.00265	0.290905	-3.44668	0.000567526	0.00410039	AT2G19380 AT2G19380.1 RNA recognition motif (RRM)-containing protein;(source:Araport11) protein_coding
AT2G34570	AT2G34570	316.045	-1.00172	0.255236	-3.92466	8.68507e-05	0.000850655	AT2G34570 AT2G34570.1 PIN domain-like family protein;(source:Araport11) protein_coding MATERNAL EFFECT EMBRYO ARREST 21 (MEE21) MATERNAL EFFECT EMBRYO ARREST 21 (MEE21)
AT3G14890	AT3G14890	577.029	-1.00075	0.211969	-4.72119	2.34469e-06	3.73905e-05	AT3G14890 AT3G14890.1 Encodes a base excision repair protein that, together with APE2, it plays overlapping roles in the maintenance of epigenome and genome stability in plants. protein_coding ZINC 4 FINGER DNA 3'-PHOSPHOESTERASE (ZDP) ZINC 4 FINGER DNA 3'-PHOSPHOESTERASE (ZDP)
AT2G47485	AT2G47485	317.169	-0.998999	0.161418	-6.18888	6.05937e-10	2.18219e-08	AT2G47485 AT2G47485.1 hypothetical protein;(source:Araport11) protein_coding
AT1G52500	AT1G52500	339.863	-0.998841	0.209871	-4.7593	1.94267e-06	3.17382e-05	AT1G52500 AT1G52500.2 Encodes one of the splice variants of Arabidopsis thaliana MutM homolog. Encodes a formamidopyrimidine-DNA glycosylase that has abasic lyase activity and is able to nick double- stranded oligonucleotides containing 8-oxo-7,8-dihydroguanine (8-oxoG) in vitro. protein_coding MUTM HOMOLOG-1 (MMH-1) MUTM HOMOLOG (MMH);FORMAMIDOPYRIMIDINE-DNA GLYCOSYLASE 1 (FPG-1);MUTM HOMOLOG-1 …
AT5G02080	AT5G02080	123.732	-0.997583	0.245524	-4.06308	4.84286e-05	0.000515084	AT5G02080 AT5G02080.1 phosphopantothenate-cysteine ligase-like protein;(source:Araport11) protein_coding
AT3G19670	AT3G19670	969.452	-0.997414	0.289957	-3.43987	0.000581991	0.00418204	AT3G19670 AT3G19670.1 Binds the carboxyl-terminal domain (CTD) of the largest subunit of RNA polymerase II and functions as a scaffold for RNA processing machineries. Ubiquitously expressed and localize to the nucleus. protein_coding PRE-MRNA-PROCESSING PROTEIN 40B (PRP40B) PRE-MRNA-PROCESSING PROTEIN 40B (PRP40B);PRE-MRNA-PROCESSING PROTEIN 40B (ATPRP40B)
AT1G73570	AT1G73570	140.722	-0.99726	0.206392	-4.83188	1.35252e-06	2.29881e-05	AT1G73570 AT1G73570.1 HCP-like superfamily protein;(source:Araport11) protein_coding
AT1G73640	AT1G73640	396.1	-0.996829	0.180378	-5.52634	3.26985e-08	8.32753e-07	AT1G73640 AT1G73640.1 RAB GTPase homolog A6A;(source:Araport11) protein_coding RAB GTPASE HOMOLOG A6A (RABA6a) RAB GTPASE HOMOLOG A6A (RABA6a);RAB GTPASE HOMOLOG A6A (AtRABA6a)
AT4G37820	AT4G37820	943.198	-0.996601	0.295052	-3.37772	0.000730903	0.00506152	AT4G37820 AT4G37820.1 transmembrane protein;(source:Araport11) protein_coding
AT4G26630	AT4G26630	3283.55	-0.994387	0.309281	-3.21516	0.00130372	0.00813412	AT4G26630 AT4G26630.1 Encodes a chromatin-associated protein that specifically binds histones H3 and H4 and contributes to modulation of Arabidopsis chromatin structure and function. protein_coding DEK-DOMAIN CONTAINING PROTEIN 3 (DEK3) DEK-DOMAIN CONTAINING PROTEIN 3 (DEK3)
AT1G34355	AT1G34355	294.142	-0.993426	0.281093	-3.53416	0.000409078	0.00313079	AT1G34355 AT1G34355.1 Encodes PS1 (Parallel Spindle 1). Mutations in PS1 lead to diploid male spores, diploid pollen grains, and spontaneous triploid plants in the next generation. Female meiosis is not affected in the mutants. protein_coding PARALLEL SPINDLE 1 (PS1) PARALLEL SPINDLE 1 (PS1);PARALLEL SPINDLE 1 (ATPS1)
AT3G09800	AT3G09800	197.426	-0.992675	0.266343	-3.72706	0.000193726	0.00169244	AT3G09800 AT3G09800.1 SNARE-like superfamily protein;(source:Araport11) protein_coding
AT4G02390	AT4G02390	317.571	-0.991761	0.267093	-3.71316	0.000204683	0.00177205	AT4G02390 AT4G02390.1 Encodes a DNA dependent nuclear poly (ADP-ribose) polymerase (E.C.2.4.2.30), thought to be involved in post-translational modification . protein_coding POLY(ADP-RIBOSE) POLYMERASE 2 (PARP2) POLY(ADP-RIBOSE) POLYMERASE (APP);POLY(ADP-RIBOSE) POLYMERASE 2 (PARP2);POLY(ADP-RIBOSE) POLYMERASE (PP); (ATPARP1);POLY(ADP-RIBOSE) POLYMERASE 1 (PARP1)
AT4G27595	AT4G27595	389.629	-0.991397	0.251949	-3.93492	8.3226e-05	0.000818827	AT4G27595 AT4G27595.1 Encodes a microtubule-associated protein. protein_coding
AT2G30990	AT2G30990	893.406	-0.991204	0.196175	-5.05266	4.35694e-07	8.61205e-06	AT2G30990 AT2G30990.1 arginine N-methyltransferase, putative (DUF688);(source:Araport11) protein_coding
AT3G01710	AT3G01710	95.4523	-0.990672	0.300477	-3.297	0.000977234	0.00640187	AT3G01710 AT3G01710.1 TPX2 (targeting protein for Xklp2) protein family;(source:Araport11) protein_coding
AT2G31970	AT2G31970	993.977	-0.990334	0.255186	-3.88084	0.000104097	0.000995216	AT2G31970 AT2G31970.1 Encodes the Arabidopsis RAD50 homologue. It is involved in double strand break repair. Component of the meiotic recombination complex that processes meiotic double-strand-breaks to produce single-stranded DNA ends, which act in the homology search and recombination. Accumulates in the nucleus during meiotic prophase, a process regulated by PHS1. protein_coding (RAD50) (RAD50…
AT3G23090	AT3G23090	2300.05	-0.988602	0.212014	-4.66292	3.11758e-06	4.73872e-05	AT3G23090 AT3G23090.1 Member of the microtubule regulatory protein WVD2/WDL family WDL3 stabilizes cortical microtubules and is involved in light induced hypocotyl elongation. WDL3 is ubiquinated by COP1, leading to its degadation in the dark, protein_coding WAVE-DAMPENED 2-LIKE 3 (WDL3) WAVE-DAMPENED 2-LIKE 3 (WDL3)
AT2G31860	AT2G31860	132.295	-0.988537	0.272664	-3.62547	0.000288438	0.00234818	AT2G31860 AT2G31860.1 pseudogene of poly(ADP-ribose) glycohydrolase 2;(source:Araport11) pseudogene
AT4G37120	AT4G37120	2199.31	-0.987667	0.206391	-4.78542	1.70629e-06	2.81959e-05	AT4G37120 AT4G37120.1 Encodes a zinc finger containing protein similar to step II splicing factors that is similar to SMP1. SMP2 is also reduced in SMP1 epigenetic alleles; plants make smaller organs having reduced cell numbers but increased cell size. The mRNA is cell-to-cell mobile. protein_coding SWELLMAP 2 (SMP2) SWELLMAP 2 (SMP2)
AT3G22790	AT3G22790	1091.68	-0.98491	0.243718	-4.04119	5.31806e-05	0.000555298	AT3G22790 AT3G22790.1 Encodes a member of the NET superfamily of proteins that potentially couples different membranes to the actin cytoskeleton in plant cells. It binds filamentous actin and is localized to the plasma membrane and plasmodesmata. protein_coding NETWORKED 1A (NET1A) NETWORKED 1A (NET1A)
AT5G61450	AT5G61450	1139.84	-0.984536	0.262795	-3.74641	0.000179384	0.00158853	AT5G61450 AT5G61450.1 P-loop containing nucleoside triphosphate hydrolases superfamily protein;(source:Araport11) protein_coding
AT1G30960	AT1G30960	195.243	-0.984223	0.232574	-4.23187	2.31753e-05	0.000276629	AT1G30960 AT1G30960.1 Ortholog of ERA (E. coli RAS-like protein)-related GTPase (ERG). Mitochondrial protein that associates with 18sRNA. Heterozygous mutants segregate for embryo lethality inherited as a sporphytic maternal effect. Increased ROS in the mutant ovule suggests a heritable mitochondrial defect results in lethality. protein_coding (ERA-2) (ERA-2);ERA (E. COLI RAS-LIKE PROTEIN)-RELATE…
AT2G02880	AT2G02880	172.577	-0.984028	0.255838	-3.84629	0.000119917	0.00112498	AT2G02880 AT2G02880.1 mucin-like protein;(source:Araport11) protein_coding
AT5G19550	AT5G19550	5492.8	-0.983871	0.24836	-3.96148	7.44876e-05	0.000745994	AT5G19550 AT5G19550.1 Nitrogen metabolism. Major cytosolic isoenzyme controlling aspartate biosynthesis in the light. The mRNA is cell-to-cell mobile. protein_coding ASPARTATE AMINOTRANSFERASE 2 (ASP2) ASPARTATE AMINOTRANSFERASE 2 (AAT2);ASPARTATE AMINOTRANSFERASE 2 (ASP2)
AT5G07450	AT5G07450	189.881	-0.983606	0.298512	-3.29503	0.000984125	0.00643998	AT5G07450 AT5G07450.1 cyclin p4;(source:Araport11) protein_coding CYCLIN P4;3 (CYCP4;3) CYCLIN P4;3 (CYCP4;3)
AT2G46630	AT2G46630	480.345	-0.982237	0.163053	-6.02402	1.70132e-09	5.67486e-08	AT2G46630 AT2G46630.1 serine/arginine repetitive matrix protein;(source:Araport11) protein_coding
AT5G05590	AT5G05590	161.056	-0.98052	0.232382	-4.21944	2.44913e-05	0.000289888	AT5G05590 AT5G05590.1 Encodes phosphoribosylanthranilate isomerase which catalyzes the third step in the tryptophan biosynthetic pathway. protein_coding PHOSPHORIBOSYLANTHRANILATE ISOMERASE 2 (PAI2) PHOSPHORIBOSYLANTHRANILATE ISOMERASE 2 (PAI2)
AT3G01330	AT3G01330	202.915	-0.979771	0.272188	-3.59961	0.000318699	0.00255214	AT3G01330 AT3G01330.1 Member of the E2F transcription factors, (cell cycle genes), key components of the cyclin D/retinoblastoma/E2F pathway. protein_coding DP-E2F-LIKE PROTEIN 3 (DEL3) (E2FF);E2F-LIKE 2 (E2L2);DP-E2F-LIKE PROTEIN 3 (DEL3)
AT5G24270	AT5G24270	415.379	-0.979454	0.245733	-3.98585	6.72385e-05	0.000680203	AT5G24270 AT5G24270.1 encodes a calcium sensor that is essential for K+ nutrition, K+/Na+ selectivity, and salt tolerance. The protein is similar to calcineurin B. Lines carrying recessive mutations are hypersensitive to Na+ and Li+ stresses and is unable to grow in low K+. The growth defect is rescued by extracellular calcium. protein_coding SALT OVERLY SENSITIVE 3 (SOS3) SALT OVERLY SENSITIVE 3…
AT2G19385	AT2G19385	455.944	-0.978502	0.227396	-4.30308	1.68444e-05	0.000211245	AT2G19385 AT2G19385.1 zinc ion binding protein;(source:Araport11) protein_coding
AT4G26600	AT4G26600	511.393	-0.977228	0.268606	-3.63815	0.000274604	0.00225467	AT4G26600 AT4G26600.1 S-adenosyl-L-methionine-dependent methyltransferases superfamily protein;(source:Araport11) protein_coding (NOP2B) (NOP2B); (ATTRM4D);TRNA METHYLTRANSFERASE 4D (TRM4D)
AT1G63100	AT1G63100	298.753	-0.975634	0.29782	-3.27592	0.00105317	0.00682304	AT1G63100 AT1G63100.1 GRAS family transcription factor;(source:Araport11) protein_coding
AT3G59800	AT3G59800	367.753	-0.97464	0.274716	-3.54781	0.000388449	0.00299968	AT3G59800 AT3G59800.1 stress response protein;(source:Araport11) protein_coding
AT2G31320	AT2G31320	365.121	-0.972495	0.201197	-4.83354	1.34126e-06	2.28127e-05	AT2G31320 AT2G31320.1 Encodes a poly(ADP-ribose) polymerase. protein_coding POLY(ADP-RIBOSE) POLYMERASE 1 (PARP1) POLY(ADP-RIBOSE) POLYMERASE 1 (PARP1);POLY(ADP-RIBOSE) POLYMERASE 2 (PARP2); (ATPARP2)
AT2G28830	AT2G28830	258.179	-0.972194	0.215657	-4.50805	6.54263e-06	9.14597e-05	AT2G28830 AT2G28830.1 Encodes a U-box E3 ubiquitin ligase involved in ubiquitination of pattern recognition receptor FLS2.pub12/pub13 double mutants enhanced chitin-induced ROS production and callose deposition suggesting they function redundantly to negatively regulate immune response to fungal elicitor. protein_coding PLANT U-BOX 12 (PUB12) (AtPUB12);PLANT U-BOX 12 (PUB12)
AT3G17360	AT3G17360	333.805	-0.971721	0.25073	-3.87557	0.000106377	0.0010154	AT3G17360 AT3G17360.1 PHRAGMOPLAST ORIENTING KINESIN 1 is one of the two Arabidopsis homologs isolated in yeast two-hybrid screen for interaction partners of maize gene TANGLED1 (TAN1). Based on sequence homology in their motor domains, POK1 and POK2 belong to the kinesin-12 class which also includes the well-characterized group of phragmoplast-associated kinesins AtPAKRPs. Both kinesins are comp…
AT2G35600	AT2G35600	117.007	-0.971164	0.247704	-3.92067	8.83046e-05	0.000863487	AT2G35600 AT2G35600.1 Belongs to five-member BRX gene family. Arabidopsis BRX genes share high levels of similarity among each others, with several conserved domains. The most distinct is BRX domain - highly conserved in all BRX genes among distantly related species. This protein-protein interaction domain is required and sufficient for BRX activity. protein_coding BREVIS RADIX-LIKE 1 (BRXL1) (BR…
AT2G28740	AT2G28740	1352.13	-0.971088	0.206249	-4.70834	2.49743e-06	3.94076e-05	AT2G28740 AT2G28740.1 histone 4 protein_coding HISTONE H4 (HIS4) HISTONE H4 (HIS4)
AT5G02370	AT5G02370	289.11	-0.970277	0.24472	-3.96484	7.34456e-05	0.000736765	AT5G02370 AT5G02370.1 ATP binding microtubule motor family protein;(source:Araport11) protein_coding
AT5G12220	AT5G12220	296.33	-0.970002	0.219549	-4.41816	9.95466e-06	0.000132376	AT5G12220 AT5G12220.1 las1-like family protein;(source:Araport11) protein_coding
AT5G66310	AT5G66310	844.342	-0.969611	0.280648	-3.4549	0.00055049	0.00399292	AT5G66310 AT5G66310.1 ATP binding microtubule motor family protein;(source:Araport11) protein_coding
AT5G54670	AT5G54670	1249.13	-0.967534	0.180399	-5.3633	8.17173e-08	1.93763e-06	AT5G54670 AT5G54670.1 Encodes a truncated KatC polypeptide (KatC(207-754)), which includes the carboxyl-terminal region of KatC. This was expressed in Escherichia coli and was shown to possess microtubule-stimulated ATPase activity. protein_coding KINESIN 3 (ATK3) KINESIN-LIKE PROTEIN IN ARABIDOPSIS THALIANA C (KATC);KINESIN 3 (ATK3)
AT4G01540	AT4G01540	548.084	-0.966787	0.191527	-5.04778	4.46962e-07	8.81301e-06	AT4G01540 AT4G01540.1 Encodes a membrane-bound NAC (for NAM, ATAF1/2, CUC2) transcription factor, designated NTM1 (for NAC with transmembrane motif1). NTM1 regulates cell division in Arabidopsis. protein_coding NAC WITH TRANSMEMBRANE MOTIF1 (NTM1) NAC WITH TRANSMEMBRANE MOTIF1 (NTM1);ARABIDOPSIS NAC DOMAIN CONTAINING PROTEIN 68 (ANAC068)
AT1G28400	AT1G28400	6151.53	-0.966709	0.202504	-4.77379	1.80794e-06	2.96785e-05	AT1G28400 AT1G28400.1 GATA zinc finger protein;(source:Araport11) protein_coding
AT4G26760	AT4G26760	1004.18	-0.96587	0.231706	-4.16852	3.06583e-05	0.000349782	AT4G26760 AT4G26760.1 microtubule-associated protein 65-2;(source:Araport11) protein_coding MICROTUBULE-ASSOCIATED PROTEIN 65-2 (MAP65-2) MICROTUBULE-ASSOCIATED PROTEIN 65-2 (MAP65-2)
AT2G26470	AT2G26470	331.027	-0.965192	0.261037	-3.69753	0.000217709	0.001862	AT2G26470 AT2G26470.1 embryonic stem cell-specific 5-hydroxymethylcytosine-binding protein;(source:Araport11) protein_coding
AT5G17370	AT5G17370	171.512	-0.964377	0.184285	-5.23307	1.66714e-07	3.66313e-06	AT5G17370 AT5G17370.1 Transducin/WD40 repeat-like superfamily protein;(source:Araport11) protein_coding
AT3G63240	AT3G63240	519.254	-0.962793	0.19865	-4.84669	1.25536e-06	2.14734e-05	AT3G63240 AT3G63240.1 DNAse I-like superfamily protein;(source:Araport11) protein_coding
AT1G29270	AT1G29270	138.268	-0.962303	0.252824	-3.80621	0.00014111	0.00129197	AT1G29270 AT1G29270.1 transcription factor bHLH35-like protein;(source:Araport11) protein_coding
AT4G25150	AT4G25150	101.86	-0.960748	0.236616	-4.06037	4.89945e-05	0.000520413	AT4G25150 AT4G25150.1 HAD superfamily, subfamily IIIB acid phosphatase;(source:Araport11) protein_coding
AT1G69070	AT1G69070	900.228	-0.960573	0.229676	-4.1823	2.88579e-05	0.000332239	AT1G69070 AT1G69070.1 nucleolar-like protein;(source:Araport11) protein_coding
AT1G01480	AT1G01480	187.488	-0.960485	0.24343	-3.94563	7.95908e-05	0.000790837	AT1G01480 AT1G01480.1 a member of the 1-aminocyclopropane-1-carboxylate (ACC) synthase (S-adenosyl-L-methionine methylthioadenosine-lyase, EC 4.4.1.14) gene family, isolated from a flower-specific cDNA library. protein_coding 1-AMINO-CYCLOPROPANE-1-CARBOXYLATE SYNTHASE 2 (ACS2) (AT-ACC2);1-AMINO-CYCLOPROPANE-1-CARBOXYLATE SYNTHASE 2 (ACS2)
AT3G14780	AT3G14780	298.503	-0.960333	0.215825	-4.4496	8.60313e-06	0.000116914	AT3G14780 AT3G14780.1 callose synthase;(source:Araport11) protein_coding
AT1G09820	AT1G09820	176.791	-0.960262	0.200545	-4.78827	1.68228e-06	2.78632e-05	AT1G09820 AT1G09820.1 Pentatricopeptide repeat (PPR-like) superfamily protein;(source:Araport11) protein_coding
AT3G18750	AT3G18750	247.323	-0.95932	0.246479	-3.89209	9.93825e-05	0.000956238	AT3G18750 AT3G18750.1 Encodes a member of the WNK family (9 members in all) of protein kinases, the structural design of which is clearly distinct from those of other known protein kinases, such as receptor-like kinases and mitogen-activated protein kinases. Its transcription is under the control of circadian rhythms. protein_coding WITH NO LYSINE (K) KINASE 6 (WNK6) ARABIDOPSIS THALIANA WITH NO …
AT2G40470	AT2G40470	156.873	-0.958767	0.277542	-3.45449	0.00055134	0.00399668	AT2G40470 AT2G40470.1 LOB-domain containing protein. Involved in regulation of xylem differentiation- acts as a regulator of VND7 which is a master regulator of xylem cell differentiation. protein_coding LOB DOMAIN-CONTAINING PROTEIN 15 (LBD15) LOB DOMAIN-CONTAINING PROTEIN 15 (LBD15)
AT5G41360	AT5G41360	634.207	-0.95876	0.197209	-4.86164	1.16419e-06	2.02466e-05	AT5G41360 AT5G41360.1 Encodes XPB2, a DNA repair protein and transcription factor. Arabidopsis thaliana has duplicated XPB gene (AtXPB1 and AtXPB2, with high similarity to each other). XPB proteins are involved in both DNA repair and transcription, they are component of the transcription factor IIH (TFIIH) and are responsible for DNA helicase activity during nucleotide (nt) excision repair (NER).…
AT5G39380	AT5G39380	401.682	-0.957988	0.232556	-4.11939	3.79884e-05	0.000420428	AT5G39380 AT5G39380.1 Plant calmodulin-binding protein-like protein;(source:Araport11) protein_coding
AT3G05060	AT3G05060	2151.46	-0.956201	0.233311	-4.0984	4.16018e-05	0.0004539	AT3G05060 AT3G05060.1 SAR DNA-binding protein, putative, strong similarity to SAR DNA-binding protein-1 (Pisum sativum) GI:3132696; contains Pfam profile PF01798: Putative snoRNA binding domain; encodes NOP58-like protein protein_coding
AT2G40660	AT2G40660	1085.41	-0.95553	0.171337	-5.57691	2.44827e-08	6.47552e-07	AT2G40660 AT2G40660.1 Nucleic acid-binding, OB-fold-like protein;(source:Araport11) protein_coding
AT5G03330	AT5G03330	622.048	-0.955105	0.258937	-3.68857	0.000225521	0.00192129	AT5G03330 AT5G03330.1 Cysteine proteinases superfamily protein;(source:Araport11) protein_coding
AT3G52390	AT3G52390	287.22	-0.954589	0.300428	-3.17743	0.00148589	0.00902049	AT3G52390 AT3G52390.2 TatD related DNase;(source:Araport11) protein_coding
AT5G61865	AT5G61865	73.469	-0.954094	0.300243	-3.17775	0.00148425	0.00901284	AT5G61865 AT5G61865.1 hypothetical protein;(source:Araport11) protein_coding
AT5G43660	AT5G43660	71.8259	-0.952059	0.257344	-3.69955	0.00021598	0.0018508	AT5G43660 AT5G43660.1 Belongs to the 2-oxoglutarate (2OG) and Fe(II)-dependent oxygenase superfamily proteins and contains an oxoglutarate/iron-dependent oxygenase domain (InterPro:IPR005123) of the prolyl 4-hydroxylase, alpha subunit subtype (P4Hc; InterPro:IPR006620). protein_coding CUPULIFORMIS3 (CP3) CUPULIFORMIS3 (CP3)
AT3G52820	AT3G52820	183.627	-0.950865	0.289441	-3.28518	0.00101919	0.00663328	AT3G52820 AT3G52820.1 purple acid phosphatase 22;(source:Araport11) protein_coding PURPLE ACID PHOSPHATASE 22 (PAP22) PURPLE ACID PHOSPHATASE 22 (PAP22);PURPLE ACID PHOSPHATASE 22 (ATPAP22)
AT3G62140	AT3G62140	398.965	-0.94999	0.213675	-4.44595	8.75037e-06	0.00011846	AT3G62140 AT3G62140.1 NEFA-interacting nuclear protein;(source:Araport11) protein_coding
AT1G60860	AT1G60860	973.588	-0.949647	0.262136	-3.62272	0.000291517	0.00236842	AT1G60860 AT1G60860.1 A member of ARF GAP domain (AGD), A thaliana has 15 members, grouped into four classes. AGD2 belongs to the class 1, together with AGD1, AGD3, and AGD4. protein_coding ARF-GAP DOMAIN 2 (AGD2) ARF-GAP DOMAIN 2 (AGD2)
AT5G07890	AT5G07890	569.822	-0.949548	0.243345	-3.90207	9.5374e-05	0.000922474	AT5G07890 AT5G07890.1 myosin heavy chain-like protein;(source:Araport11) protein_coding
AT4G39940	AT4G39940	3080.09	-0.948873	0.252661	-3.75552	0.00017298	0.00153749	AT4G39940 AT4G39940.1 adenosine-5'-phosphosulfate-kinase (akn2) mRNA, complete The mRNA is cell-to-cell mobile. protein_coding APS-KINASE 2 (AKN2) APS-KINASE 2 (AKN2);ADENOSINE-5'-PHOSPHOSULFATE (APS) KINASE 2 (APK2)
AT1G04180	AT1G04180	204.8	-0.948688	0.210403	-4.50892	6.51594e-06	9.11928e-05	AT1G04180 AT1G04180.1 YUCCA 9;(source:Araport11) protein_coding YUCCA 9 (YUC9) YUCCA 9 (YUC9)
AT2G24070	AT2G24070	176.885	-0.948079	0.25831	-3.67031	0.000242254	0.00203782	AT2G24070 AT2G24070.1 QWRF motif protein (DUF566);(source:Araport11) protein_coding QWRF DOMAIN CONTAINING 4 (QWRF4) QWRF DOMAIN CONTAINING 4 (QWRF4)
AT2G20610	AT2G20610	3597.06	-0.948004	0.235519	-4.02518	5.6933e-05	0.000588593	AT2G20610 AT2G20610.1 Confers auxin overproduction. Mutants have an over-proliferation of lateral roots. Encodes a C-S lyase involved in converting S-alkylthiohydroximate to thiohydroximate in glucosinolate biosynthesis. protein_coding SUPERROOT 1 (SUR1) SUPERROOT 1 (SUR1);HOOKLESS 3 (HLS3);ROOTY 1 (RTY1);ABERRANT LATERAL ROOT FORMATION 1 (ALF1);ROOTY (RTY)
AT5G56360	AT5G56360	2814.84	-0.947843	0.219493	-4.31833	1.57214e-05	0.000198719	AT5G56360 AT5G56360.1 Encodes PSL4, beta-subunit of endoplasmic reticulum-resident glucosidase II, which is essential for stable accumulation and quality control of the elf18 receptor EFR but not the flg22 receptor FLS2. The mRNA is cell-to-cell mobile. protein_coding PRIORITY IN SWEET LIFE 4 (PSL4) PRIORITY IN SWEET LIFE 4 (PSL4)
AT2G41380	AT2G41380	783.991	-0.947823	0.154701	-6.12682	8.96518e-10	3.157e-08	AT2G41380 AT2G41380.1 S-adenosyl-L-methionine-dependent methyltransferases superfamily protein;(source:Araport11) protein_coding
AT5G48460	AT5G48460	551.447	-0.947575	0.205317	-4.61519	3.92734e-06	5.79414e-05	AT5G48460 AT5G48460.1 Encodes a member of the fimbrin family. Different members of the fimbrin/plastin family have diverged biochemically during evolution to generate either tight actin bundles or loose networks with distinct biochemical and biophysical properties. FIM4 generates both actin bundles and branched actin filaments whereas FIM5 only generates actin bundles. protein_coding (ATFIM2) (AT…
AT1G69030	AT1G69030	791.442	-0.947157	0.191894	-4.93582	7.9814e-07	1.44121e-05	AT1G69030 AT1G69030.1 BSD domain-containing protein;(source:Araport11) protein_coding
AT1G43020	AT1G43020	431.096	-0.945846	0.168805	-5.60319	2.10437e-08	5.59674e-07	AT1G43020 AT1G43020.1 electron protein, putative (Protein of unknown function, DUF547);(source:Araport11) protein_coding
AT2G04430	AT2G04430	488.995	-0.94532	0.201186	-4.69873	2.61784e-06	4.09577e-05	AT2G04430 AT2G04430.1 nudix hydrolase homolog 5;(source:Araport11) protein_coding NUDIX HYDROLASE HOMOLOG 5 (NUDT5) NUDIX HYDROLASE HOMOLOG 5 (NUDT5);NUDIX HYDROLASE HOMOLOG 5 (atnudt5)
AT3G19650	AT3G19650	415.239	-0.945229	0.251358	-3.76049	0.000169581	0.00151231	AT3G19650 AT3G19650.1 cyclin-like protein;(source:Araport11) protein_coding
AT2G20290	AT2G20290	413.082	-0.943955	0.194577	-4.85132	1.22643e-06	2.1114e-05	AT2G20290 AT2G20290.1 member of Myosin-like proteins protein_coding MYOSIN-LIKE PROTEIN XIG (XIG) MYOSIN XI G (ATXIG);MYOSIN-LIKE PROTEIN XIG (XIG)
AT4G21270	AT4G21270	321.155	-0.943851	0.228258	-4.13502	3.54921e-05	0.00039701	AT4G21270 AT4G21270.1 Encodes a kinesin-like motor protein heavy chain. Loss of function mutations have reduced fertility and are defective in spindle formation in male meiosis. protein_coding KINESIN 1 (ATK1) KINESIN 1 (ATK1);KINESIN-LIKE PROTEIN IN ARABIDOPSIS THALIANA A PROTEIN (KATAP);KINESIN-LIKE PROTEIN IN ARABIDOPSIS THALIANA A (KATA)
AT1G33980	AT1G33980	1732.6	-0.943522	0.181542	-5.19727	2.02233e-07	4.35981e-06	AT1G33980 AT1G33980.2 Involved in mRNA surveillance, detects exported mRNAs with truncated open reading frames and initiates nonsense-mediated mRNA decay (NMD) protein_coding (UPF3) (ATUPF3); (UPF3)
AT1G45180	AT1G45180	309.919	-0.942735	0.184801	-5.10136	3.37217e-07	6.85162e-06	AT1G45180 AT1G45180.1 RING/U-box superfamily protein;(source:Araport11) protein_coding
AT1G78050	AT1G78050	480.346	-0.94235	0.219559	-4.29202	1.77059e-05	0.000220209	AT1G78050 AT1G78050.1 phosphoglycerate/bisphosphoglycerate mutase;(source:Araport11) protein_coding PHOSPHOGLYCERATE/BISPHOSPHOGLYCERATE MUTASE (PGM) PHOSPHOGLYCERATE/BISPHOSPHOGLYCERATE MUTASE (PGM)
AT5G48600	AT5G48600	611.853	-0.942289	0.235179	-4.00669	6.15745e-05	0.000628731	AT5G48600 AT5G48600.2 member of SMC subfamily protein_coding STRUCTURAL MAINTENANCE OF CHROMOSOME 3 (SMC3) STRUCTURAL MAINTENANCE OF CHROMOSOME 3 (SMC3)
AT4G12840	AT4G12840	167.165	-0.940103	0.213035	-4.4129	1.01993e-05	0.000135105	AT4G12840 AT4G12840.1 GTPase Der (DUF707);(source:Araport11) protein_coding
AT2G46080	AT2G46080	1505	-0.939818	0.246733	-3.80904	0.000139506	0.00127975	AT2G46080 AT2G46080.1 Encodes a protein related to BYPASS1 (BPS1). Regulates production of mobile compound: bps signal. protein_coding BYPASS 2 (BPS2) BYPASS 2 (BPS2)
AT5G46450	AT5G46450	98.6589	-0.93874	0.295616	-3.17554	0.00149557	0.00905869	AT5G46450 AT5G46450.1 Disease resistance protein (TIR-NBS-LRR class) family;(source:Araport11) protein_coding
AT5G39040	AT5G39040	748.818	-0.93786	0.115028	-8.1533	3.54128e-16	2.88296e-14	AT5G39040 AT5G39040.1 Encodes a member of TAP subfamily of ABC transporters that is located in the vacuole. Mutants are hypersensitive to aluminum and the gene product may be important for intracellular movement of some substrate, possibly chelated Al, as part of a mechanism of aluminum sequestration. protein_coding ATP-BINDING CASSETTE B27 (ABCB27) ALUMINUM SENSITIVE 1 (ALS1); (ATALS1);TRANSPORT…
AT2G29890	AT2G29890	767.626	-0.936865	0.155709	-6.01677	1.77936e-09	5.88475e-08	AT2G29890 AT2G29890.3 Encodes a ubiquitously expressed villin-like protein, whose mRNA may be alternatively processed. Villin belongs to a superfamily of actin binding proteins called the villin/gelsolin family. Animal villins are involved in actin binding. VLN1 protein co-localizes with actin filaments in several assays. VLN1 binds and bundles F-actin in a calcium-independent manner. It does not…
AT1G04850	AT1G04850	3192.94	-0.93562	0.20548	-4.55334	5.2802e-06	7.57029e-05	AT1G04850 AT1G04850.1 ubiquitin-associated (UBA)/TS-N domain-containing protein;(source:Araport11) protein_coding
AT1G43860	AT1G43860	617.325	-0.93428	0.201542	-4.63566	3.55801e-06	5.31401e-05	AT1G43860 AT1G43860.1 sequence-specific DNA binding transcription factor;(source:Araport11) protein_coding
AT3G21230	AT3G21230	1187.73	-0.934227	0.191221	-4.88557	1.03128e-06	1.81312e-05	AT3G21230 AT3G21230.1 The gene encodes a 4-coumarate coenzyme A ligase being able to use sinapate as substrate. The catalytic efficiency was in the following (descending) order: p-coumaric acid, caffeic acid, 5-OH-ferulic acid, ferulic acid and sinapic acid. At4CL5 was unable to use cinnamic acid as substrate. Knockout of At4CL5 (4cl5) revealed no effect on syringyl lignin content indicating that…
AT1G20550	AT1G20550	287.217	-0.933382	0.211096	-4.42161	9.79703e-06	0.000130497	AT1G20550 AT1G20550.1 O-fucosyltransferase family protein;(source:Araport11) protein_coding
AT1G03780	AT1G03780	415.629	-0.931684	0.268381	-3.47149	0.00051757	0.00379657	AT1G03780 AT1G03780.3 Homolog of vertebrate TPX2. Protein has three domains involved in nuclear targeting, one in nuclear export and two in microtubule binding. Involved in mitotic spindle assembly during late prophase and early prometaphase. protein_coding TARGETING PROTEIN FOR XKLP2 (TPX2) TARGETING PROTEIN FOR XKLP2 (TPX2); (ATTPX2)
AT1G58280	AT1G58280	845.976	-0.931038	0.268079	-3.473	0.000514681	0.00377884	AT1G58280 AT1G58280.2 Phosphoglycerate mutase family protein;(source:Araport11) protein_coding
AT1G74690	AT1G74690	2108.75	-0.93089	0.179294	-5.19196	2.08089e-07	4.466e-06	AT1G74690 AT1G74690.1 Encodes a microtubule-associated protein. protein_coding IQ-DOMAIN 31 (IQD31) IQ-DOMAIN 31 (IQD31)
AT1G64180	AT1G64180	149.552	-0.929451	0.281406	-3.30288	0.000956972	0.00628972	AT1G64180 AT1G64180.1 intracellular protein transport protein USO1-like protein;(source:Araport11) protein_coding
AT3G58220	AT3G58220	551.316	-0.928575	0.211315	-4.39427	1.11145e-05	0.000145966	AT3G58220 AT3G58220.2 TRAF-like family protein;(source:Araport11) protein_coding
AT3G28480	AT3G28480	909.52	-0.92793	0.191437	-4.84719	1.25222e-06	2.1435e-05	AT3G28480 AT3G28480.2 Oxoglutarate/iron-dependent oxygenase;(source:Araport11) protein_coding
AT3G02870	AT3G02870	781.321	-0.92786	0.204417	-4.53906	5.65044e-06	8.06138e-05	AT3G02870 AT3G02870.1 Encodes a L-galactose-1-phosphate phosphatase, involved in ascorbate biosynthesis. protein_coding (VTC4) (VTC4)
AT1G12650	AT1G12650	717.935	-0.927208	0.209419	-4.42753	9.53164e-06	0.000127386	AT1G12650 AT1G12650.1 rRNA biogenesis RRP36-like protein;(source:Araport11) protein_coding
AT2G47230	AT2G47230	153.548	-0.926939	0.272233	-3.40494	0.000661775	0.00465939	AT2G47230 AT2G47230.2 Member of the plant-specific DUF724 protein family. Arabidopsis has 10 DUF724 proteins. protein_coding DOMAIN OF UNKNOWN FUNCTION 724 6 (DUF6) DOMAIN OF UNKNOWN FUNCTION 724 6 (DUF6)
AT3G08890	AT3G08890	469.242	-0.924924	0.130245	-7.1014	1.23498e-12	6.97866e-11	AT3G08890 AT3G08890.1 hypothetical protein (Protein of unknown function, DUF538);(source:Araport11) protein_coding
AT5G25460	AT5G25460	2214.02	-0.924768	0.254131	-3.63895	0.000273757	0.00224848	AT5G25460 AT5G25460.1 transmembrane protein, putative (Protein of unknown function, DUF642);(source:Araport11) protein_coding DUF642 L-GALL RESPONSIVE GENE 2 (DGR2) DUF642 L-GALL RESPONSIVE GENE 2 (DGR2)
AT5G11600	AT5G11600	446.766	-0.924681	0.266157	-3.47419	0.000512399	0.00376497	AT5G11600 AT5G11600.1 hypothetical protein;(source:Araport11) protein_coding
AT4G12610	AT4G12610	1192.41	-0.92444	0.221248	-4.1783	2.93697e-05	0.000337001	AT4G12610 AT4G12610.2 transcription initiation factor IIF subunit alpha RAP74;(source:Araport11) protein_coding (RAP74) (ATRAP74); (RAP74)
AT1G68150	AT1G68150	424.631	-0.920208	0.15525	-5.92725	3.08045e-09	9.68657e-08	AT1G68150 AT1G68150.1 member of WRKY Transcription Factor; Group II-b The mRNA is cell-to-cell mobile. protein_coding WRKY DNA-BINDING PROTEIN 9 (WRKY9) (AtWRKY9);WRKY DNA-BINDING PROTEIN 9 (WRKY9)
AT2G35340	AT2G35340	228.012	-0.91921	0.218776	-4.20161	2.65018e-05	0.000310623	AT2G35340 AT2G35340.1 helicase domain-containing protein;(source:Araport11) protein_coding MATERNAL EFFECT EMBRYO ARREST 29 (MEE29) MATERNAL EFFECT EMBRYO ARREST 29 (MEE29)
AT2G38960	AT2G38960	827.605	-0.918521	0.183938	-4.99364	5.9251e-07	1.11781e-05	AT2G38960 AT2G38960.3 endoplasmic reticulum oxidoreductin protein_coding ENDOPLASMIC RETICULUM OXIDOREDUCTINS 2 (ERO2) ENDOPLASMIC RETICULUM OXIDOREDUCTINS 2 (ERO2)
AT1G17930	AT1G17930	358.243	-0.918382	0.165167	-5.56033	2.6927e-08	7.05211e-07	AT1G17930 AT1G17930.1 Aminotransferase-like, plant mobile domain family protein;(source:Araport11) protein_coding MAINTENANCE OF MERISTEMS (MAIN) MAINTENANCE OF MERISTEMS (MAIN)
AT5G51460	AT5G51460	684.138	-0.918259	0.273204	-3.36108	0.000776393	0.00530767	AT5G51460 AT5G51460.3 homologous to the C-terminal part of microbial trehalose-6-phosphate phosphatases protein_coding (ATTPPA) TREHALOSE-6-PHOSPHATE PHOSPHATASE A (TPPA); (ATTPPA)
AT1G10650	AT1G10650	939.031	-0.917485	0.23791	-3.85644	0.00011505	0.00108567	AT1G10650 AT1G10650.1 SBP (S-ribonuclease binding protein) family protein;(source:Araport11) protein_coding
AT1G80790	AT1G80790	1272.01	-0.916538	0.259412	-3.53314	0.000410659	0.00314089	AT1G80790 AT1G80790.1 Belongs to a subgroup of SGS3-like proteins that act redundantly in RNA-directed DNA methylation: AT1G15910 (FDM1), AT4G00380 (FDM2), AT3G12550 (FDM3), AT1G13790 (FDM4), AT1G80790 (FDM5). The mRNA is cell-to-cell mobile. protein_coding FACTOR OF DNA METHYLATION 5 (FDM5) FACTOR OF DNA METHYLATION 5 (FDM5)
AT5G26660	AT5G26660	726.976	-0.916359	0.216665	-4.22937	2.34345e-05	0.000279406	AT5G26660 AT5G26660.1 myb domain protein 86;(source:Araport11) protein_coding MYB DOMAIN PROTEIN 86 (MYB86) MYB DOMAIN PROTEIN 4 (ATMYB4-old);MYB DOMAIN PROTEIN 86 (MYB86);MYB DOMAIN PROTEIN 86 (ATMYB86);MYB DOMAIN PROTEIN 4 (ATMYB4)
AT4G16155	AT4G16155	940.982	-0.915986	0.173644	-5.27507	1.32706e-07	2.99819e-06	AT4G16155 AT4G16155.1 dihydrolipoamide dehydrogenase;(source:Araport11) protein_coding
AT1G17950	AT1G17950	74.3487	-0.915185	0.285779	-3.20243	0.00136275	0.00840627	AT1G17950 AT1G17950.1 putative transcription factor: R2R3-MYB transcription family protein_coding MYB DOMAIN PROTEIN 52 (MYB52) MYB DOMAIN PROTEIN 52 (ATMYB52);MYB DOMAIN PROTEIN 52 (MYB52); (BW52)
AT4G18020	AT4G18020	365.06	-0.915001	0.243521	-3.75739	0.000171697	0.00152664	AT4G18020 AT4G18020.1 Encodes pseudo-response regulator 2 (APRR2) that interacts with a calcium sensor (CML9). protein_coding (APRR2) PSEUDO-RESPONSE REGULATOR 2 (PRR2); (APRR2)
AT1G04020	AT1G04020	335.848	-0.914261	0.275713	-3.31598	0.000913217	0.00606186	AT1G04020 AT1G04020.1 Encodes a protein containing two tandem BRCA1 C-Terminal (BRCT) domains, which function in phosphorylation-dependent protein-protein interactions. Loss of function mutations cause defects in meristem organization due to failure to repress WUS. BARD1 binds to WUS promoter and over expression of BARD reduces the extent of WUS expression. protein_coding BREAST CANCER ASSOCIATED…
AT1G73370	AT1G73370	401.422	-0.912019	0.250418	-3.64199	0.000270538	0.00223196	AT1G73370 AT1G73370.1 Encodes a protein with sucrose synthase activity (SUS6). protein_coding SUCROSE SYNTHASE 6 (SUS6) ARABIDOPSIS THALIANA SUCROSE SYNTHASE 6 (ATSUS6);SUCROSE SYNTHASE 6 (SUS6)
AT2G21800	AT2G21800	94.9914	-0.911314	0.276211	-3.29934	0.000969121	0.00635913	AT2G21800 AT2G21800.2 Forms a complex with MUS81 that functions as endonuclease in DNA recombination and repair processes. protein_coding ESSENTIAL MEIOTIC ENDONUCLEASE 1A (EME1A) ESSENTIAL MEIOTIC ENDONUCLEASE 1A (EME1A)
AT5G13690	AT5G13690	648.58	-0.910868	0.201216	-4.52682	5.98777e-06	8.49393e-05	AT5G13690 AT5G13690.1 Encodes an enzyme that is predicted to act as an alpha-N-acetylglucosaminidase (NAGLU). An naglu mutant arrests early in seed development but does not appear to have male or female gametophytic defects. Transcript levels for this gene are increased during reproductive development. protein_coding CYCLOPS 1 (CYL1) N-ACETYL-GLUCOSAMINIDASE (NAGLU);CYCLOPS 1 (CYL1)
AT2G32240	AT2G32240	10096.9	-0.910522	0.219585	-4.14656	3.37514e-05	0.00037966	AT2G32240 AT2G32240.1 PAMP induced protein involved in defense response. Interaction with UBAC2 proteins in the ER, is necessary for PAMP mediated accumulation of the callose synthase PMR4. protein_coding PAMP-INDUCED COILED COIL (PICC) PAMP-INDUCED COILED COIL (PICC)
AT2G25810	AT2G25810	2192.94	-0.909876	0.250019	-3.63923	0.000273458	0.00224783	AT2G25810 AT2G25810.1 tonoplast intrinsic protein 4;(source:Araport11) protein_coding TONOPLAST INTRINSIC PROTEIN 4;1 (TIP4;1) TONOPLAST INTRINSIC PROTEIN 4;1 (TIP4;1)
AT3G43590	AT3G43590	467.169	-0.909577	0.200392	-4.53898	5.65263e-06	8.06138e-05	AT3G43590 AT3G43590.1 zinc knuckle (CCHC-type) family protein;(source:Araport11) protein_coding
AT2G23700	AT2G23700	489.195	-0.90622	0.2075	-4.36732	1.25781e-05	0.000163107	AT2G23700 AT2G23700.1 Itga6 (Protein of unknown function, DUF547);(source:Araport11) protein_coding
AT5G41140	AT5G41140	957.822	-0.905925	0.163156	-5.55251	2.81603e-08	7.32717e-07	AT5G41140 AT5G41140.1 Myosin heavy chain-related protein;(source:Araport11) protein_coding
AT1G76660	AT1G76660	878.223	-0.904424	0.183746	-4.92214	8.56017e-07	1.53304e-05	AT1G76660 AT1G76660.1 hydroxyproline-rich glycoprotein family protein;(source:Araport11) protein_coding
AT2G35350	AT2G35350	228.442	-0.90393	0.233579	-3.86992	0.000108872	0.00103469	AT2G35350 AT2G35350.1 Encodes a protein most similar to the POLTERGEIST locus. Double mutant analysis of loss of function alleles indicate PLL1 functions redundantly with POL to regulate meristem size and pedicel length. Acts in a dose dependent manner with POL to suppress the clv1, clv2 and clv3 phenotypes. protein_coding POLTERGEIST LIKE 1 (PLL1) POLTERGEIST LIKE 1 (PLL1)
AT1G67780	AT1G67780	144.908	-0.903634	0.261068	-3.4613	0.000537567	0.00391337	AT1G67780 AT1G67780.1 Zinc-finger domain of monoamine-oxidase A repressor R1 protein;(source:Araport11) protein_coding
AT1G79150	AT1G79150	664.847	-0.903432	0.228413	-3.95525	7.64536e-05	0.000763138	AT1G79150 AT1G79150.1 binding protein;(source:Araport11) protein_coding NUCLEOLAR COMPLEX ASSOCIATED 3 (NOC3) (ATNOC3);NUCLEOLAR COMPLEX ASSOCIATED 3 (NOC3)
AT1G70100	AT1G70100	293.053	-0.903256	0.279668	-3.22974	0.00123902	0.00780953	AT1G70100 AT1G70100.3 neurofilament heavy protein;(source:Araport11) protein_coding
AT2G38860	AT2G38860	1944.91	-0.902859	0.267691	-3.37277	0.000744166	0.0051258	AT2G38860 AT2G38860.2 Encodes protease I (pfpI)-like protein YLS5. protein_coding (YLS5) (YLS5); (DJ-1E); (DJ1E)
AT3G16220	AT3G16220	318.43	-0.902513	0.250028	-3.60965	0.000306606	0.00247013	AT3G16220 AT3G16220.1 Putative eukaryotic LigT;(source:Araport11) protein_coding
AT1G69580	AT1G69580	791.006	-0.902482	0.166871	-5.40825	6.36439e-08	1.53925e-06	AT1G69580 AT1G69580.2 Homeodomain-like superfamily protein;(source:Araport11) protein_coding
AT5G44040	AT5G44040	389.767	-0.902423	0.200886	-4.49221	7.04868e-06	9.79069e-05	AT5G44040 AT5G44040.1 eisosome SEG2-like protein;(source:Araport11) protein_coding
AT4G24190	AT4G24190	11024.9	-0.901651	0.187633	-4.80539	1.54448e-06	2.57407e-05	AT4G24190 AT4G24190.1 encodes an ortholog of GRP94, an ER-resident HSP90-like protein and is involved in regulation of meristem size and organization. Single and double mutant analyses suggest that SHD may be required for the correct folding and/or complex formation of CLV proteins. Lines carrying recessive mutations in this locus exhibits expanded shoot meristems, disorganized root meristems, an…
AT5G48240	AT5G48240	838.871	-0.901272	0.222644	-4.04805	5.1647e-05	0.00054241	AT5G48240 AT5G48240.3 Rrp15p protein;(source:Araport11) protein_coding
AT3G50110	AT3G50110	296.428	-0.901215	0.261088	-3.45176	0.000556936	0.00402752	AT3G50110 AT3G50110.1 Encodes a phosphatase with low in vitro tyrosine phosphatase activity that is NOT capable of dephosphorylating in vitro the 3'phosphate group of PI3P, PI(3,4)P2. protein_coding PTEN 3 (PEN3) ARABIDOPSIS THALIANA PHOSPHATASE AND TENSIN HOMOLOG DELETED ON CHROMOSOME TEN 3 (ATPEN3);PHOSPHATASE AND TENSIN HOMOLOG DELETED ON CHROMOSOME TEN 2B (PTEN2B);PTEN 3 (PEN3)
AT5G59660	AT5G59660	88.836	-0.901099	0.25802	-3.49236	0.000478776	0.00357089	AT5G59660 AT5G59660.1 Leucine-rich repeat protein kinase family protein;(source:Araport11) protein_coding
AT1G31540	AT1G31540	1127.23	-0.90011	0.209426	-4.29799	1.72357e-05	0.000215478	AT1G31540 AT1G31540.2 Disease resistance protein (TIR-NBS-LRR class) family;(source:Araport11) protein_coding
AT1G65900	AT1G65900	258.905	-0.899711	0.271941	-3.30848	0.000938024	0.00620766	AT1G65900 AT1G65900.1 plant/protein;(source:Araport11) protein_coding
AT1G56110	AT1G56110	3925.75	-0.899442	0.219328	-4.1009	4.11548e-05	0.000449874	AT1G56110 AT1G56110.1 NOP56-like protein protein_coding HOMOLOG OF NUCLEOLAR PROTEIN NOP56 (NOP56) HOMOLOG OF NUCLEOLAR PROTEIN NOP56 (NOP56)
AT4G16970	AT4G16970	247.82	-0.899418	0.285412	-3.15129	0.00162549	0.00964851	AT4G16970 AT4G16970.1 Protein kinase superfamily protein;(source:Araport11) protein_coding
AT5G53760	AT5G53760	486.007	-0.899047	0.179139	-5.01872	5.20159e-07	1.00258e-05	AT5G53760 AT5G53760.1 A member of a large family of seven-transmembrane domain proteins specific to plants, homologs of the barley mildew resistance locus o (MLO) protein. The Arabidopsis genome contains 15 genes encoding MLO proteins, with localization in plasma membrane. Phylogenetic analysis revealed four clades of closely-related AtMLO genes. ATMLO11 belongs to the clade I, with AtMLO4 and At…
AT5G62410	AT5G62410	676.25	-0.8985	0.244877	-3.66919	0.000243322	0.00204465	AT5G62410 AT5G62410.1 SMC2-1 (SMC2) protein_coding STRUCTURAL MAINTENANCE OF CHROMOSOMES 2 (SMC2) STRUCTURAL MAINTENANCE OF CHROMOSOMES 2 (SMC2);TITAN 3 (TTN3); (ATSMC4); (ATCAP-E1)
AT1G13120	AT1G13120	704.52	-0.89808	0.228959	-3.92245	8.76545e-05	0.000857479	AT1G13120 AT1G13120.1 nucleoporin GLE1-like protein;(source:Araport11) protein_coding (GLE1) EMBRYO DEFECTIVE 1745 (emb1745);A. THALIANA HOMOLOG OF YEAST GLE1 (ATGLE1); (GLE1)
AT3G20350	AT3G20350	275.715	-0.89794	0.217433	-4.12972	3.63201e-05	0.000405016	AT3G20350 AT3G20350.1 actin cytoskeleton-regulatory complex pan-like protein;(source:Araport11) protein_coding
AT1G09530	AT1G09530	122.075	-0.895724	0.278914	-3.21147	0.00132058	0.00820994	AT1G09530 AT1G09530.1 Transcription factor interacting with photoreceptors phyA and phyB. Forms a ternary complex in vitro with G-box element of the promoters of LHY, CCA1. Acts as a negative regulator of phyB signalling. It degrades rapidly after irradiation of dark grown seedlings in a process controlled by phytochromes. Does not play a significant role in controlling light input and function o…
AT3G56270	AT3G56270	209.17	-0.895622	0.22714	-3.94304	8.04567e-05	0.000797046	AT3G56270 AT3G56270.1 WEB family protein (DUF827);(source:Araport11) protein_coding
AT2G03340	AT2G03340	946.52	-0.894631	0.201142	-4.44775	8.67762e-06	0.000117675	AT2G03340 AT2G03340.1 Encodes WRKY DNA-binding protein 3 (WRKY3). protein_coding WRKY DNA-BINDING PROTEIN 3 (WRKY3) WRKY DNA-BINDING PROTEIN 3 (WRKY3)
AT1G53840	AT1G53840	2938.82	-0.894068	0.224949	-3.97453	7.05195e-05	0.000709805	AT1G53840 AT1G53840.1 encodes a pectin methylesterase protein_coding PECTIN METHYLESTERASE 1 (PME1) PECTIN METHYLESTERASE 1 (PME1);PECTIN METHYLESTERASE 1 (ATPME1)
AT1G73860	AT1G73860	347.847	-0.891918	0.278539	-3.20214	0.00136413	0.00840886	AT1G73860 AT1G73860.1 P-loop containing nucleoside triphosphate hydrolases superfamily protein;(source:Araport11) protein_coding
AT5G61770	AT5G61770	654.183	-0.891259	0.173808	-5.12784	2.9309e-07	6.06797e-06	AT5G61770 AT5G61770.2 A single-copy gene encoding a 346 aa protein with a single Brix domain. Similar to yeast ribosome biogenesis proteins Ssf1/2. protein_coding PETER PAN-LIKE PROTEIN (PPAN) (SNAIL1);PETER PAN-LIKE PROTEIN (PPAN)
AT5G43170	AT5G43170	154.993	-0.891209	0.223776	-3.98259	6.8168e-05	0.000687866	AT5G43170 AT5G43170.1 Encodes zinc finger protein. mRNA levels are elevated in response to high salinity and low temperature. The protein is localized to the nucleus and acts as a transcriptional repressor. protein_coding ZINC-FINGER PROTEIN 3 (ZF3) ZINC-FINGER PROTEIN 3 (AZF3);ZINC-FINGER PROTEIN 3 (ZF3)
AT3G02860	AT3G02860	463.105	-0.890117	0.268364	-3.31683	0.000910439	0.00604935	AT3G02860 AT3G02860.2 Encodes a C2H2 zinc finger protein that is localized to the nucleus and is translocated to the cytoplasm in response to ABA or oxidative stress. It functions as a positive regulator countering ABA to break seed dormancy and maintain ROS homeostasis in response to ABA and oxidative stress. protein_coding ABA AND ROS SENSITIVE 1 (ARS1) ABA AND ROS SENSITIVE 1 (ARS1)
AT1G67850	AT1G67850	189.717	-0.889441	0.230114	-3.86522	0.00011099	0.00105232	AT1G67850 AT1G67850.1 lysine ketoglutarate reductase trans-splicing protein (DUF707);(source:Araport11) protein_coding
AT3G05270	AT3G05270	817.984	-0.889345	0.266749	-3.33401	0.000856032	0.00575706	AT3G05270 AT3G05270.1 Encodes a protein that localizes at motile vesicle-like small compartments in differentiating xylem cells that is associated with microtubule plus-ends. VETH-positive compartments are unlikely to be elements in conventional endomembrane trafficking pathways. It can associate with COG2, and together these two proteins co-localize with the EXO70A1 exocyst subunit, tethering EX…
AT2G20280	AT2G20280	1789.34	-0.889143	0.22763	-3.90609	9.38003e-05	0.000910553	AT2G20280 AT2G20280.1 Zinc finger C-x8-C-x5-C-x3-H type family protein;(source:Araport11) protein_coding
AT5G40520	AT5G40520	295.129	-0.888639	0.257301	-3.45369	0.000552967	0.00400364	AT5G40520 AT5G40520.2 DNA double-strand break repair protein;(source:Araport11) protein_coding
AT3G56430	AT3G56430	359.075	-0.888113	0.191673	-4.63347	3.59586e-06	5.36719e-05	AT3G56430 AT3G56430.1 import inner membrane translocase subunit;(source:Araport11) protein_coding
AT5G09480	AT5G09480	607.363	-0.888053	0.24989	-3.55377	0.000379749	0.00294957	AT5G09480 AT5G09480.1 hydroxyproline-rich glycoprotein family protein;(source:Araport11) protein_coding
AT4G37280	AT4G37280	719.586	-0.887194	0.211719	-4.19042	2.78434e-05	0.000323037	AT4G37280 AT4G37280.1 MRG family protein;(source:Araport11) protein_coding MORF RELATED GENE 1 (MRG1) MORF RELATED GENE 1 (MRG1)
AT3G51720	AT3G51720	776.184	-0.887161	0.207399	-4.27756	1.88953e-05	0.000234032	AT3G51720 AT3G51720.1 WEB family protein (DUF827);(source:Araport11) protein_coding
AT4G16770	AT4G16770	503.21	-0.886993	0.180389	-4.91711	8.78302e-07	1.57061e-05	AT4G16770 AT4G16770.1 2-oxoglutarate (2OG) and Fe(II)-dependent oxygenase superfamily protein;(source:Araport11) protein_coding
AT1G17590	AT1G17590	412.706	-0.886865	0.174076	-5.09469	3.49303e-07	7.07324e-06	AT1G17590 AT1G17590.1 nuclear factor Y, subunit A8;(source:Araport11) protein_coding "NUCLEAR FACTOR Y, SUBUNIT A8" (NF-YA8) "NUCLEAR FACTOR Y, SUBUNIT A8" (NF-YA8)
AT1G13730	AT1G13730	995.725	-0.886637	0.193681	-4.57781	4.69874e-06	6.82667e-05	AT1G13730 AT1G13730.1 Nuclear transport factor 2 (NTF2) family protein with RNA binding (RRM-RBD-RNP motifs) domain-containing protein;(source:Araport11) protein_coding
AT3G57780	AT3G57780	238.992	-0.886086	0.278529	-3.18131	0.0014661	0.0089229	AT3G57780 AT3G57780.1 nucleolar-like protein;(source:Araport11) protein_coding
AT1G18670	AT1G18670	502.866	-0.883469	0.223679	-3.94972	7.82437e-05	0.000779386	AT1G18670 AT1G18670.1 Encodes a cyclin-dependent kinase-like protein with a ser/thr protein kinase domain and an N-terminal myristoylation sequence. Mutants in this gene are unable to express female sterility in response to beta-aminobutyric acid, as wild type plants do. protein_coding IMPAIRED IN BABA-INDUCED STERILITY 1 (IBS1) IMPAIRED IN BABA-INDUCED STERILITY 1 (IBS1)
AT3G11590	AT3G11590	889.857	-0.883235	0.209391	-4.21812	2.46348e-05	0.000291442	AT3G11590 AT3G11590.1 golgin family A protein;(source:Araport11) protein_coding
AT1G30900	AT1G30900	2448.92	-0.881398	0.197057	-4.47281	7.71981e-06	0.000106185	AT1G30900 AT1G30900.1 VACUOLAR SORTING RECEPTOR 6;(source:Araport11) protein_coding VACUOLAR SORTING RECEPTOR 6 (VSR6) BINDING PROTEIN OF 80 KDA 3;3 (BP80-3;3);VACUOLAR SORTING RECEPTOR 3;3 (VSR3;3);VACUOLAR SORTING RECEPTOR 6 (VSR6)
AT2G34300	AT2G34300	2673.36	-0.879466	0.182176	-4.82756	1.38216e-06	2.34255e-05	AT2G34300 AT2G34300.1 S-adenosyl-L-methionine-dependent methyltransferases superfamily protein;(source:Araport11) protein_coding
AT5G18440	AT5G18440	351.667	-0.879394	0.211998	-4.14813	3.35206e-05	0.000377948	AT5G18440 AT5G18440.1 Encodes NUFIP that directs assembly of C/D snoRNP (small nucleolar ribonucleoprotein). protein_coding NUCLEAR FMRP-INTERACTING PROTEIN (NUFIP) (AtNUFIP);NUCLEAR FMRP-INTERACTING PROTEIN (NUFIP)
AT1G59980	AT1G59980	401.787	-0.878403	0.227898	-3.85437	0.000116028	0.00109404	AT1G59980 AT1G59980.1 ARG1-like 2;(source:Araport11) protein_coding ARG1-LIKE 2 (ARL2) ARF-LIKE 2 (ARL2);GRAVITY PERSISTENCE SIGNAL 4 (GPS4);ARG1-LIKE 2 (ARL2); (ATDJC39)
AT2G27760	AT2G27760	226.852	-0.87826	0.273444	-3.21185	0.00131883	0.00820383	AT2G27760 AT2G27760.1 Encodes tRNA isopentenyltransferase, similar to yeast MOD5. protein_coding TRNAISOPENTENYLTRANSFERASE 2 (IPT2) TRNAISOPENTENYLTRANSFERASE 2 (ATIPT2);TRNAISOPENTENYLTRANSFERASE 2 (IPT2); (IPPT)
AT1G15310	AT1G15310	446.254	-0.87741	0.250607	-3.50113	0.000463285	0.00346936	AT1G15310 AT1G15310.1 54 kDa protein subunit of SRP that interacts with the signal peptide of secreted proteins protein_coding SIGNAL RECOGNITION PARTICLE 54 KDA SUBUNIT (ATHSRP54A) SIGNAL RECOGNITION PARTICLE 54 KDA SUBUNIT (SRP54-1);SIGNAL RECOGNITION PARTICLE 54 KDA SUBUNIT (ATHSRP54A)
AT3G48090	AT3G48090	1350.9	-0.877022	0.134622	-6.51469	7.2842e-11	3.11831e-09	AT3G48090 AT3G48090.1 Component of R gene-mediated disease resistance in Arabidopsis thaliana with homology to eukaryotic lipases. protein_coding ENHANCED DISEASE SUSCEPTIBILITY 1 (EDS1) (ATEDS1);ENHANCED DISEASE SUSCEPTIBILITY 1 (EDS1)
AT5G18840	AT5G18840	619.187	-0.876744	0.276215	-3.17413	0.00150284	0.00909126	AT5G18840 AT5G18840.1 Major facilitator superfamily protein;(source:Araport11) protein_coding
AT1G79460	AT1G79460	415.543	-0.876503	0.204737	-4.28111	1.85962e-05	0.000230567	AT1G79460 AT1G79460.1 Encodes for a protein with ent-kaurene synthase B activity which catalyzes the second step in the cyclization of GGPP to ent-kaurene in the gibberellins biosynthetic pathway. protein_coding GA REQUIRING 2 (GA2) GA REQUIRING 2 (GA2);ARABIDOPSIS THALIANA ENT-KAURENE SYNTHASE (ATKS);ARABIDOPSIS THALIANA ENT-KAURENE SYNTHASE 1 (ATKS1);ENT-KAURENE SYNTHASE 1 (KS1); (KS)
AT1G55535	AT1G55535	554.694	-0.87599	0.1519	-5.76687	8.07567e-09	2.34234e-07	AT1G55535 AT1G55535.1 transmembrane protein;(source:Araport11) protein_coding
AT5G49930	AT5G49930	850.26	-0.875763	0.239704	-3.65352	0.000258671	0.00215366	AT5G49930 AT5G49930.1 zinc knuckle (CCHC-type) family protein;(source:Araport11) protein_coding EMBRYO DEFECTIVE 1441 (emb1441) EMBRYO DEFECTIVE 1441 (emb1441)
AT1G60560	AT1G60560	267.266	-0.875544	0.209705	-4.17513	2.97817e-05	0.000341565	AT1G60560 AT1G60560.1 SWIM zinc finger family protein;(source:Araport11) protein_coding
AT1G56540	AT1G56540	130.702	-0.874923	0.253096	-3.45688	0.000546463	0.00397032	AT1G56540 AT1G56540.1 Disease resistance protein (TIR-NBS-LRR class) family;(source:Araport11) protein_coding
AT5G07790	AT5G07790	135.505	-0.87418	0.241873	-3.61422	0.000301258	0.00243276	AT5G07790 AT5G07790.1 hypothetical protein;(source:Araport11) protein_coding
AT5G50100	AT5G50100	205.396	-0.873904	0.274474	-3.18392	0.00145294	0.00885405	AT5G50100 AT5G50100.1 Encodes a putative thioredoxin DCC1 involved in determining shoot regeneration capacity. It interacts directly with CARBONIC ANHYDRASE 2 (CA2), an essential subunit of respiratory chain NADH dehydrogenase complex (Complex I) and regulates Complex I activity via redox modification of CA2. protein_coding DXXCXXC MOTIF 1 (DCC1) DXXCXXC MOTIF 1 (DCC1)
AT5G60930	AT5G60930	627.285	-0.872249	0.194098	-4.49387	6.99409e-06	9.73175e-05	AT5G60930 AT5G60930.1 P-loop containing nucleoside triphosphate hydrolases superfamily protein;(source:Araport11) protein_coding
AT5G04220	AT5G04220	157.524	-0.871619	0.248303	-3.51031	0.000447588	0.00337074	AT5G04220 AT5G04220.2 Calcium-dependent lipid-binding (CaLB domain) family protein;(source:Araport11) protein_coding (SYTC) SYNAPTOTAGMIN 3 (SYT3); (NTMC2T1.3); (SYTC); (ATSYTC); (NTMC2TYPE1.3)
AT1G79200	AT1G79200	388.856	-0.871513	0.209795	-4.15412	3.26542e-05	0.00036922	AT1G79200 AT1G79200.1 Encodes a nuclear localized protein involved in auxin-dependent control of cell proliferation in pistil development. Loss of function mutations have increased cell proliferation in the stigma. protein_coding STIGMA/STYLE CELL-CYCLE INHIBITOR 1 (SCI1) (ATSCI1);STIGMA/STYLE CELL-CYCLE INHIBITOR 1 (SCI1)
AT1G01930	AT1G01930	412.333	-0.870962	0.277437	-3.13931	0.00169344	0.00997382	AT1G01930 AT1G01930.1 zinc finger protein-like protein;(source:Araport11) protein_coding
AT3G10530	AT3G10530	512.961	-0.869884	0.200286	-4.3432	1.40423e-05	0.000180053	AT3G10530 AT3G10530.1 Transducin/WD40 repeat-like superfamily protein;(source:Araport11) protein_coding
AT1G60680	AT1G60680	2633.05	-0.869491	0.196068	-4.43464	9.22257e-06	0.000123806	AT1G60680 AT1G60680.1 NAD(P)-linked oxidoreductase superfamily protein;(source:Araport11) protein_coding ARF-GAP DOMAIN 2 (AGD2)
AT2G34730	AT2G34730	1053.7	-0.869256	0.262972	-3.30551	0.000948033	0.00625665	AT2G34730 AT2G34730.1 myosin heavy chain-like protein;(source:Araport11) protein_coding
AT5G59980	AT5G59980	249.019	-0.869187	0.222217	-3.91143	9.175e-05	0.000892815	AT5G59980 AT5G59980.2 Encodes a predicted protein subunit of RNases P/MRP that plays a role in female gametophyte development and male competence. protein_coding GAMETOPHYTE DEFECTIVE 1 (GAF1) (ATRPP30); (RPP30);GAMETOPHYTE DEFECTIVE 1 (GAF1)
AT5G54910	AT5G54910	512.709	-0.868609	0.205933	-4.21792	2.46566e-05	0.000291557	AT5G54910 AT5G54910.1 DEA(D/H)-box RNA helicase family protein;(source:Araport11) protein_coding
AT3G52170	AT3G52170	340.325	-0.868414	0.240748	-3.60714	0.000309586	0.00249049	AT3G52170 AT3G52170.1 DNA binding protein;(source:Araport11) protein_coding
AT1G63650	AT1G63650	267.684	-0.865915	0.242947	-3.56422	0.000364944	0.00285117	AT1G63650 AT1G63650.1 Mutant has reduced trichomes, anthocyanin, and seed coat mucilage and abnormally patterned stomates. Mutants are defective in jasmonate-induced anthocyanin accumulation. Encodes a bHLH Transcription Factor 1. The protein is functionally redundant with GL3 and TT8 and interacts with TTG1, the myb proteins GL1, PAP1 and 2, CPC and TRY, and it will form heterodimers with GL3. E…
AT2G28870	AT2G28870	125.767	-0.863772	0.254588	-3.39282	0.00069178	0.00483662	AT2G28870 AT2G28870.1 cyclin-dependent kinase inhibitor SMR1-like protein;(source:Araport11) protein_coding (SMR10) (SMR10)
AT5G20270	AT5G20270	215.093	-0.863428	0.220586	-3.91425	9.06852e-05	0.000883887	AT5G20270 AT5G20270.1 heptahelical transmembrane protein homologous to human adiponectin receptors and progestin receptors protein_coding HEPTAHELICAL TRANSMEMBRANE PROTEIN1 (HHP1) HEPTAHELICAL TRANSMEMBRANE PROTEIN1 (HHP1)
AT4G11840	AT4G11840	716.098	-0.862953	0.231983	-3.7199	0.000199299	0.00173419	AT4G11840 AT4G11840.1 member of C2-PLD subfamily protein_coding PHOSPHOLIPASE D GAMMA 3 (PLDGAMMA3) PHOSPHOLIPASE D GAMMA 3 (PLDGAMMA3)
AT2G24990	AT2G24990	523.247	-0.86271	0.178912	-4.82197	1.42147e-06	2.39733e-05	AT2G24990 AT2G24990.1 Serine/threonine-protein kinase Rio1;(source:Araport11) protein_coding
AT5G46640	AT5G46640	230.719	-0.862629	0.162643	-5.30381	1.1341e-07	2.61138e-06	AT5G46640 AT5G46640.1 AT hook motif DNA-binding family protein;(source:Araport11) protein_coding AT-HOOK MOTIF NUCLEAR LOCALIZED PROTEIN 8 (AHL8) AT-HOOK MOTIF NUCLEAR LOCALIZED PROTEIN 8 (AHL8)
AT3G23175	AT3G23175	1907.24	-0.862199	0.233097	-3.69888	0.000216551	0.00185392	AT3G23175 AT3G23175.1 HR-like lesion-inducing protein-like protein;(source:Araport11) protein_coding
AT2G40160	AT2G40160	106.899	-0.861104	0.231143	-3.72542	0.000194992	0.00170103	AT2G40160 AT2G40160.2 Encodes a member of the TBL (TRICHOME BIREFRINGENCE-LIKE) gene family containing a plant-specific DUF231 (domain of unknown function) domain. TBL gene family has 46 members, two of which (TBR/AT5G06700 and TBL3/AT5G01360) have been shown to be involved in the synthesis and deposition of secondary wall cellulose, presumably by influencing the esterification state of pectic po…
AT2G04170	AT2G04170	1863.83	-0.860925	0.178713	-4.81737	1.45461e-06	2.44465e-05	AT2G04170 AT2G04170.1 TRAF-like family protein;(source:Araport11) protein_coding
AT4G00080	AT4G00080	911.782	-0.860588	0.236044	-3.64589	0.000266471	0.002209	AT4G00080 AT4G00080.1 Plant invertase/pectin methylesterase inhibitor superfamily protein;(source:Araport11) protein_coding UNFERTILIZED EMBRYO SAC 11 (UNE11) UNFERTILIZED EMBRYO SAC 11 (UNE11)
AT5G28220	AT5G28220	436.55	-0.857079	0.177922	-4.81715	1.45621e-06	2.44562e-05	AT5G28220 AT5G28220.1 Protein prenylyltransferase superfamily protein;(source:Araport11) protein_coding
AT4G00670	AT4G00670	215.954	-0.856826	0.209371	-4.09238	4.26968e-05	0.000463356	AT4G00670 AT4G00670.1 Remorin family protein;(source:Araport11) protein_coding
AT4G00990	AT4G00990	846.617	-0.856679	0.262337	-3.26557	0.00109244	0.00703003	AT4G00990 AT4G00990.1 jJumonji-domain-containing H3K9 histone demethylase. Loss of function mutants are susceptible to bacterial infection and early flowering. protein_coding JMJC DOMAIN-CONTAINING PROTEIN 27 (JMJ27) (ATJMJ17);JMJC DOMAIN-CONTAINING PROTEIN 27 (JMJ27)
AT5G55310	AT5G55310	1445.77	-0.855859	0.263288	-3.25065	0.0011514	0.00734645	AT5G55310 AT5G55310.1 Encodes one of two Arabidopsis type-I DNA topoisomerase I genes. Reducing the level of expression of this gene in a top1alpha (At5g55300) mutant background causes seedling lethality. protein_coding DNA TOPOISOMERASE 1 BETA (TOP1BETA) DNA TOPOISOMERASE I ALPHA (TOP1ALPHA);TOPOISOMERASE 1 (TOP1);DNA TOPOISOMERASE 1 BETA (TOP1BETA)
AT2G39300	AT2G39300	616.522	-0.855023	0.269582	-3.17166	0.00151569	0.00914594	AT2G39300 AT2G39300.1 CAP-gly domain linker;(source:Araport11) protein_coding
AT2G02500	AT2G02500	226.323	-0.853619	0.260401	-3.2781	0.00104509	0.00678164	AT2G02500 AT2G02500.1 Encodes a protein with 4-Diphosphocytidyl-2C-methyl-D-erythritol synthase activity. The enzyme has an absolute requirement for divalent cations (Mg2+ reaches the highest catalytic activity). protein_coding (ISPD) (ISPD); (ATMEPCT);2-C-METHYL-D-ERYTHRITOL 4-PHOSPHATE CYTIDYLTRANSFERASE (MCT)
AT3G01290	AT3G01290	10331.5	-0.8536	0.264334	-3.22924	0.00124118	0.00781955	AT3G01290 AT3G01290.1 SPFH/Band 7/PHB domain-containing membrane-associated protein family;(source:Araport11) protein_coding HYPERSENSITIVE INDUCED REACTION 2 (HIR2) (AtHIR2);HYPERSENSITIVE INDUCED REACTION 2 (HIR2)
AT4G02485	AT4G02485	140.654	-0.852148	0.208185	-4.09323	4.25409e-05	0.000462207	AT4G02485 AT4G02485.1 2-oxoglutarate (2OG) and Fe(II)-dependent oxygenase superfamily protein;(source:Araport11) protein_coding
AT5G16930	AT5G16930	325.231	-0.851874	0.238364	-3.57384	0.00035178	0.0027618	AT5G16930 AT5G16930.1 AAA-type ATPase family protein;(source:Araport11) protein_coding
AT5G24310	AT5G24310	521.311	-0.851796	0.165359	-5.15119	2.58837e-07	5.43852e-06	AT5G24310 AT5G24310.1 One of four ABI-like proteins. protein_coding ABL INTERACTOR-LIKE PROTEIN 3 (ABIL3) ABL INTERACTOR-LIKE PROTEIN 3 (ABIL3)
AT2G31900	AT2G31900	401.014	-0.851042	0.204251	-4.16664	3.09121e-05	0.000352343	AT2G31900 AT2G31900.1 Encodes an novel myosin isoform. protein_coding MYOSIN-LIKE PROTEIN XIF (XIF) MYOSIN-LIKE PROTEIN XIF (XIF);MYOSIN 5 (ATMYO5);MYOSIN XI F (ATXIF)
AT3G09250	AT3G09250	87.3191	-0.850921	0.24205	-3.51547	0.000438973	0.00332462	AT3G09250 AT3G09250.2 Nuclear transport factor 2 (NTF2) family protein;(source:Araport11) protein_coding
AT1G29200	AT1G29200	151.466	-0.850254	0.253505	-3.35399	0.000796561	0.00543317	AT1G29200 AT1G29200.2 O-fucosyltransferase family protein;(source:Araport11) protein_coding
AT5G63810	AT5G63810	1048.27	-0.849408	0.221396	-3.8366	0.00012475	0.00116214	AT5G63810 AT5G63810.1 member of Glycoside Hydrolase Family 35 protein_coding BETA-GALACTOSIDASE 10 (BGAL10) ARABIDOPSIS THALIANA BETA-GALACTOSIDASE 10 (ATBGAL10);BETA-GALACTOSIDASE 10 (BGAL10)
AT3G45840	AT3G45840	348.766	-0.848566	0.178005	-4.76711	1.86892e-06	3.06166e-05	AT3G45840 AT3G45840.1 Cysteine/Histidine-rich C1 domain family protein;(source:Araport11) protein_coding
AT5G55760	AT5G55760	208.822	-0.847869	0.194824	-4.35198	1.34916e-05	0.000174015	AT5G55760 AT5G55760.1 Encodes SRT1, a member of the SIR2 (sirtuin) family HDAC (histone deacetylase) (SRT1/AT5g55760, SRT2/AT5G09230). protein_coding SIRTUIN 1 (SRT1) SIRTUIN 1 (SRT1)
AT5G17270	AT5G17270	606.168	-0.847859	0.211399	-4.01071	6.05357e-05	0.00061944	AT5G17270 AT5G17270.1 Protein prenylyltransferase superfamily protein;(source:Araport11) protein_coding
AT1G47410	AT1G47410	262.689	-0.847036	0.168475	-5.02765	4.96521e-07	9.63981e-06	AT1G47410 AT1G47410.1 hypothetical protein;(source:Araport11) protein_coding
AT3G27420	AT3G27420	558.879	-0.847018	0.155289	-5.45445	4.91247e-08	1.21003e-06	AT3G27420 AT3G27420.1 bromodomain testis-specific protein;(source:Araport11) protein_coding
AT3G55060	AT3G55060	394.012	-0.84614	0.253946	-3.33197	0.000862349	0.00578174	AT3G55060 AT3G55060.1 CAP-gly domain linker;(source:Araport11) protein_coding
AT2G44200	AT2G44200	628.377	-0.845347	0.256993	-3.28938	0.00100408	0.00654738	AT2G44200 AT2G44200.1 pre-mRNA splicing factor domain-containing protein;(source:Araport11) protein_coding
AT1G19950	AT1G19950	156.201	-0.844775	0.219709	-3.84496	0.00012057	0.00112933	AT1G19950 AT1G19950.1 HVA22-like protein H (ATHVA22H);(source:Araport11) protein_coding HVA22-LIKE PROTEIN H (ATHVA22H) (HVA22H) HVA22-LIKE PROTEIN H (ATHVA22H) (HVA22H)
AT4G21880	AT4G21880	181.421	-0.844713	0.246754	-3.4233	0.000618651	0.00439891	AT4G21880 AT4G21880.1 Pentatricopeptide repeat (PPR) superfamily protein;(source:Araport11) protein_coding
AT1G28060	AT1G28060	1013.86	-0.844706	0.241794	-3.49349	0.000476748	0.00355798	AT1G28060 AT1G28060.1 Pre-mRNA-splicing factor 3;(source:Araport11) protein_coding RNA-DIRECTED DNA METHYLATION 16 (RDM16) RNA-DIRECTED DNA METHYLATION 16 (RDM16)
AT1G44760	AT1G44760	296.312	-0.843211	0.236714	-3.56215	0.000367833	0.00287	AT1G44760 AT1G44760.1 Adenine nucleotide alpha hydrolases-like superfamily protein;(source:Araport11) protein_coding
AT3G13090	AT3G13090	134.963	-0.841904	0.207879	-4.04997	5.12248e-05	0.000539568	AT3G13090 AT3G13090.1 member of MRP subfamily protein_coding ATP-BINDING CASSETTE C6 (ABCC6) MULTIDRUG RESISTANCE-ASSOCIATED PROTEIN 8 (ATMRP8);MULTIDRUG RESISTANCE-ASSOCIATED PROTEIN 8 (MRP8);ATP-BINDING CASSETTE C6 (ABCC6)
AT3G11170	AT3G11170	756.504	-0.840866	0.259589	-3.23922	0.00119856	0.0075929	AT3G11170 AT3G11170.1 Chloroplastic enzyme responsible for the synthesis of 16:3 and 18:3 fatty acids from galactolipids, sulpholipids and phosphatidylglycerol. Uses ferredoxin as electron donor. Gene expression is induced by wounding in shoot and root. The wound-response in shoot is independent of jasmonic acid mediated pathway whereas the root response is mediated by jasmonic acid. The mRNA is …
AT4G24270	AT4G24270	660.572	-0.840688	0.209884	-4.00548	6.1891e-05	0.000631425	AT4G24270 AT4G24270.2 A locus involved in embryogenesis. Mutations in this locus result in embryo lethality. protein_coding EMBRYO DEFECTIVE 140 (EMB140) EMBRYO DEFECTIVE 140 (EMB140)
AT5G37590	AT5G37590	336.483	-0.84055	0.212235	-3.96047	7.48017e-05	0.000748828	AT5G37590 AT5G37590.1 Tetratricopeptide repeat (TPR)-like superfamily protein;(source:Araport11) protein_coding
AT4G25730	AT4G25730	1645.43	-0.839921	0.236811	-3.5468	0.000389946	0.0030093	AT4G25730 AT4G25730.1 FtsJ-like methyltransferase family protein;(source:Araport11) protein_coding TRNA METHYLTRANSFERASE 7B (TRM7B) (ATTRM7B);TRNA METHYLTRANSFERASE 7B (TRM7B)
AT2G15270	AT2G15270	387.126	-0.83923	0.251665	-3.33471	0.000853876	0.00574739	AT2G15270 AT2G15270.1 PRKR-interacting protein;(source:Araport11) protein_coding
AT1G18190	AT1G18190	697.894	-0.839146	0.258118	-3.25102	0.00114991	0.00734477	AT1G18190 AT1G18190.1 This gene is predicted to encode a protein that functions as a Golgi apparatus structural component known as a golgin in mammals and yeast. A fluorescently-tagged version of GC2 co-localizes with Golgi markers, and this localization appears to be replicated using the C-terminal (508?668 aa) portion of the protein. protein_coding GOLGIN CANDIDATE 2 (GC2) GOLGIN CANDIDATE 2 (G…
AT3G20780	AT3G20780	327.145	-0.839048	0.223271	-3.75797	0.000171294	0.00152532	AT3G20780 AT3G20780.1 Encodes putative eukaryotic homolog of archaebacterial topoisomerase VI subunit B, TOP6B. Is essential for endoreduplication and is involved in cell expansion and cell proliferation. The hlq (harlequin) dwarf mutant has fewer root hair and leaf trichome. It has abnormal epidermal cell and accumulates callose. protein_coding TOPOISOMERASE 6 SUBUNIT B (TOP6B) TOPOISOMERASE 6 S…
AT1G10970	AT1G10970	423.448	-0.838947	0.193381	-4.33832	1.43577e-05	0.000183509	AT1G10970 AT1G10970.1 A member of Zrt- and Irt-related protein (ZIP) family. transcript is induced in response to zinc deficiency in the root and shoot. Expression is regulated by copper, but response to copper deficiency is detected only after three weeks of deficiency. protein_coding ZINC TRANSPORTER 4 PRECURSOR (ZIP4) (ATZIP4);ZINC TRANSPORTER 4 PRECURSOR (ZIP4)
AT1G10570	AT1G10570	764.542	-0.838779	0.208968	-4.0139	5.97228e-05	0.000613212	AT1G10570 AT1G10570.1 Encodes a deSUMOylating enzyme. In vitro it has both peptidase activity and isopeptidase activity: it can cleave the C-terminal residues from SUMO to activate it for attachment to a target protein and it can also act on the isopeptide bond between SUMO and another protein. sYFP:OTS2 protein accumulates in nuclei in a punctate pattern. Double mutant analysis with ULP1D/OTS1 i…
AT4G02830	AT4G02830	186.597	-0.838685	0.258	-3.25072	0.00115114	0.00734645	AT4G02830 AT4G02830.1 hypothetical protein;(source:Araport11) protein_coding
AT1G58380	AT1G58380	1822.69	-0.838527	0.206936	-4.05212	5.07557e-05	0.000535566	AT1G58380 AT1G58380.1 Ribosomal protein S5 family protein;(source:Araport11) protein_coding (XW6) (XW6)
AT2G26990	AT2G26990	1844.27	-0.838323	0.168705	-4.96915	6.72474e-07	1.24487e-05	AT2G26990 AT2G26990.1 Represses photomorphogenesis and induces skotomorphogenesis in the dark. protein_coding FUSCA 12 (FUS12) FUSCA 12 (FUS12); (CSN2);CONSTITUTIVE PHOTOMORPHOGENIC 12 (COP12); (ATCSN2)
AT3G54720	AT3G54720	971.782	-0.837889	0.162657	-5.15126	2.58745e-07	5.43852e-06	AT3G54720 AT3G54720.1 Encodes glutamate carboxypeptidase. Various alleles show-increased cotyledon number and rate of leaf initiation, show transformation of leaves to cotyledons, altered flowering time and photomorphogenesis and an increased level of cytokinin biosynthesis. Involved in ethylene enhanced hypocotyl elongation in the light. Strong genetic interaction between TGH and AMP1. protein_c…
AT2G27200	AT2G27200	422.242	-0.836627	0.197179	-4.24299	2.20564e-05	0.000265783	AT2G27200 AT2G27200.1 Encodes a cytosolic protein that shares 77.3% identity with AtLSG1-2 at the protein sequence level. The mRNA is cell-to-cell mobile. protein_coding YEAST LSG1 ORTHOLOGUE 1 (LSG1-1) YEAST LSG1 ORTHOLOGUE 1 (LSG1-1)
AT3G44540	AT3G44540	597.52	-0.836129	0.193309	-4.32534	1.52295e-05	0.000193489	AT3G44540 AT3G44540.1 Encodes a member of the eight-member gene family encoding alcohol-forming fatty acyl-CoA reductases (FARs) identified in Arabidopsis thaliana. Three of the FARs, FAR1 (At5g22500), FAR4 (At3g44540) and FAR5 (At3g44550), are shown to generate the fatty alcohols found in root, seed coat, and wound-induced leaf tissue. The mRNA is cell-to-cell mobile. protein_coding FATTY ACID R…
AT4G27120	AT4G27120	1019.94	-0.834945	0.239268	-3.48959	0.00048377	0.00360367	AT4G27120 AT4G27120.1 DDRGK domain protein;(source:Araport11) protein_coding
AT1G25220	AT1G25220	1044.25	-0.83472	0.222872	-3.74529	0.000180182	0.00159325	AT1G25220 AT1G25220.2 Catalyzes the first step of tryptophan biosynthesis: Chorismate L-Glutamine = Anthranilate Pyruvate L-Glutamate. Functions as a heterocomplex with anthranilate synthase alpha subunit (ASA1 or ASA2). protein_coding ANTHRANILATE SYNTHASE BETA SUBUNIT 1 (ASB1) ANTHRANILATE SYNTHASE BETA SUBUNIT 1 (ASB1)
AT1G04360	AT1G04360	187.611	-0.834629	0.265887	-3.13904	0.00169501	0.00997975	AT1G04360 AT1G04360.1 RING/U-box superfamily protein;(source:Araport11) protein_coding ARABIDOPSIS TOXICOS EN LEVADURA 1 (ATL1) ARABIDOPSIS TOXICOS EN LEVADURA 1 (ATL1)
AT1G03920	AT1G03920	539.964	-0.834291	0.154077	-5.41477	6.13691e-08	1.49306e-06	AT1G03920 AT1G03920.1 Protein kinase family protein;(source:Araport11) protein_coding
AT1G79420	AT1G79420	168.223	-0.83391	0.192512	-4.33173	1.47942e-05	0.000188686	AT1G79420 AT1G79420.1 C-type mannose receptor (DUF620);(source:Araport11) protein_coding BOUNDARY OF ROP DOMAIN2 (BDR2) BOUNDARY OF ROP DOMAIN2 (BDR2)
AT2G35380	AT2G35380	459.315	-0.832451	0.228451	-3.64389	0.000268547	0.00222118	AT2G35380 AT2G35380.1 Peroxidase superfamily protein;(source:Araport11) protein_coding
AT5G45060	AT5G45060	435.851	-0.8324	0.191234	-4.35278	1.34421e-05	0.000173469	AT5G45060 AT5G45060.1 Disease resistance protein (TIR-NBS-LRR class) family;(source:Araport11) protein_coding
AT5G60210	AT5G60210	331.778	-0.830568	0.217497	-3.81876	0.000134125	0.00123464	AT5G60210 AT5G60210.1 Encodes RIP5 (ROP interactive partner 5), a putative Rho protein effector, interacting specifically with the active form of ROPs (Rho proteins of plants). protein_coding ROP INTERACTIVE PARTNER 5 (RIP5) ROP INTERACTIVE PARTNER 5 (RIP5)
AT4G22790	AT4G22790	274.982	-0.829596	0.239329	-3.46634	0.0005276	0.00385718	AT4G22790 AT4G22790.1 Encodes a plasma membrane localized MATE type transporter that is involved in CO2 signaling during stomatal aperture regulation. RHC1 regulates HT1 which phosphorylates OST1, a kinase that regulates the SLAC1 anion channel and thus stomatal closing. protein_coding RESISTANT TO HIGH CO2 (RHC1) RESISTANT TO HIGH CO2 (RHC1)
AT2G38970	AT2G38970	459.064	-0.828215	0.252707	-3.27737	0.0010478	0.00679555	AT2G38970 AT2G38970.1 Zinc finger (C3HC4-type RING finger) family protein;(source:Araport11) protein_coding
AT3G54010	AT3G54010	1650.33	-0.827344	0.182583	-4.53132	5.86149e-06	8.3345e-05	AT3G54010 AT3G54010.1 Immunophilin-like protein similar to the p59 FK506-binding protein (FKBP52). Shows rotamase activity and contains an FKBP-like domain and three tetratricopeptide repeat units. Members of this class of mutation show ectopic cell proliferation in cotyledons. Gene may be alternatively spliced. Belongs to one of the 36 carboxylate clamp (CC)-tetratricopeptide repeat (TPR) protei…
AT4G35730	AT4G35730	289.189	-0.825944	0.255096	-3.23778	0.00120463	0.0076233	AT4G35730 AT4G35730.1 Regulator of Vps4 activity in the MVB pathway protein;(source:Araport11) protein_coding IST1-LIKE 3 (ISTL3) IST1-LIKE 3 (ISTL3)
AT5G08080	AT5G08080	2002.71	-0.823556	0.208828	-3.94371	8.02315e-05	0.000796215	AT5G08080 AT5G08080.3 member of SYP13 Gene Family protein_coding SYNTAXIN OF PLANTS 132 (SYP132) SYNTAXIN OF PLANTS 132 (SYP132)
AT2G47680	AT2G47680	318.222	-0.823441	0.243735	-3.37843	0.00072901	0.00505424	AT2G47680 AT2G47680.1 zinc finger (CCCH type) helicase family protein;(source:Araport11) protein_coding
AT5G41240	AT5G41240	355.039	-0.823033	0.24455	-3.3655	0.000764059	0.00523378	AT5G41240 AT5G41240.1 Encodes glutathione transferase belonging to the theta class of GSTs. Naming convention according to Wagner et al. (2002). protein_coding GLUTATHIONE S-TRANSFERASE THETA 2 (GSTT2) GLUTATHIONE S-TRANSFERASE THETA 2 (ATGSTT2); (GST10B);GLUTATHIONE S-TRANSFERASE THETA 2 (GSTT2)
AT3G53320	AT3G53320	237.785	-0.822965	0.226579	-3.63214	0.000281084	0.00229531	AT3G53320 AT3G53320.1 Encodes a microtubule-associated protein track growing microtubule plus ends. protein_coding GROWING PLUS-END TRACKING PROTEIN 2 (GPT2) GROWING PLUS-END TRACKING PROTEIN 2 (GPT2)
AT5G61420	AT5G61420	1215.46	-0.822573	0.251527	-3.27031	0.0010743	0.00693932	AT5G61420 AT5G61420.2 Encodes a nuclear localized member of the MYB transcription factor family. Involved in positive regulation of aliphatic glucosinolate biosynthesis.Expression is induced by touch, wounding and glucose. protein_coding MYB DOMAIN PROTEIN 28 (MYB28) MYB DOMAIN PROTEIN 28 (MYB28);HIGH ALIPHATIC GLUCOSINOLATE 1 (HAG1)
AT4G38320	AT4G38320	401.112	-0.821958	0.1672	-4.91601	8.83272e-07	1.57598e-05	AT4G38320 AT4G38320.1 heptahelical transmembrane protein HHP5 protein_coding HEPTAHELICAL PROTEIN 5 (HHP5) HEPTAHELICAL PROTEIN 5 (HHP5)
AT2G35880	AT2G35880	1898.24	-0.821608	0.239421	-3.43165	0.000599928	0.00428806	AT2G35880 AT2G35880.1 TPX2 (targeting protein for Xklp2) protein family;(source:Araport11) protein_coding
AT2G32930	AT2G32930	260.123	-0.819884	0.22516	-3.64135	0.000271214	0.00223524	AT2G32930 AT2G32930.2 Encodes a zinc finger protein. protein_coding ZINC FINGER NUCLEASE 2 (ZFN2) ZINC FINGER NUCLEASE 2 (ZFN2)
AT5G09860	AT5G09860	749.41	-0.819852	0.185608	-4.41712	1.00027e-05	0.000132721	AT5G09860 AT5G09860.1 Encodes a component of the putative Arabidopsis THO/TREX complex: THO1 or HPR1 (At5g09860), THO2 (At1g24706), THO3 or TEX1 (At5g56130), THO5 (At5g42920, At1g45233), THO6 (At2g19430), and THO7 (At5g16790, At3g02950). THO/TREX complexes in animals have been implicated in the transport of mRNA precursors. Mutants of THO3/TEX1, THO1, THO6 accumulate reduced amount of small inter…
AT1G15200	AT1G15200	1654.6	-0.819691	0.221902	-3.69394	0.000220806	0.00188379	AT1G15200 AT1G15200.3 protein-protein interaction regulator family protein;(source:Araport11) protein_coding
AT1G68910	AT1G68910	716.557	-0.819206	0.222413	-3.68326	0.000230266	0.00195685	AT1G68910 AT1G68910.1 Encodes one of the WPP domain-interacting proteins (WIT1/AT5G11390, WIT2/AT1G68910) required for RanGAP nuclear envelope association in root tip cells. Ran GTPase plays essential roles in multiple cellular processes, including nucleocytoplasmic transport, spindle formation, and postmitotic nuclear envelope reassembly. The cytoplasmic Ran GTPase activating protein RanGAP is c…
AT1G77030	AT1G77030	1074.29	-0.819056	0.238484	-3.43442	0.000593816	0.00424816	AT1G77030 AT1G77030.1 putative DEAD-box ATP-dependent RNA helicase 29;(source:Araport11) protein_coding
AT1G01950	AT1G01950	912.89	-0.818143	0.158694	-5.15548	2.52979e-07	5.33411e-06	AT1G01950 AT1G01950.3 Encodes a member of the armadillo/beta-catenin repeat kinesin motor family. Mutants have twisted roots due to abnormal cell file rotation; the phenotype is dependent on microtubules. protein_coding ARMADILLO REPEAT KINESIN 2 (ARK2) ARABIDOPSIS THALIANA KINESIN UNGROUPED CLADE, GENE B (AtKINUb);ARMADILLO REPEAT KINESIN 2 (ARK2)
AT3G62300	AT3G62300	813.747	-0.81807	0.175759	-4.6545	3.24764e-06	4.91774e-05	AT3G62300 AT3G62300.2 Encodes a protein with Agenet/Tudor and DUF724 domains. It can interact with ABAP1, a negative regulator of DNA replication and transcription, with the plant histone modification 'reader' LHP1, and with non-modified histones. It may act as a link between DNA replication, transcription and chromatin remodeling during flower development. Loss of function mutant has a WT phenot…
AT1G58025	AT1G58025	625.108	-0.817893	0.230426	-3.54949	0.000385983	0.00298351	AT1G58025 AT1G58025.2 DNA-binding bromodomain-containing protein;(source:Araport11) protein_coding
AT1G70060	AT1G70060	1177.08	-0.816862	0.201772	-4.04843	5.15613e-05	0.00054209	AT1G70060 AT1G70060.1 Encodes a homolog of the transcriptional repressor SIN3 (AT1G24190). The mRNA is cell-to-cell mobile. protein_coding SIN3-LIKE 4 (SNL4) SIN3-LIKE 4 (SNL4)
AT4G30935	AT4G30935	440.324	-0.816176	0.210859	-3.87071	0.000108517	0.00103173	AT4G30935 AT4G30935.1 member of WRKY Transcription Factor; Group I protein_coding WRKY DNA-BINDING PROTEIN 32 (WRKY32) (ATWRKY32);WRKY DNA-BINDING PROTEIN 32 (WRKY32)
AT4G21800	AT4G21800	848.039	-0.815387	0.117493	-6.93987	3.92473e-12	2.00973e-10	AT4G21800 AT4G21800.1 Encodes QQT2. Required for early embryo development. qqt1 mutant lines are embryo-defective. Participates in the organization of microtubules during cell division. Interacts with QQT1 (encoded by AT5G22370). protein_coding QUATRE-QUART2 (QQT2) QUATRE-QUART2 (QQT2)
AT5G54260	AT5G54260	284.558	-0.814872	0.206636	-3.94351	8.0298e-05	0.000796216	AT5G54260 AT5G54260.1 DNA repair and meiotic recombination protein, component of MRE11 complex with RAD50 and NBS1 protein_coding MEIOTIC RECOMBINATION 11 (MRE11) MEIOTIC RECOMBINATION 11 (MRE11);ARABIDOPSIS MEIOTIC RECOMBINATION 11 (ATMRE11)
AT3G05980	AT3G05980	207.277	-0.814504	0.254294	-3.203	0.00136005	0.00839664	AT3G05980 AT3G05980.1 hypothetical protein;(source:Araport11) protein_coding
AT3G20450	AT3G20450	158.443	-0.814262	0.251844	-3.23319	0.00122414	0.00772641	AT3G20450 AT3G20450.1 B-cell receptor-associated protein 31-like protein;(source:Araport11) protein_coding
AT1G55080	AT1G55080	300.31	-0.814066	0.164367	-4.95275	7.31723e-07	1.33941e-05	AT1G55080 AT1G55080.1 mediator of RNA polymerase II transcription subunit-like protein;(source:Araport11) protein_coding (MED9) (MED9)
AT5G28290	AT5G28290	366.388	-0.813808	0.199879	-4.0715	4.67122e-05	0.000500375	AT5G28290 AT5G28290.1 Encodes AtNek3, a member of the NIMA-related serine/threonine kinases (Neks) that have been linked to cell-cycle regulation in fungi and mammals. Plant Neks might be involved in plant development processes. protein_coding NIMA-RELATED KINASE 3 (NEK3) NIMA-RELATED KINASE 3 (NEK3);NIMA-RELATED KINASE 3 (ATNEK3)
AT5G19920	AT5G19920	310.88	-0.813491	0.204025	-3.98722	6.68513e-05	0.000676855	AT5G19920 AT5G19920.1 Transducin/WD40 repeat-like superfamily protein;(source:Araport11) protein_coding
AT2G01910	AT2G01910	2796.67	-0.813367	0.255086	-3.18861	0.0014296	0.008734	AT2G01910 AT2G01910.1 Binds microtubules. Induces a crisscross mesh of microtubules, not bundles. Not involved in microtubule polymerization nor nucleation. Localizes to mitochondria. The mRNA is cell-to-cell mobile. protein_coding (ATMAP65-6) (MAP65-6); (ATMAP65-6)
AT1G55930	AT1G55930	289.98	-0.813182	0.252328	-3.22272	0.00126978	0.00795595	AT1G55930 AT1G55930.1 CBS domain-containing protein / transporter associated domain-containing protein;(source:Araport11) protein_coding
AT2G18876	AT2G18876	489.611	-0.812362	0.221114	-3.67395	0.000238828	0.00201578	AT2G18876 AT2G18876.1 Encodes a microtubule-associated protein. protein_coding
AT1G53590	AT1G53590	1536.65	-0.811851	0.216942	-3.74225	0.000182383	0.00160975	AT1G53590 AT1G53590.1 Calcium-dependent lipid-binding (CaLB domain) family protein;(source:Araport11) protein_coding (NTMC2T6.1) (NTMC2T6.1); (NTMC2TYPE6.1)
AT2G43490	AT2G43490	957.131	-0.811828	0.162418	-4.9984	5.78082e-07	1.09662e-05	AT2G43490 AT2G43490.1 Ypt/Rab-GAP domain of gyp1p superfamily protein;(source:Araport11) protein_coding
AT5G12980	AT5G12980	338.317	-0.811737	0.168178	-4.82666	1.38845e-06	2.34923e-05	AT5G12980 AT5G12980.1 Cell differentiation, Rcd1-like protein;(source:Araport11) protein_coding
AT1G64050	AT1G64050	829.171	-0.81075	0.164414	-4.93114	8.17516e-07	1.46957e-05	AT1G64050 AT1G64050.1 hypothetical protein;(source:Araport11) protein_coding
AT5G17670	AT5G17670	184.718	-0.810147	0.212959	-3.80424	0.000142241	0.0012979	AT5G17670 AT5G17670.1 alpha/beta-Hydrolases superfamily protein;(source:Araport11) protein_coding
AT5G10520	AT5G10520	640.594	-0.809983	0.249677	-3.24412	0.00117814	0.00748325	AT5G10520 AT5G10520.1 ROP binding protein kinases 1;(source:Araport11) protein_coding ROP BINDING PROTEIN KINASES 1 (RBK1) ROP BINDING PROTEIN KINASES 1 (RBK1)
AT3G55510	AT3G55510	548.593	-0.809589	0.227595	-3.55714	0.000374916	0.00291768	AT3G55510 AT3G55510.1 Encodes a regulator of floral determinacy in that interacts with both nucleolar and nucleoplasmic proteins. protein_coding REBELOTE (RBL) REBELOTE (RBL)
AT2G20760	AT2G20760	4831.29	-0.809363	0.133838	-6.04733	1.47262e-09	4.97418e-08	AT2G20760 AT2G20760.1 Clathrin light chain protein;(source:Araport11) protein_coding CLATHRIN LIGHT 62 CHAIN1 (CLC1) CLATHRIN LIGHT 62 CHAIN1 (CLC1)
AT1G48510	AT1G48510	298.358	-0.808185	0.238071	-3.39473	0.000686974	0.00481002	AT1G48510 AT1G48510.1 Surfeit locus 1 cytochrome c oxidase biogenesis protein;(source:Araport11) protein_coding
AT2G47310	AT2G47310	223.467	-0.808123	0.241087	-3.352	0.000802314	0.00545886	AT2G47310 AT2G47310.1 flowering time control protein-related / FCA gamma-like protein;(source:Araport11) protein_coding
AT1G15660	AT1G15660	452.095	-0.807831	0.220901	-3.65698	0.000255206	0.00213109	AT1G15660 AT1G15660.1 Encodes a homologue of the human centromeric protein C (CENP-C). CENP-C co-localizes with the 180 bp centromeric regions of chromosomes throughout the cell cycle, but does not completely cover the 180 bp regions. protein_coding CENTROMERE PROTEIN C (CENP-C) CENTROMERE PROTEIN C (CENP-C);CENP-C HOMOLOGUE (CENP-C)
AT3G23100	AT3G23100	353.523	-0.807661	0.196809	-4.10378	4.06461e-05	0.00044553	AT3G23100 AT3G23100.1 A. thaliana homologue of the human DNA ligase IV-binding protein XRCC4. Yeast two-hybrid analysis demonstrated a strong interaction between A. thaliana DNA ligase IV and the A. thaliana homologue of the human DNA ligase IV-binding protein XRCC4. This interaction is shown to be mediated via the tandem BRCA C-terminal domains of A. thaliana DNA ligase IV protein. protein_codin…
AT3G16170	AT3G16170	585.33	-0.807621	0.133676	-6.04161	1.52588e-09	5.13242e-08	AT3G16170 AT3G16170.1 Encodes a malonyl-CoA synthetase that is localized to the cytosol and mitochondrion. AAE13 produces two transcripts one of which includes an N terminal mitochondrial targeting motif. Loss of function of the mtAAE13 product results in growth arrest and lethality. protein_coding ACYL ACTIVATING ENZYME 13 (AAE13) ACYL ACTIVATING ENZYME 13 (AAE13)
AT3G52900	AT3G52900	698.446	-0.807344	0.211767	-3.81242	0.000137612	0.00126431	AT3G52900 AT3G52900.1 RAB6-interacting golgin (DUF662);(source:Araport11) protein_coding
AT1G11000	AT1G11000	519.205	-0.807267	0.188085	-4.29204	1.77039e-05	0.000220209	AT1G11000 AT1G11000.1 A member of a large family of seven-transmembrane domain proteins specific to plants, homologs of the barley mildew resistance locus o (MLO) protein. The Arabidopsis genome contains 15 genes encoding MLO proteins, with localization in plasma membrane. Phylogenetic analysis revealed four clades of closely-related AtMLO genes. ATMLO4 belongs to the clade I, with AtMLO11 and At…
AT5G61000	AT5G61000	607.247	-0.806187	0.238052	-3.3866	0.000707637	0.00493169	AT5G61000 AT5G61000.1 Replication factor-A protein 1-like protein;(source:Araport11) protein_coding (RPA70D) (RPA70D);REPLICATION PROTEIN A 1D (RPA1D); (ATRPA70D)
AT5G67270	AT5G67270	411.349	-0.80516	0.197886	-4.06881	4.7253e-05	0.000504816	AT5G67270 AT5G67270.1 encodes a homolog of animal microtubule-end-binding protein. There are two other members of this family. EB1 forms foci at regions where the minus ends of microtubules are gathered during mitosis and early cytokinesis. protein_coding END BINDING PROTEIN 1C (EB1C) MICROTUBULE END BINDING PROTEIN 1 (ATEB1C);ATEB1-HOMOLOG1 (ATEB1H1);END BINDING PROTEIN 1C (EB1C)
AT1G77810	AT1G77810	467.819	-0.805117	0.199302	-4.03968	5.35251e-05	0.000558653	AT1G77810 AT1G77810.1 Galactosyltransferase family protein;(source:Araport11) protein_coding
AT1G54460	AT1G54460	1017.95	-0.804864	0.196433	-4.0974	4.1782e-05	0.00045528	AT1G54460 AT1G54460.1 TPX2 (targeting protein for Xklp2) protein family;(source:Araport11) protein_coding
AT2G40290	AT2G40290	2550.08	-0.802953	0.138076	-5.8153	6.05252e-09	1.79675e-07	AT2G40290 AT2G40290.1 Encodes an eIF2alpha homolog that can be phosphorylated by GCN2 in vitro. protein_coding
AT2G38370	AT2G38370	414.532	-0.802933	0.212681	-3.77529	0.000159824	0.00143704	AT2G38370 AT2G38370.1 weak chloroplast movement under blue light protein (DUF827);(source:Araport11) protein_coding
AT3G10270	AT3G10270	530.312	-0.802813	0.166413	-4.82422	1.40553e-06	2.37378e-05	AT3G10270 AT3G10270.1 Protein targeting to mitochondria is influenced by UTR sequences. protein_coding DNA GYRASE B1 (GYRB1) DNA GYRASE B1 (GYRB1)
AT5G58320	AT5G58320	1232.93	-0.801958	0.200649	-3.99681	6.42012e-05	0.000654161	AT5G58320 AT5G58320.2 Encodes a member of the NET superfamily of proteins that potentially couples different membranes to the actin cytoskeleton in plant cells. It colocalizes with filamentous actin and is localized to the tonoplast membrane. It is expressed in the epidermis of the root meristem and the early expansion zone. protein_coding NETWORKED 4A (NET4A) NETWORKED 4A (NET4A)
AT1G19220	AT1G19220	923.271	-0.801501	0.198293	-4.04201	5.29947e-05	0.00055408	AT1G19220 AT1G19220.1 Encodes an auxin response factor that contains the conserved VP1-B3 DNA-binding domain at its N-terminus and the Aux/IAA-like domains III and IV present in most ARFs at its C-terminus. The protein interacts with IAA1 (yeast two hybrid) and other auxin response elements such as ER7 and ER9 (yeast one hybrid). ARF19 protein can complement many aspects of the arf7 mutant phenot…
AT1G47330	AT1G47330	1031.22	-0.800851	0.221715	-3.61207	0.000303757	0.00244882	AT1G47330 AT1G47330.1 methyltransferase, putative (DUF21);(source:Araport11) protein_coding
AT4G18440	AT4G18440	706.597	-0.799861	0.2445	-3.27142	0.00107009	0.00691769	AT4G18440 AT4G18440.1 L-Aspartase-like family protein;(source:Araport11) protein_coding
AT1G62710	AT1G62710	365.316	-0.798875	0.206841	-3.86226	0.000112342	0.00106263	AT1G62710 AT1G62710.1 Encodes a vacuolar processing enzyme belonging to a novel group of cysteine proteases that is expressed specifically in seeds and is essential for the proper processing of storage proteins. protein_coding BETA VACUOLAR PROCESSING ENZYME (BETA-VPE) ASPARAGINYL ENDOPEPTIDASE 2 (AEP2);BETA VACUOLAR PROCESSING ENZYME (BETA-VPE); (BETAVPE)
AT4G32970	AT4G32970	226.914	-0.797808	0.249037	-3.20357	0.00135737	0.00838656	AT4G32970 AT4G32970.1 BRISC/BRCA1-A complex protein;(source:Araport11) protein_coding
AT3G62940	AT3G62940	891.02	-0.79534	0.174854	-4.54861	5.40026e-06	7.729e-05	AT3G62940 AT3G62940.2 Cysteine proteinases superfamily protein;(source:Araport11) protein_coding OVARIAN TUMOR DOMAIN (OTU)-CONTAINING DUB (DEUBIQUITILATING ENZYME) 5 (OTU5) OVARIAN TUMOR DOMAIN (OTU)-CONTAINING DUB (DEUBIQUITILATING ENZYME) 5 (OTU5)
AT1G53270	AT1G53270	146.757	-0.79473	0.220124	-3.61037	0.000305765	0.00246418	AT1G53270 AT1G53270.1 ABC-2 type transporter family protein;(source:Araport11) protein_coding ATP-BINDING CASSETTE G10 (ABCG10) ATP-BINDING CASSETTE G10 (ABCG10)
AT5G48180	AT5G48180	2170.9	-0.794218	0.178013	-4.46157	8.13612e-06	0.000111274	AT5G48180 AT5G48180.1 Encodes a nitrile-specifier protein NSP5. NSP5 is one out of five (At3g16400/NSP1, At2g33070/NSP2, At3g16390/NSP3, At3g16410/NSP4 and At5g48180/NSP5) A. thaliana epithiospecifier protein (ESP) homologues that promote simple nitrile, but not epithionitrile or thiocyanate formation. protein_coding NITRILE SPECIFIER PROTEIN 5 (NSP5) (ATNSP5);NITRILE SPECIFIER PROTEIN 5 (NSP5)
AT2G21250	AT2G21250	1499.05	-0.793914	0.19167	-4.14209	3.44161e-05	0.000386051	AT2G21250 AT2G21250.1 NAD(P)-linked oxidoreductase superfamily protein;(source:Araport11) protein_coding
AT2G41350	AT2G41350	480.717	-0.793811	0.192665	-4.12016	3.78616e-05	0.000419605	AT2G41350 AT2G41350.2 Encodes AUG1, likely to be in an augmin-like complex with AUG3. protein_coding AUGMIN 1 (AUG1) EMBRYO DEFECTIVE 2819 (EMB2819); (AtAUG1);AUGMIN 1 (AUG1)
AT4G35740	AT4G35740	338.749	-0.793027	0.202287	-3.92032	8.84327e-05	0.000864388	AT4G35740 AT4G35740.1 Encodes RECQ3, an ATP-dependent helicase. protein_coding (RecQl3) A. THALIANA RECQ HELICASE 3 (ATRECQ3); (RecQl3)
AT3G15180	AT3G15180	684.307	-0.792823	0.142673	-5.55694	2.74543e-08	7.15899e-07	AT3G15180 AT3G15180.2 ARM repeat superfamily protein;(source:Araport11) protein_coding
AT1G57790	AT1G57790	102.264	-0.792694	0.233385	-3.3965	0.00068253	0.00478308	AT1G57790 AT1G57790.1 F-box family protein;(source:Araport11) protein_coding
AT1G23330	AT1G23330	752.514	-0.791051	0.134361	-5.88748	3.92117e-09	1.20577e-07	AT1G23330 AT1G23330.1 alpha/beta-Hydrolases superfamily protein;(source:Araport11) protein_coding
AT4G31320	AT4G31320	777.611	-0.790698	0.233742	-3.38278	0.00071756	0.00498782	AT4G31320 AT4G31320.1 SAUR-like auxin-responsive protein family;(source:Araport11) protein_coding SMALL AUXIN UPREGULATED RNA 37 (SAUR37) SMALL AUXIN UPREGULATED RNA 37 (SAUR37)
AT3G59220	AT3G59220	1066.26	-0.789606	0.157414	-5.01612	5.27263e-07	1.01546e-05	AT3G59220 AT3G59220.1 encodes a cupin-domain containing protein that is similar to pirins which interact with a CCAAT box binding transcription factor. The protein interacts with GPA1 (G protein alpha-subunit) in vitro. Mutants in the gene are affected in germination and early seedling development. protein_coding PIRIN (PRN) (ATPIRIN1);PIRIN (PRN); (PRN1)
AT3G63450	AT3G63450	178.994	-0.789389	0.206103	-3.83007	0.000128106	0.00118787	AT3G63450 AT3G63450.3 RNA-binding (RRM/RBD/RNP motifs) family protein;(source:Araport11) protein_coding
AT5G53930	AT5G53930	506.979	-0.788309	0.247115	-3.19005	0.00142246	0.00869481	AT5G53930 AT5G53930.1 transcriptional regulator ATRX-like protein;(source:Araport11) protein_coding
AT5G40530	AT5G40530	410.312	-0.787412	0.183409	-4.2932	1.76119e-05	0.000219496	AT5G40530 AT5G40530.2 S-adenosyl-L-methionine-dependent methyltransferases superfamily protein;(source:Araport11) protein_coding
AT3G48500	AT3G48500	438.191	-0.787231	0.217097	-3.62618	0.00028765	0.00234336	AT3G48500 AT3G48500.2 Nucleic acid-binding, OB-fold-like protein;(source:Araport11) protein_coding PIGMENT DEFECTIVE 312 (PDE312) (TAC10);PLASTID TRANSCRIPTIONALLY ACTIVE 10 (PTAC10);PIGMENT DEFECTIVE 312 (PDE312)
AT3G60360	AT3G60360	568.689	-0.785676	0.169465	-4.63622	3.54847e-06	5.30635e-05	AT3G60360 AT3G60360.1 embryo sac development arrest 14;(source:Araport11) protein_coding EMBRYO SAC DEVELOPMENT ARREST 14 (EDA14) U3 SMALL NUCLEOLAR RNA-ASSOCIATED PROTEIN 11 (UTP11);EMBRYO SAC DEVELOPMENT ARREST 14 (EDA14)
AT1G64330	AT1G64330	1012.59	-0.78509	0.2147	-3.65668	0.0002555	0.00213281	AT1G64330 AT1G64330.1 myosin heavy chain-like protein;(source:Araport11) protein_coding
AT3G25640	AT3G25640	218.745	-0.784845	0.211282	-3.71468	0.000203464	0.00176341	AT3G25640 AT3G25640.1 MIZU-KUSSEI-like protein (Protein of unknown function, DUF617);(source:Araport11) protein_coding
AT2G39090	AT2G39090	484.334	-0.783141	0.182302	-4.29584	1.74032e-05	0.000217459	AT2G39090 AT2G39090.1 tetratricopeptide repeat (TPR)-containing protein;(source:Araport11) protein_coding ANAPHASE-PROMOTING COMPLEX 7 (APC7) (AtAPC7);ANAPHASE-PROMOTING COMPLEX 7 (APC7)
AT4G04370	AT4G04370	120.477	-0.782917	0.238076	-3.28851	0.00100718	0.00656401	AT4G04370 AT4G04370.1 Tetratricopeptide repeat (TPR)-like superfamily protein;(source:Araport11) protein_coding
AT1G08540	AT1G08540	319.11	-0.781577	0.225111	-3.47196	0.000516675	0.00379116	AT1G08540 AT1G08540.1 Enodes a subunit of chloroplast RNA polymerase, confers the ability to recognize promoter sequences on the core enzyme. SIG1 is induced by red and blue light. protein_coding RNAPOLYMERASE SIGMA SUBUNIT 2 (SIG2) SIGMA FACTOR B (SIGB);RNA POLYMERASE SIGMA SUBUNIT 1 (SIG1);RNAPOLYMERASE SIGMA SUBUNIT 2 (SIG2);SIGMA FACTOR 2 (ATSIG2);SIGMA FACTOR 1 (ATSIG1); (ABC1); (SIGA)
AT3G28760	AT3G28760	116.116	-0.781314	0.233446	-3.34687	0.000817303	0.00554473	AT3G28760 AT3G28760.2 3-dehydroquinate synthase;(source:Araport11) protein_coding
AT1G56340	AT1G56340	8342.34	-0.78129	0.164247	-4.75679	1.96695e-06	3.20912e-05	AT1G56340 AT1G56340.1 Encodes one of three Arabidopsis calreticulins. In CRT-deficient mouse fibroblasts, this protein restores ER Ca2+ levels. Post-transcriptionally regulates together with CRT2 VAMP721/722 levels under ER stress. protein_coding CALRETICULIN 1A (CRT1a) CALRETICULIN 1A (CRT1a); (AtCRT1a);CALRETICULIN 1 (CRT1)
AT5G03770	AT5G03770	283.407	-0.779905	0.234721	-3.3227	0.000891521	0.00594919	AT5G03770 AT5G03770.1 Encodes a putative KDO (3-deoxy-D-manno-octulosonate) transferase protein_coding KDO TRANSFERASE A (KDTA) (ATKDTA);KDO TRANSFERASE A (KDTA)
AT4G01650	AT4G01650	439.043	-0.779825	0.147516	-5.28637	1.24769e-07	2.83486e-06	AT4G01650 AT4G01650.1 Polyketide cyclase / dehydrase and lipid transport protein;(source:Araport11) protein_coding
AT1G36280	AT1G36280	523.754	-0.777502	0.154507	-5.03215	4.85013e-07	9.45461e-06	AT1G36280 AT1G36280.1 L-Aspartase-like family protein;(source:Araport11) protein_coding
AT2G24690	AT2G24690	517.023	-0.776497	0.238784	-3.25188	0.00114644	0.00732454	AT2G24690 AT2G24690.1 Transcriptional factor B3 family protein;(source:Araport11) protein_coding
AT1G47900	AT1G47900	1207.41	-0.775704	0.181582	-4.27193	1.93789e-05	0.000239159	AT1G47900 AT1G47900.1 filament-like protein (DUF869);(source:Araport11) protein_coding
AT4G13890	AT4G13890	214.043	-0.775363	0.228451	-3.394	0.000688797	0.00481936	AT4G13890 AT4G13890.1 Pyridoxal phosphate (PLP)-dependent transferases superfamily protein;(source:Araport11) protein_coding EMBRYO SAC DEVELOPMENT ARREST 37 (EDA36) SERINE HYDROXYMETHYLTRANSFERASE 5 (SHM5);EMBRYO SAC DEVELOPMENT ARREST 36 (EDA37);EMBRYO SAC DEVELOPMENT ARREST 37 (EDA36)
AT1G62250	AT1G62250	235.297	-0.775291	0.216556	-3.5801	0.000343459	0.00271333	AT1G62250 AT1G62250.1 orotidine 5-phosphate decarboxylase;(source:Araport11) protein_coding
AT1G74710	AT1G74710	283.17	-0.775072	0.23258	-3.3325	0.000860699	0.00577809	AT1G74710 AT1G74710.2 Encodes a protein with isochorismate synthase activity. Mutants fail to accumulate salicylic acid. Its function may be redundant with that of ICS2 (AT1G18870). protein_coding ENHANCED DISEASE SUSCEPTIBILITY TO ERYSIPHE ORONTII 16 (EDS16) ENHANCED DISEASE SUSCEPTIBILITY TO ERYSIPHE ORONTII 16 (EDS16);SALICYLIC ACID INDUCTION DEFICIENT 2 (SID2);ISOCHORISMATE SYNTHASE 1 (ICS1)
AT3G46960	AT3G46960	1051.9	-0.774465	0.228067	-3.39578	0.00068434	0.00479297	AT3G46960 AT3G46960.1 The gene encodes a DExD&#8260;H box RNA helicase, involved in the regulation of K+ deprivation stress response.SKI2 encodes the RNA helicase subunit of the SKI complex. Mutation of SKI2 leads to production of secondary siRNAs from miRNA target transcripts protein_coding (SKI2) (SKI2)
AT3G18600	AT3G18600	1415.33	-0.773836	0.178184	-4.3429	1.40612e-05	0.000180199	AT3G18600 AT3G18600.1 P-loop containing nucleoside triphosphate hydrolases superfamily protein;(source:Araport11) protein_coding
AT2G07690	AT2G07690	691.327	-0.773483	0.213475	-3.6233	0.000290868	0.00236475	AT2G07690 AT2G07690.1 Member of the minichromosome maintenance complex, involved in DNA replication initiation. Abundant in proliferating and endocycling tissues. Localized in the nucleus during G1, S and G2 phases of the cell cycle, and are released into the cytoplasmic compartment during mitosis. Binds chromatin. protein_coding MINICHROMOSOME MAINTENANCE 5 (MCM5) MINICHROMOSOME MAINTENANCE 5 (M…
AT3G17160	AT3G17160	781.649	-0.773365	0.191572	-4.03694	5.41518e-05	0.000563968	AT3G17160 AT3G17160.1 hypothetical protein;(source:Araport11) protein_coding
AT5G04750	AT5G04750	4085.21	-0.773268	0.185002	-4.17977	2.91802e-05	0.000335307	AT5G04750 AT5G04750.1 F1F0-ATPase inhibitor protein;(source:Araport11) protein_coding
AT1G31360	AT1G31360	401.653	-0.773263	0.212764	-3.63437	0.000278659	0.00228017	AT1G31360 AT1G31360.1 Encodes a (d)NTP-dependent 3'->5' DNA helicase. This protein can also disrupt D loop structures and may mediate branch migration of Holliday junctions when tested in vitro. The unwinding activity of the enzyme depends on the presence of divalent cations (Mg2+, Mn2+, or Ca2+, but not Zn2+).(d)NTPs are also required with ATP and dATP supporting the greatest amount of DNA unwin…
AT5G25580	AT5G25580	157.589	-0.77249	0.215422	-3.58593	0.000335879	0.0026666	AT5G25580 AT5G25580.1 hypothetical protein;(source:Araport11) protein_coding
AT1G34065	AT1G34065	226.037	-0.77244	0.215198	-3.58944	0.000331391	0.00263446	AT1G34065 AT1G34065.1 S-adenosylmethionine carrier 2;(source:Araport11) protein_coding S-ADENOSYLMETHIONINE CARRIER 2 (SAMC2) S-ADENOSYLMETHIONINE CARRIER 2 (SAMC2)
AT5G27550	AT5G27550	402.066	-0.771323	0.21451	-3.59574	0.000323472	0.0025814	AT5G27550 AT5G27550.1 P-loop containing nucleoside triphosphate hydrolases superfamily protein;(source:Araport11) protein_coding
AT1G34260	AT1G34260	662.959	-0.771255	0.170614	-4.52047	6.17037e-06	8.72205e-05	AT1G34260 AT1G34260.1 Encodes a protein that is predicted to act as a phosphatidylinositol-3P 5-kinase, but, because it lacks a FYVE domain, it is unlikely to be efficiently targeted to membranes containing the porposed phosphatidylinositol-3P substrate. Therefore, its molecular function remains unknown. The mRNA is cell-to-cell mobile. protein_coding FORMS APLOID AND BINUCLEATE CELLS 1A (FAB1D) …
AT1G69840	AT1G69840	702.957	-0.770928	0.242706	-3.17639	0.0014912	0.0090459	AT1G69840 AT1G69840.1 SPFH/Band 7/PHB domain-containing membrane-associated protein family;(source:Araport11) protein_coding HYPERSENSITIVE INDUCED REACTION 1 (ATHIR1) HYPERSENSITIVE INDUCED REACTION 1 (ATHIR1)
AT5G36890	AT5G36890	412.038	-0.770483	0.234809	-3.28131	0.00103324	0.00671386	AT5G36890 AT5G36890.1 beta glucosidase 42;(source:Araport11) protein_coding BETA GLUCOSIDASE 42 (BGLU42) BETA GLUCOSIDASE 42 (BGLU42)
AT5G54200	AT5G54200	926.716	-0.769786	0.156751	-4.91089	9.0665e-07	1.61409e-05	AT5G54200 AT5G54200.1 Transducin/WD40 repeat-like superfamily protein;(source:Araport11) protein_coding WD40-DOMAIN 1 (WDD1) WD40-DOMAIN 1 (WDD1)
AT1G54960	AT1G54960	250.497	-0.768999	0.211097	-3.64287	0.00026962	0.00222745	AT1G54960 AT1G54960.1 member of MEKK subfamily protein_coding NPK1-RELATED PROTEIN KINASE 2 (NP2) NPK1-RELATED PROTEIN KINASE 2 (ANP2);NPK1-RELATED PROTEIN KINASE 2 (NP2);MITOGEN-ACTIVATED PROTEIN KINASE KINASE KINASES 2 (MAPKKK2)
AT5G10720	AT5G10720	758.684	-0.76893	0.23661	-3.24977	0.00115498	0.00736526	AT5G10720 AT5G10720.1 member of Histidine Kinase protein_coding HISTIDINE KINASE 5 (HK5) CYTOKININ INDEPENDENT 2 (CKI2);HISTIDINE KINASE 5 (HK5);HISTIDINE KINASE 5 (AHK5)
AT5G19200	AT5G19200	264.106	-0.768849	0.157695	-4.87555	1.08505e-06	1.89932e-05	AT5G19200 AT5G19200.1 Encodes one of the Arabidopsis proteins (At3g06060/TSC10A and At5g19200/TSC10B) with significant similarity to the yeast 3-ketodihydrosphinganine (3-KDS) reductase, Tsc10p. Both TSC10A and TSC10B are bona fide 3-KDS reductase as shown by complementation experiment in yeast. protein_coding TSC10B (TSC10B) TSC10B (TSC10B)
AT5G52430	AT5G52430	531.981	-0.767702	0.205852	-3.72939	0.000191941	0.00167929	AT5G52430 AT5G52430.1 hydroxyproline-rich glycoprotein family protein;(source:Araport11) protein_coding
AT2G26920	AT2G26920	796.609	-0.767642	0.20413	-3.76055	0.000169542	0.00151231	AT2G26920 AT2G26920.1 Ubiquitin-associated/translation elongation factor EF1B protein;(source:Araport11) protein_coding
AT5G27380	AT5G27380	2782.51	-0.767426	0.139055	-5.51888	3.41165e-08	8.66113e-07	AT5G27380 AT5G27380.1 Encodes a protein with similarity to glutathione synthetases, which catalyzes one of the early steps in glutathione biosynthesis. Two transcripts have been detected; the longer transcript is less abundant and the protein is localized to the chloroplast. The smaller transcript, in which the transit peptide is truncated, is localized to the cytosol. protein_coding GLUTATHIONE …
AT5G62710	AT5G62710	833.131	-0.767306	0.134027	-5.72503	1.03413e-08	2.93912e-07	AT5G62710 AT5G62710.1 Leucine-rich repeat protein kinase family protein;(source:Araport11) protein_coding
AT1G31870	AT1G31870	782.752	-0.767305	0.233237	-3.28981	0.00100254	0.0065391	AT1G31870 AT1G31870.1 pre-mRNA-splicing factor of RES complex protein;(source:Araport11) protein_coding BUD SITESELECTION PROTEIN 13 (BUD13) BUD SITESELECTION PROTEIN 13 (BUD13)
AT2G34357	AT2G34357	1639.64	-0.767247	0.174879	-4.38731	1.14761e-05	0.000150114	AT2G34357 AT2G34357.1 ARM repeat superfamily protein;(source:Araport11) protein_coding
AT4G15233	AT4G15233	750.752	-0.76717	0.200297	-3.83016	0.000128061	0.00118787	AT4G15233 AT4G15233.2 ABC-2 and Plant PDR ABC-type transporter family protein;(source:Araport11) protein_coding ATP-BINDING CASSETTE G42 (ABCG42) ATP-BINDING CASSETTE G42 (ABCG42)
AT3G61830	AT3G61830	421.874	-0.767167	0.214332	-3.57934	0.000344468	0.00271787	AT3G61830 AT3G61830.1 auxin response factor 18;(source:Araport11) protein_coding AUXIN RESPONSE FACTOR 18 (ARF18) AUXIN RESPONSE FACTOR 18 (ARF18)
AT4G20460	AT4G20460	1123.96	-0.767028	0.200047	-3.83425	0.000125949	0.00117168	AT4G20460 AT4G20460.1 NAD(P)-binding Rossmann-fold superfamily protein;(source:Araport11) protein_coding
AT5G41180	AT5G41180	1082.65	-0.764198	0.154434	-4.94838	7.48347e-07	1.36568e-05	AT5G41180 AT5G41180.1 leucine-rich repeat transmembrane protein kinase family protein;(source:Araport11) protein_coding
AT5G64580	AT5G64580	461.314	-0.764031	0.203334	-3.75752	0.000171603	0.00152664	AT5G64580 AT5G64580.1 Strong interaction with TIC inner envelope protein translocon which consists of Tic20/Tic56/Tic100/Tic214(Ycf1)(DOI:10.1105/tpc.18.00357). protein_coding EMBRYO DEFECTIVE 3144 (EMB3144) EMBRYO DEFECTIVE 3144 (EMB3144);FTSH (FILAMENTATION-TEMPERATURE-SENSITIVE PROTEIN H) INACTIVE 4 (FTSHI4)
AT4G02030	AT4G02030	1344.77	-0.76353	0.209727	-3.64059	0.000272016	0.002238	AT4G02030 AT4G02030.2 Vps51/Vps67 family (components of vesicular transport) protein;(source:Araport11) protein_coding UNHINGED (UNH) UNHINGED (UNH);VACUOLAR PROTEIN SORTING 51 (VPS51)
AT5G46400	AT5G46400	431.109	-0.763282	0.211226	-3.61359	0.000301987	0.00243782	AT5G46400 AT5G46400.1 Tetratricopeptide repeat (TPR)-like superfamily protein;(source:Araport11) protein_coding (PRP39-2) (PRP39-2); (AT PRP39-2)
AT5G43745	AT5G43745	324.353	-0.762516	0.215135	-3.54437	0.000393557	0.00303229	AT5G43745 AT5G43745.1 ion channel POLLUX-like protein, putative (DUF1012);(source:Araport11) protein_coding
AT1G65180	AT1G65180	244.983	-0.76138	0.230005	-3.31028	0.00093204	0.00616975	AT1G65180 AT1G65180.1 Cysteine/Histidine-rich C1 domain family protein;(source:Araport11) protein_coding
AT1G77250	AT1G77250	359.412	-0.760867	0.228048	-3.33643	0.000848605	0.00571833	AT1G77250 AT1G77250.1 RING/FYVE/PHD-type zinc finger family protein;(source:Araport11) protein_coding
AT2G33210	AT2G33210	1830.22	-0.760501	0.23011	-3.30495	0.00094995	0.00626438	AT2G33210 AT2G33210.1 Involved in the RNA splicing of rpl2 and ccmFC introns in mitochondria. protein_coding HEAT SHOCK PROTEIN 60-2 (HSP60-2) HEAT SHOCK PROTEIN 60-2 (HSP60-2)
AT4G01680	AT4G01680	686.476	-0.759654	0.239858	-3.1671	0.00153967	0.00925808	AT4G01680 AT4G01680.2 Encodes a putative transcription factor (MYB55). protein_coding MYB DOMAIN PROTEIN 55 (MYB55) MYB DOMAIN PROTEIN 55 (MYB55)
AT1G74250	AT1G74250	902.929	-0.759451	0.221963	-3.42152	0.000622717	0.00442461	AT1G74250 AT1G74250.1 DNAJ heat shock N-terminal domain-containing protein;(source:Araport11) protein_coding
AT5G12930	AT5G12930	372.188	-0.759087	0.199884	-3.79763	0.000146086	0.00132995	AT5G12930 AT5G12930.1 inactive rhomboid protein;(source:Araport11) protein_coding
AT4G05520	AT4G05520	524.474	-0.758901	0.230316	-3.29505	0.000984042	0.00643998	AT4G05520 AT4G05520.1 Encodes AtEHD2, one of the Arabidopsis Eps15 homology domain proteins involved in endocytosis (AtEHD1, At3g20290). protein_coding EPS15 HOMOLOGY DOMAIN 2 (EHD2) EPS15 HOMOLOGY DOMAIN 2 (EHD2);EPS15 HOMOLOGY DOMAIN 2 (ATEHD2)
AT5G52520	AT5G52520	555.374	-0.75833	0.167969	-4.51471	6.34032e-06	8.93599e-05	AT5G52520 AT5G52520.1 Encodes a chloroplast and mitochondria localized prolyl-tRNA synthetase. protein_coding OVULE ABORTION 6 (OVA6) OVULE ABORTION 6 (OVA6); (ATPRORS-ORG);PROLYL-TRNA SYNTHETASE ORGANELLAR (PRORS-ORG);PROLYL-TRNA SYNTHETASE 1 (PRORS1)
AT1G29470	AT1G29470	6581.19	-0.758311	0.179977	-4.21338	2.51575e-05	0.000296458	AT1G29470 AT1G29470.1 S-adenosyl-L-methionine-dependent methyltransferases superfamily protein;(source:Araport11) protein_coding
AT2G36070	AT2G36070	1071.54	-0.758118	0.198232	-3.8244	0.000131092	0.00121181	AT2G36070 AT2G36070.1 One of two genes in Arabidopsis that encode a putative subunit of the mitochondrial inner membrane translocase complex. TIM44 subunit is thought to provide the energy for translocation via hydrolysis of ATP. protein_coding TRANSLOCASE INNER MEMBRANE SUBUNIT 44-2 (TIM44-2) TRANSLOCASE INNER MEMBRANE SUBUNIT 44-2 (TIM44-2);TRANSLOCASE INNER MEMBRANE SUBUNIT 44-2 (ATTIM44-2)
AT1G44900	AT1G44900	799.207	-0.75672	0.233003	-3.24768	0.00116348	0.00740582	AT1G44900 AT1G44900.1 Encodes MCM2 (MINICHROMOSOME MAINTENANCE 2), a protein essential to embryo development. Overexpression results in altered root meristem function. protein_coding MINICHROMOSOME MAINTENANCE 2 (MCM2) MINICHROMOSOME MAINTENANCE 2 (MCM2); (ATMCM2)
AT1G52380	AT1G52380	970.481	-0.756423	0.172814	-4.37709	1.20274e-05	0.000156559	AT1G52380 AT1G52380.1 NUP50 (Nucleoporin 50 kDa) protein;(source:Araport11) protein_coding
AT3G45090	AT3G45090	1447.73	-0.756294	0.152447	-4.96102	7.01238e-07	1.28951e-05	AT3G45090 AT3G45090.1 P-loop containing nucleoside triphosphate hydrolases superfamily protein;(source:Araport11) protein_coding
AT5G50310	AT5G50310	1256.57	-0.755946	0.169944	-4.44821	8.65898e-06	0.000117488	AT5G50310 AT5G50310.1 Galactose oxidase/kelch repeat superfamily protein;(source:Araport11) protein_coding
AT5G20810	AT5G20810	119.363	-0.755636	0.240703	-3.13929	0.00169359	0.00997382	AT5G20810 AT5G20810.2 SAUR-like auxin-responsive protein family;(source:Araport11) protein_coding SMALL AUXIN UPREGULATED RNA 70 (SAUR70) SMALL AUXIN UPREGULATED RNA 70 (SAUR70)
AT2G18330	AT2G18330	519.581	-0.755276	0.226585	-3.33329	0.00085824	0.00576706	AT2G18330 AT2G18330.1 AAA-type ATPase family protein;(source:Araport11) protein_coding
AT1G26130	AT1G26130	298.522	-0.755246	0.157451	-4.7967	1.61298e-06	2.67708e-05	AT1G26130 AT1G26130.2 ATPase E1-E2 type family protein / haloacid dehalogenase-like hydrolase family protein;(source:Araport11) protein_coding
AT1G19230	AT1G19230	791.768	-0.754486	0.233304	-3.23392	0.00122102	0.00770874	AT1G19230 AT1G19230.2 Riboflavin synthase-like superfamily protein;(source:Araport11) protein_coding (ATRBOHE) (ATRBOHE)
AT4G39050	AT4G39050	1907.9	-0.751419	0.223078	-3.36842	0.000756003	0.00518896	AT4G39050 AT4G39050.1 Kinesin motor family protein;(source:Araport11) protein_coding KINESIN 7.4 (KIN7.4) KINESIN 7.4 (KIN7.4)
AT1G27210	AT1G27210	1639.05	-0.751052	0.222083	-3.38186	0.000719968	0.00499981	AT1G27210 AT1G27210.1 ARM repeat superfamily protein;(source:Araport11) protein_coding
AT4G16144	AT4G16144	711.025	-0.750301	0.136406	-5.50048	3.78755e-08	9.53477e-07	AT4G16144 AT4G16144.1 Encodes AMSH3, a deubiquitinating enzyme that hydrolyzes K48- and K63-linked ubiquitin chains in vitro. Required for intracellular trafficking and vacuole biogenesis. protein_coding ASSOCIATED MOLECULE WITH THE SH3 DOMAIN OF STAM 3 (AMSH3) ASSOCIATED MOLECULE WITH THE SH3 DOMAIN OF STAM 3 (AMSH3)
AT5G22220	AT5G22220	224.406	-0.749801	0.23417	-3.20195	0.00136501	0.00840997	AT5G22220 AT5G22220.2 Member of the E2F transcription factors, (cell cycle genes), key components of the cyclin D/retinoblastoma/E2F pathway. Binds DPA and RBR1 proteins. Expressed throughout the cell cycle. Abundance increased by auxin through stabilization of the protein. Elevates CDK levels and activity, even under hormone-free conditions. Promotes cell division and shortens cell doubling time…
AT3G60110	AT3G60110	185.959	-0.749694	0.215561	-3.47788	0.000505397	0.00372663	AT3G60110 AT3G60110.1 DNA-binding bromodomain-containing protein;(source:Araport11) protein_coding
AT5G04980	AT5G04980	215.095	-0.749515	0.215439	-3.47902	0.000503259	0.00371634	AT5G04980 AT5G04980.2 DNAse I-like superfamily protein;(source:Araport11) protein_coding
AT3G12200	AT3G12200	875.902	-0.747312	0.182031	-4.10541	4.036e-05	0.000443001	AT3G12200 AT3G12200.2 Encodes AtNek7, a member of the NIMA-related serine/threonine kinases (Neks) that have been linked to cell-cycle regulation in fungi and mammals. Plant Neks might be involved in plant development processes. protein_coding NIMA-RELATED KINASE 7 (Nek7) NIMA-RELATED KINASE 7 (Nek7)
AT2G36340	AT2G36340	365.641	-0.746129	0.202583	-3.68308	0.00023043	0.00195686	AT2G36340 AT2G36340.1 DNA-binding storekeeper protein-related transcriptional regulator;(source:Araport11) protein_coding GEBP-LIKE PROTEIN 3 (GPL3) GEBP-LIKE PROTEIN 3 (GPL3)
AT5G11390	AT5G11390	834.346	-0.745981	0.205807	-3.62466	0.000289344	0.00235475	AT5G11390 AT5G11390.1 Encodes one of the WPP domain-interacting proteins (WIT1/AT5G11390, WIT2/AT1G68910) required for RanGAP nuclear envelope association in root tip cells. Ran GTPase plays essential roles in multiple cellular processes, including nucleocytoplasmic transport, spindle formation, and postmitotic nuclear envelope reassembly. The cytoplasmic Ran GTPase activating protein RanGAP is c…
AT2G27140	AT2G27140	412.776	-0.745836	0.213864	-3.48743	0.000487691	0.00362164	AT2G27140 AT2G27140.1 HSP20-like chaperones superfamily protein;(source:Araport11) protein_coding
AT3G16810	AT3G16810	993.119	-0.745571	0.191713	-3.889	0.000100659	0.000967356	AT3G16810 AT3G16810.1 Encodes a member of the Arabidopsis Pumilio (APUM) proteins containing PUF domain (eight repeats of approximately 36 amino acids each). PUF proteins regulate both mRNA stability and translation through sequence-specific binding to the 3' UTR of target mRNA transcripts. protein_coding PUMILIO 24 (PUM24) PUMILIO 24 (APUM24);PUMILIO 24 (PUM24)
AT5G57410	AT5G57410	499.539	-0.745071	0.224636	-3.31679	0.000910577	0.00604935	AT5G57410 AT5G57410.3 Encodes a microtubule-associated protein. protein_coding
AT5G45170	AT5G45170	379.201	-0.744836	0.164939	-4.51583	6.30703e-06	8.89429e-05	AT5G45170 AT5G45170.1 Haloacid dehalogenase-like hydrolase (HAD) superfamily protein;(source:Araport11) protein_coding
AT4G27500	AT4G27500	5526.32	-0.744764	0.236409	-3.15032	0.00163091	0.00967112	AT4G27500 AT4G27500.1 interacts with H+-ATPase, and regulates its activity The mRNA is cell-to-cell mobile. protein_coding PROTON PUMP INTERACTOR 1 (PPI1) PROTON PUMP INTERACTOR 1 (PPI1)
AT1G17110	AT1G17110	1140.96	-0.744136	0.204483	-3.63911	0.000273585	0.00224783	AT1G17110 AT1G17110.2 Encodes a ubiquitin-specific protease, and its activity has been confirmed in an in vitro assay. ubp15 mutants have defects in cell proliferation, and the associated processes of leaf, root, stem, flower, and silique development. UBP15 can be found in the nucleus and cytoplasm in transient assays. Though UBP15 is expressed in many tissues, UBP15 transcript levels are higher …
AT4G10000	AT4G10000	131.087	-0.743232	0.20832	-3.56775	0.000360065	0.00281855	AT4G10000 AT4G10000.1 Thioredoxin family protein;(source:Araport11) protein_coding
AT5G59650	AT5G59650	119.252	-0.742981	0.232015	-3.2023	0.00136336	0.00840627	AT5G59650 AT5G59650.1 Leucine-rich repeat protein kinase family protein;(source:Araport11) protein_coding
AT3G03560	AT3G03560	1024.07	-0.742966	0.180195	-4.12313	3.7376e-05	0.000414759	AT3G03560 AT3G03560.1 hypothetical protein;(source:Araport11) protein_coding
AT1G23280	AT1G23280	1023.64	-0.742335	0.198256	-3.74433	0.000180873	0.00159861	AT1G23280 AT1G23280.1 MAK16 protein-like protein;(source:Araport11) protein_coding
AT5G65440	AT5G65440	1452.64	-0.741908	0.174348	-4.25533	2.08743e-05	0.000254347	AT5G65440 AT5G65440.3 transmembrane protein;(source:Araport11) protein_coding
AT1G04030	AT1G04030	566.98	-0.741446	0.223357	-3.31955	0.000901619	0.00600479	AT1G04030 AT1G04030.1 eisosome protein;(source:Araport11) protein_coding
AT3G46100	AT3G46100	455.497	-0.741264	0.174425	-4.24977	2.13993e-05	0.000259821	AT3G46100 AT3G46100.1 histidyl-tRNA synthetase protein_coding HISTIDYL-TRNA SYNTHETASE 1 (HRS1) HISTIDYL-TRNA SYNTHETASE 1 (ATHRS1);HISTIDYL-TRNA SYNTHETASE 1 (HRS1)
AT4G05390	AT4G05390	1441.2	-0.740556	0.20908	-3.54197	0.000397153	0.0030551	AT4G05390 AT4G05390.1 Encodes a root-type ferredoxin:NADP(H) oxidoreductase. protein_coding ROOT FNR 1 (RFNR1) ROOT FNR 1 (RFNR1);ROOT FNR 1 (ATRFNR1)
AT1G50660	AT1G50660	1437.74	-0.740116	0.208272	-3.5536	0.00038	0.00295056	AT1G50660 AT1G50660.1 actin cytoskeleton-regulatory complex pan-like protein;(source:Araport11) protein_coding
AT1G65032	AT1G65032	248.971	-0.740106	0.17852	-4.14579	3.38642e-05	0.00038075	AT1G65032 AT1G65032.1 COMPLEX 1 LYR-like protein;(source:Araport11) protein_coding
AT5G65810	AT5G65810	1365.99	-0.739795	0.167008	-4.42971	9.436e-06	0.000126405	AT5G65810 AT5G65810.1 Encodes CGR3 (cotton Golgi-related 3). CGR3 and a close homologue CGR2 have overlapping roles in pectin methylesterification and plant growth. protein_coding COTTON GOLGI-RELATED 3 (CGR3) COTTON GOLGI-RELATED 3 (CGR3)
AT1G55690	AT1G55690	1112.44	-0.739659	0.206648	-3.57932	0.000344487	0.00271787	AT1G55690 AT1G55690.1 Sec14p-like phosphatidylinositol transfer family protein;(source:Araport11) protein_coding
AT2G31370	AT2G31370	1280.69	-0.739412	0.177843	-4.15766	3.21524e-05	0.000364576	AT2G31370 AT2G31370.3 Basic-leucine zipper (bZIP) transcription factor family protein;(source:Araport11) protein_coding POSF21 (POSF21) (ATBZIP59);POSF21 (POSF21)
AT2G31150	AT2G31150	190.941	-0.739263	0.234314	-3.15501	0.00160493	0.00956192	AT2G31150 AT2G31150.1 ATP binding / ATPase;(source:Araport11) protein_coding
AT2G19590	AT2G19590	2252.76	-0.738851	0.221057	-3.34235	0.000830723	0.00562149	AT2G19590 AT2G19590.1 encodes a protein whose sequence is similar to 1-aminocyclopropane-1-carboxylate oxidase protein_coding ACC OXIDASE 1 (ACO1) (ATACO1);ACC OXIDASE 1 (ACO1)
AT1G23880	AT1G23880	139.24	-0.738823	0.206251	-3.58215	0.000340778	0.00269836	AT1G23880 AT1G23880.1 NHL domain-containing protein;(source:Araport11) protein_coding
AT3G10720	AT3G10720	1202.65	-0.73838	0.208787	-3.53653	0.000405424	0.00310976	AT3G10720 AT3G10720.2 Plant invertase/pectin methylesterase inhibitor superfamily;(source:Araport11) protein_coding
AT4G30410	AT4G30410	357.832	-0.738215	0.229854	-3.21167	0.00131967	0.0082064	AT4G30410 AT4G30410.2 sequence-specific DNA binding transcription factor;(source:Araport11) protein_coding IBH1-LIKE 1 (IBL1) IBH1-LIKE 1 (IBL1)
AT5G53340	AT5G53340	828.76	-0.738135	0.178986	-4.12397	3.7239e-05	0.000413659	AT5G53340 AT5G53340.1 Encodes a hydroxyproline O-galactosyltransferase. protein_coding HYDROXYPROLINE O-GALACTOSYLTRANSFERASE 1 (HPGT1) HYDROXYPROLINE O-GALACTOSYLTRANSFERASE 1 (HPGT1)
AT4G39740	AT4G39740	125.275	-0.737708	0.234349	-3.14791	0.00164443	0.00973687	AT4G39740 AT4G39740.1 Encodes HCC2, one of the two Arabidopsis genes (HCC1 and HCC2) resulting from a duplication with homology to the SCO proteins involved in copper insertion during cytochrome c oxidase (COX) assembly in other organisms. HCC2, which lacks the cysteines and histidine putatively involved in copper binding, functions in copper sensing and redox homeostasis. protein_coding HOMOLOGU…
AT1G22060	AT1G22060	1222.44	-0.737556	0.210189	-3.50902	0.00044976	0.00338497	AT1G22060 AT1G22060.1 sporulation-specific protein;(source:Araport11) protein_coding
AT5G14060	AT5G14060	1570.09	-0.737497	0.157809	-4.67335	2.96331e-06	4.53004e-05	AT5G14060 AT5G14060.1 lysine-sensitive aspartate kinase protein_coding (CARAB-AK-LYS) (CARAB-AK-LYS)
AT2G02480	AT2G02480	986.855	-0.736613	0.165966	-4.43834	9.06572e-06	0.000122227	AT2G02480 AT2G02480.1 STICHEL mutant shows trichomes with fewer than normal branches. protein_coding STICHEL (STI) STICHEL (STI)
AT5G65900	AT5G65900	557.286	-0.736316	0.223021	-3.30155	0.000961526	0.00631792	AT5G65900 AT5G65900.1 DEA(D/H)-box RNA helicase family protein;(source:Araport11) protein_coding
AT4G09570	AT4G09570	1657.36	-0.735946	0.217232	-3.38784	0.000704448	0.0049166	AT4G09570 AT4G09570.1 Encodes a member of Calcium Dependent Protein Kinase (CDPK) gene family.Positive regulator of ABA signaling. Phosphorylates ABA responsive transcription factors ABF1 and ABF4. protein_coding CALCIUM-DEPENDENT PROTEIN KINASE 4 (CPK4) (ATCPK4);CALCIUM-DEPENDENT PROTEIN KINASE 4 (CPK4)
AT3G19515	AT3G19515	841.19	-0.735613	0.225712	-3.25908	0.00111774	0.00716784	AT3G19515 AT3G19515.2 apoptosis inhibitor;(source:Araport11) protein_coding
AT1G63050	AT1G63050	1054.49	-0.734423	0.14726	-4.98726	6.12404e-07	1.14992e-05	AT1G63050 AT1G63050.1 Encodes a lysophosphatidylcholine acyltransferase (LPCAT). Participates in the Lands cycle in developing seeds. Involved in triacylglycerol biosynthesis. protein_coding LYSOPHOSPHOLIPID ACYLTRANSFERASE 2 (LPLAT2) (ATLPLAT2);LYSOPHOSPHOLIPID ACYLTRANSFERASE 2 (LPLAT2);LYSOPHOSPHATIDYLCHOLINE ACYLTRANSFERASE 2 (LPCAT2)
AT4G21590	AT4G21590	242.142	-0.733985	0.196133	-3.74228	0.000182355	0.00160975	AT4G21590 AT4G21590.1 Encodes a putative endonuclease but no demonstrable endonuclease activity, either towards single stranded DNA or mismatches, has been seen in vitro. Activated by AGAMOUS in a cal-1, ap1-1 background. Expressed in the floral meristem and during stamen development. protein_coding ENDONUCLEASE 3 (ENDO3) ENDONUCLEASE 3 (ENDO3)
AT1G32530	AT1G32530	667.492	-0.733981	0.219924	-3.33743	0.00084557	0.00570587	AT1G32530 AT1G32530.1 RING/U-box superfamily protein;(source:Araport11) protein_coding
AT5G10630	AT5G10630	636.005	-0.733076	0.143228	-5.11824	3.08406e-07	6.34133e-06	AT5G10630 AT5G10630.2 Interacts with both Pelota1 and Pelota2 to form the non-stop decay (NSD) complex which is involved in quality control during translation. protein_coding HSP70 SUBFAMILY B SUPPRESSOR 1 (HBS1) HSP70 SUBFAMILY B SUPPRESSOR 1 (HBS1)
[truncated: 2,541 more rows]
