# Supplementary material for: The root‐knot nematode effector MiEFF12 targets the host ER quality control system to suppress immune responses and allow parasitism
Source: Mol Plant Pathol. 2024 Jul 4;25(7):e13491. doi: 10.1111/mpp.13491 (PMC11222708; doi:10.1111/mpp.13491)
Supplement: Supplementary file 15 — Table S2. Gene ontology (GO) analyses of the 1103 genes upregulated in the MiEFF12a‐expressing line with a log2 fold change ≥1. [file MPP-25-e13491-s004.xlsx]

## Sheet: Table S2
Table S2 Gene ontology (GO) analyses of the 1,103 genes upregulated in the MiEFF12a-expressing line with a log2fd≥1.
GO_acc	term_type	Term	queryitem	querytotal	bgitem	bgtotal	pvalue	FDR	entries
GO:0070482	P	response to oxygen levels	19	1023	71	28362	2.3e-10	4.3e-07	// AT5G27630 // AT5G25250 // AT5G54960 // AT3G10040 // AT4G30380 // AT4G33070 // AT5G20830 // AT5G57220 // AT1G17290 // AT2G47520 // AT3G43190 // AT4G32690 // AT1G14550 // AT2G34390 // AT4G37710 // AT1G14540 // AT5G15120 // AT2G16060 // AT5G39890
GO:0036293	P	response to decreased oxygen levels	19	1023	70	28362	1.9e-10	4.3e-07	// AT5G27630 // AT5G25250 // AT5G54960 // AT3G10040 // AT4G30380 // AT4G33070 // AT5G20830 // AT5G57220 // AT1G17290 // AT2G47520 // AT3G43190 // AT4G32690 // AT1G14550 // AT2G34390 // AT4G37710 // AT1G14540 // AT5G15120 // AT2G16060 // AT5G39890
GO:0001666	P	response to hypoxia	17	1023	64	28362	2.2e-09	2.8e-06	// AT5G27630 // AT5G25250 // AT5G54960 // AT3G10040 // AT4G30380 // AT5G20830 // AT5G57220 // AT1G17290 // AT3G43190 // AT4G32690 // AT1G14550 // AT2G34390 // AT4G37710 // AT1G14540 // AT5G15120 // AT2G16060 // AT5G39890
GO:0006928	P	movement of cell or subcellular component	12	1023	55	28362	3.1e-06	0.0023	// AT1G18370 // AT3G54870 // AT1G59540 // AT4G27370 // AT4G27180 // AT2G28620 // AT3G44730 // AT3G20150 // AT3G19050 // AT3G58160 // AT2G36200 // AT4G14150
GO:0007018	P	microtubule-based movement	10	1023	35	28362	2.6e-06	0.0023	// AT1G18370 // AT3G54870 // AT1G59540 // AT3G44730 // AT4G27180 // AT2G28620 // AT3G20150 // AT3G19050 // AT2G36200 // AT4G14150
GO:0019748	P	secondary metabolic process	40	1023	492	28362	5.1e-06	0.0031	// AT5G07130 // AT1G13110 // AT1G10370 // AT2G40370 // AT1G04580 // AT3G44550 // AT4G38620 // AT1G59700 // AT1G54040 // AT4G15360 // AT1G69920 // AT1G59670 // AT3G26280 // AT5G23190 // AT5G65640 // AT1G51470 // AT2G45570 // AT1G49860 // AT3G28740 // AT5G24960 // AT1G33540 // AT5G13580 // AT3G20950 // AT1G69930 // AT5G57220 // AT3G48300 // AT1G64900 // AT3G11580 // AT1G16400 // AT4G19370 // AT2G43…
GO:0006817	P	phosphate ion transport	8	1023	36	28362	0.00012	0.064	// AT1G69480 // AT2G32830 // AT1G76430 // AT5G43370 // AT2G33770 // AT5G43360 // AT1G68740 // AT1G26730
GO:0071456	P	cellular response to hypoxia	7	1023	27	28362	0.00014	0.066	// AT5G25250 // AT3G10040 // AT4G30380 // AT5G57220 // AT1G14550 // AT1G14540 // AT4G37710
GO:0036294	P	cellular response to decreased oxygen levels	7	1023	29	28362	0.00021	0.07	// AT5G25250 // AT3G10040 // AT4G30380 // AT5G57220 // AT1G14550 // AT1G14540 // AT4G37710
GO:0009875	P	pollen-pistil interaction	9	1023	50	28362	0.00019	0.07	// AT1G61550 // AT1G61370 // AT1G61430 // AT1G61490 // AT1G61440 // AT2G17010 // AT1G61390 // AT1G61380 // AT1G47560
GO:0071453	P	cellular response to oxygen levels	7	1023	29	28362	0.00021	0.07	// AT5G25250 // AT3G10040 // AT4G30380 // AT5G57220 // AT1G14550 // AT1G14540 // AT4G37710
GO:0046351	P	disaccharide biosynthetic process	8	1023	42	28362	0.00031	0.095	// AT1G78090 // AT2G22190 // AT5G20830 // AT3G43190 // AT1G78580 // AT4G10120 // AT5G65140 // AT2G43000
GO:0022402	P	cell cycle process	28	1023	370	28362	0.00038	0.1	// AT2G46980 // AT3G52115 // AT2G28620 // AT5G61460 // AT3G19050 // AT5G51600 // AT1G28560 // AT1G04730 // AT4G21820 // AT1G22260 // AT3G55340 // AT4G23990 // AT1G61000 // AT2G40430 // AT1G35530 // AT4G14150 // AT4G22860 // AT3G10440 // AT1G15940 // AT5G24630 // AT1G01690 // AT5G04320 // AT1G80810 // AT3G02680 // AT5G25380 // AT1G18370 // AT5G07660 // AT3G47460
GO:0048544	P	recognition of pollen	8	1023	43	28362	0.00035	0.1	// AT1G61550 // AT1G61370 // AT1G61430 // AT1G61490 // AT1G61440 // AT1G61390 // AT1G61380 // AT1G47560
GO:0008037	P	cell recognition	8	1023	45	28362	0.00046	0.11	// AT1G61550 // AT1G61370 // AT1G61430 // AT1G61490 // AT1G61440 // AT1G61390 // AT1G61380 // AT1G47560
GO:0007049	P	cell cycle	37	1023	558	28362	0.00054	0.12	// AT2G46980 // AT3G52115 // AT3G44550 // AT2G28620 // AT5G61460 // AT5G44635 // AT3G19050 // AT5G51600 // AT1G28560 // AT1G04730 // AT1G16330 // AT5G43080 // AT4G21820 // AT1G22260 // AT3G55340 // AT5G46280 // AT1G61000 // AT4G23990 // AT2G40430 // AT1G35530 // AT4G14150 // AT2G13680 // AT4G22860 // AT3G10440 // AT1G15940 // AT5G24630 // AT1G01690 // AT5G04320 // AT1G80810 // AT3G02680 // AT5G14…
GO:0044699	P	single-organism process	392	1023	9448	28362	0.00054	0.12	// AT3G47950 // AT1G50090 // AT1G10370 // AT4G22950 // AT1G71990 // AT5G51930 // AT4G15360 // AT1G04730 // AT1G69120 // AT1G55940 // AT4G12280 // AT4G32840 // AT1G14550 // AT1G35530 // AT5G09530 // AT2G41730 // AT1G15940 // AT4G01430 // AT3G27500 // AT3G11580 // AT3G62740 // AT4G31940 // AT3G02680 // AT4G36270 // AT3G54870 // AT2G41230 // AT1G23730 // AT1G72280 // AT4G31270 // AT4G37710 // AT1G47…
GO:0033554	P	cellular response to stress	51	1023	858	28362	0.00062	0.12	// AT1G73010 // AT3G05790 // AT3G52115 // AT5G24280 // AT1G04770 // AT4G36270 // AT1G01880 // AT2G33770 // AT1G05680 // AT3G09640 // AT5G64630 // AT1G29630 // AT4G19020 // AT5G25250 // AT3G25795 // AT5G61460 // AT2G41460 // AT1G14550 // AT3G56970 // AT2G41090 // AT1G35530 // AT4G30380 // AT4G00380 // AT4G36280 // AT1G15940 // AT5G57220 // AT1G49980 // AT5G08020 // AT1G78580 // AT5G47910 // AT1G80…
GO:0007017	P	microtubule-based process	14	1023	132	28362	0.0006	0.12	// AT4G21820 // AT5G08120 // AT1G18370 // AT3G54870 // AT1G59540 // AT3G44730 // AT4G27180 // AT3G20150 // AT2G28620 // AT3G53350 // AT3G19050 // AT5G51600 // AT2G36200 // AT4G14150
GO:0007062	P	sister chromatid cohesion	7	1023	37	28362	0.00075	0.14	// AT3G10440 // AT1G15940 // AT5G07660 // AT5G61460 // AT5G04320 // AT1G04730 // AT1G80810
GO:0009312	P	oligosaccharide biosynthetic process	9	1023	65	28362	0.0011	0.17	// AT1G78090 // AT2G22190 // AT5G20830 // AT5G27200 // AT3G43190 // AT1G78580 // AT4G10120 // AT5G65140 // AT2G43000
GO:0006259	P	DNA metabolic process	35	1023	539	28362	0.0011	0.17	// AT1G29630 // AT3G05790 // AT2G41460 // AT5G24280 // AT1G01880 // AT5G44635 // AT5G64630 // AT5G03780 // AT4G19020 // AT1G22260 // AT3G52115 // AT5G46280 // AT1G35530 // AT4G00380 // AT4G36280 // AT1G15940 // AT5G24630 // AT5G08020 // AT3G12550 // AT1G01690 // AT1G80810 // AT5G61460 // AT5G43530 // AT1G78650 // AT1G49980 // AT3G02680 // AT4G36270 // AT2G36490 // AT5G25380 // AT5G43210 // AT5G07…
GO:0006820	P	anion transport	19	1023	227	28362	0.0011	0.17	// AT4G25760 // AT5G23810 // AT1G80760 // AT2G41190 // AT1G69480 // AT1G76430 // AT2G17010 // AT2G33770 // AT1G08430 // AT1G69870 // AT1G51340 // AT5G43370 // AT2G32830 // AT2G34390 // AT3G30725 // AT5G43360 // AT1G77380 // AT1G26730 // AT1G68740
GO:0044710	P	single-organism metabolic process	179	1023	3970	28362	0.0012	0.19	// AT3G05260 // AT1G13110 // AT3G47950 // AT1G50090 // AT3G44550 // AT4G22950 // AT1G07690 // AT1G71990 // AT5G51930 // AT4G15360 // AT1G28610 // AT1G69120 // AT1G55940 // AT1G51470 // AT4G12280 // AT4G32840 // AT2G23400 // AT3G02610 // AT1G71920 // AT5G15120 // AT2G26870 // AT2G41730 // AT5G16240 // AT3G28740 // AT3G24360 // AT1G78580 // AT3G03530 // AT3G11580 // AT3G62740 // AT1G16400 // AT4G37…
GO:0044550	P	secondary metabolite biosynthetic process	23	1023	311	28362	0.0016	0.24	// AT1G13110 // AT3G48300 // AT3G44550 // AT4G38620 // AT1G16400 // AT4G15360 // AT3G26280 // AT5G23190 // AT1G64900 // AT2G45570 // AT3G28740 // AT5G24960 // AT5G13580 // AT3G20950 // AT5G23020 // AT2G43000 // AT4G31940 // AT1G76470 // AT4G20235 // AT1G77520 // AT3G11430 // AT2G02580 // AT1G01190
GO:0006281	P	DNA repair	22	1023	295	28362	0.0018	0.26	// AT2G41460 // AT5G24280 // AT1G01880 // AT5G64630 // AT1G29630 // AT3G52115 // AT1G35530 // AT4G00380 // AT4G36280 // AT1G15940 // AT1G49980 // AT5G08020 // AT1G80810 // AT5G61460 // AT5G43530 // AT3G02680 // AT4G36270 // AT2G36490 // AT5G43210 // AT5G07660 // AT1G65470 // AT1G05900
GO:0005992	P	trehalose biosynthetic process	5	1023	22	28362	0.0022	0.3	// AT1G78090 // AT2G22190 // AT1G78580 // AT5G65140 // AT2G43000
GO:0098813	P	nuclear chromosome segregation	10	1023	89	28362	0.0024	0.31	// AT3G02680 // AT1G22260 // AT3G10440 // AT1G15940 // AT5G07660 // AT5G61460 // AT1G01690 // AT5G04320 // AT1G04730 // AT1G80810
GO:0005991	P	trehalose metabolic process	5	1023	24	28362	0.003	0.38	// AT1G78090 // AT2G22190 // AT1G78580 // AT5G65140 // AT2G43000
GO:0055114	P	oxidation-reduction process	78	1023	1566	28362	0.0035	0.44	// AT1G16400 // AT1G68850 // AT1G13110 // AT3G56060 // AT2G40370 // AT1G04580 // AT3G46480 // AT5G07130 // AT5G10040 // AT5G37940 // AT1G07690 // AT5G19890 // AT5G51930 // AT5G07460 // AT4G15360 // AT2G21590 // AT5G23190 // AT3G26280 // AT4G34890 // AT1G55940 // AT2G45570 // AT1G64900 // AT4G12280 // AT5G63590 // AT5G14760 // AT4G08770 // AT5G37980 // AT3G01900 // AT1G09420 // AT1G09090 // AT3G44…
GO:0015698	P	inorganic anion transport	10	1023	95	28362	0.0037	0.44	// AT1G69480 // AT1G80760 // AT1G76430 // AT2G33770 // AT1G69870 // AT5G43370 // AT2G32830 // AT5G43360 // AT1G68740 // AT1G26730
GO:0000724	P	double-strand break repair via homologous recombination	8	1023	65	28362	0.0038	0.44	// AT3G02680 // AT4G00380 // AT5G24280 // AT5G07660 // AT5G61460 // AT1G65470 // AT5G64630 // AT1G35530
GO:0006974	P	cellular response to DNA damage stimulus	22	1023	318	28362	0.0042	0.45	// AT2G41460 // AT5G24280 // AT1G01880 // AT5G64630 // AT1G29630 // AT3G52115 // AT1G35530 // AT4G00380 // AT4G36280 // AT1G15940 // AT1G49980 // AT5G08020 // AT1G80810 // AT5G61460 // AT5G43530 // AT3G02680 // AT4G36270 // AT2G36490 // AT5G43210 // AT5G07660 // AT1G65470 // AT1G05900
GO:0000725	P	recombinational repair	8	1023	66	28362	0.0042	0.45	// AT3G02680 // AT4G00380 // AT5G24280 // AT5G07660 // AT5G61460 // AT1G65470 // AT5G64630 // AT1G35530
GO:0005984	P	disaccharide metabolic process	8	1023	66	28362	0.0042	0.45	// AT1G78090 // AT2G22190 // AT5G20830 // AT3G43190 // AT1G78580 // AT4G10120 // AT5G65140 // AT2G43000
GO:0044763	P	single-organism cellular process	274	1023	6591	28362	0.0052	0.53	// AT2G46980 // AT1G71990 // AT3G47950 // AT1G50090 // AT3G02940 // AT3G44550 // AT4G22950 // AT1G07690 // AT4G38620 // AT2G23600 // AT4G13820 // AT1G04730 // AT5G64630 // AT1G69120 // AT1G51470 // AT4G04610 // AT4G21820 // AT4G32840 // AT1G71520 // AT3G55340 // AT5G02320 // AT5G45210 // AT1G19050 // AT3G25730 // AT2G40430 // AT2G40340 // AT5G15120 // AT3G56970 // AT1G59620 // AT5G08120 // AT2G26…
GO:0000819	P	sister chromatid segregation	7	1023	56	28362	0.0062	0.62	// AT3G10440 // AT1G15940 // AT5G07660 // AT5G61460 // AT5G04320 // AT1G04730 // AT1G80810
GO:0006950	P	response to stress	154	1023	3506	28362	0.007	0.67	// AT5G46050 // AT3G47950 // AT3G44550 // AT4G22950 // AT4G17260 // AT2G33770 // AT5G64630 // AT1G29630 // AT4G19020 // AT1G51470 // AT4G37060 // AT4G11170 // AT2G40340 // AT5G15120 // AT1G59620 // AT5G08120 // AT1G11580 // AT1G15940 // AT5G22570 // AT3G02680 // AT4G25200 // AT1G78580 // AT5G43370 // AT1G48500 // AT5G07460 // AT3G09922 // AT5G41550 // AT2G43000 // AT3G26460 // AT1G49980 // AT3G10…
GO:0051321	P	meiotic cell cycle	13	1023	158	28362	0.007	0.67	// AT2G46980 // AT3G02680 // AT1G22260 // AT3G52115 // AT3G10440 // AT3G44550 // AT1G15940 // AT1G01690 // AT5G04320 // AT3G47460 // AT1G35530 // AT4G14150 // AT2G13680
GO:0008283	P	cell proliferation	11	1023	125	28362	0.0081	0.75	// AT3G02240 // AT4G16780 // AT5G14960 // AT5G55920 // AT5G25380 // AT5G44635 // AT5G02320 // AT5G46280 // AT5G48070 // AT1G65470 // AT5G64630
GO:0006302	P	double-strand break repair	9	1023	93	28362	0.0093	0.76	// AT3G02680 // AT4G00380 // AT3G52115 // AT5G24280 // AT5G07660 // AT5G61460 // AT1G65470 // AT5G64630 // AT1G35530
GO:0007059	P	chromosome segregation	10	1023	109	28362	0.0088	0.76	// AT3G02680 // AT1G22260 // AT3G10440 // AT1G15940 // AT5G07660 // AT5G61460 // AT1G01690 // AT5G04320 // AT1G04730 // AT1G80810
GO:0090487	P	secondary metabolite catabolic process	6	1023	46	28362	0.0091	0.76	// AT1G59700 // AT1G10370 // AT1G49860 // AT1G69930 // AT1G69920 // AT1G59670
GO:0009404	P	toxin metabolic process	7	1023	60	28362	0.0086	0.76	// AT1G59700 // AT1G10370 // AT1G49860 // AT1G69930 // AT1G69920 // AT1G59670 // AT2G43000
GO:0009407	P	toxin catabolic process	6	1023	46	28362	0.0091	0.76	// AT1G59700 // AT1G10370 // AT1G49860 // AT1G69930 // AT1G69920 // AT1G59670
GO:0016042	P	lipid catabolic process	16	1023	224	28362	0.01	0.83	// AT5G58690 // AT1G28610 // AT5G45950 // AT1G53990 // AT2G23540 // AT3G24360 // AT3G47290 // AT3G03530 // AT2G26870 // AT3G50400 // AT1G06550 // AT2G35690 // AT5G37690 // AT2G42690 // AT4G37060 // AT5G65640
GO:0016036	P	cellular response to phosphate starvation	9	1023	97	28362	0.012	0.92	// AT1G73010 // AT3G25795 // AT2G45130 // AT2G11810 // AT2G33770 // AT5G43370 // AT1G13300 // AT1G68740 // AT3G09922
GO:0031669	P	cellular response to nutrient levels	13	1023	170	28362	0.012	0.93	// AT1G73010 // AT3G25795 // AT1G80760 // AT2G45130 // AT2G11810 // AT2G33770 // AT5G43370 // AT1G13300 // AT1G68740 // AT1G01140 // AT3G09922 // AT1G04770 // AT3G56970
GO:0051276	P	chromosome organization	28	1023	482	28362	0.013	0.94	// AT5G61460 // AT5G44635 // AT3G47460 // AT1G04730 // AT5G64630 // AT5G03780 // AT4G19020 // AT1G22260 // AT2G36740 // AT5G46280 // AT4G25340 // AT3G10440 // AT4G36280 // AT1G15940 // AT5G24630 // AT1G01690 // AT5G02520 // AT1G80810 // AT5G43530 // AT3G02680 // AT4G36270 // AT2G36490 // AT5G07660 // AT4G31270 // AT1G65470 // AT3G18610 // AT5G44280 // AT5G04320
GO:0006310	P	DNA recombination	11	1023	134	28362	0.013	0.94	// AT3G02680 // AT1G22260 // AT4G00380 // AT5G24280 // AT5G07660 // AT5G08020 // AT5G61460 // AT1G01690 // AT1G65470 // AT5G64630 // AT1G35530
GO:0009267	P	cellular response to starvation	12	1023	153	28362	0.013	0.94	// AT1G73010 // AT3G25795 // AT2G45130 // AT2G11810 // AT2G33770 // AT5G43370 // AT1G13300 // AT1G68740 // AT1G01140 // AT3G09922 // AT1G04770 // AT3G56970
GO:0022622	P	root system development	14	1023	484	28362	0.83	1	// AT5G05730 // AT1G10370 // AT4G16780 // AT3G54870 // AT5G55920 // AT1G49430 // AT5G24630 // AT1G53330 // AT1G13300 // AT1G31880 // AT1G28560 // AT1G72490 // AT4G26270 // AT4G37060
GO:0051049	P	regulation of transport	6	1023	95	28362	0.14	1	// AT4G25760 // AT2G01940 // AT1G25250 // AT2G33770 // AT3G30725 // AT1G01140
GO:0044281	P	small molecule metabolic process	63	1023	1597	28362	0.25	1	// AT4G10260 // AT5G05730 // AT1G54040 // AT3G47950 // AT1G50090 // AT1G66980 // AT2G23400 // AT1G49430 // AT1G77590 // AT5G05280 // AT3G45660 // AT2G11810 // AT3G26840 // AT5G23190 // AT4G34890 // AT2G23600 // AT3G01260 // AT1G51470 // AT4G04610 // AT4G32840 // AT4G17260 // AT5G65640 // AT1G09420 // AT2G41090 // AT4G26270 // AT1G06550 // AT3G02610 // AT5G54060 // AT3G11750 // AT5G38530 // AT1G04…
GO:0044282	P	small molecule catabolic process	6	1023	162	28362	0.53	1	// AT2G20340 // AT1G17290 // AT3G24360 // AT1G06550 // AT2G35690 // AT5G65640
GO:0044283	P	small molecule biosynthetic process	25	1023	653	28362	0.41	1	// AT5G05730 // AT2G23400 // AT1G49430 // AT1G16400 // AT5G23190 // AT5G65640 // AT3G02610 // AT2G41090 // AT3G11750 // AT5G38530 // AT1G04580 // AT5G16240 // AT5G27200 // AT4G04610 // AT5G23020 // AT2G43000 // AT1G71920 // AT5G38020 // AT1G43800 // AT1G77590 // AT5G05280 // AT3G02020 // AT2G35690 // AT1G31230 // AT4G34650
GO:0098771	P	inorganic ion homeostasis	9	1023	215	28362	0.38	1	// AT2G29120 // AT3G59820 // AT5G11210 // AT5G60800 // AT2G33770 // AT3G56970 // AT2G32390 // AT1G01140 // AT4G35290
GO:0009698	P	phenylpropanoid metabolic process	11	1023	164	28362	0.043	1	// AT5G07130 // AT4G38620 // AT1G76470 // AT2G40370 // AT3G44550 // AT5G13580 // AT1G77520 // AT4G19370 // AT2G41480 // AT5G23190 // AT3G11430
GO:0009699	P	phenylpropanoid biosynthetic process	7	1023	121	28362	0.16	1	// AT4G38620 // AT1G76470 // AT3G44550 // AT5G13580 // AT1G77520 // AT5G23190 // AT3G11430
GO:0051716	P	cellular response to stimulus	122	1023	2856	28362	0.032	1	// AT4G22950 // AT2G33770 // AT5G64630 // AT1G29630 // AT4G19020 // AT1G69120 // AT1G71520 // AT1G14550 // AT1G19050 // AT3G25730 // AT2G40340 // AT1G59620 // AT5G45840 // AT1G15940 // AT5G22570 // AT3G02680 // AT1G78580 // AT5G43370 // AT3G27500 // AT1G48500 // AT5G07460 // AT3G09922 // AT5G41550 // AT4G31940 // AT1G49980 // AT3G10040 // AT2G45130 // AT2G41230 // AT2G11810 // AT1G49160 // AT1G68…
GO:0006304	P	DNA modification	5	1023	69	28362	0.12	1	// AT3G12550 // AT2G36490 // AT4G00380 // AT4G31270 // AT4G19020
GO:0043207	P	response to external biotic stimulus	32	1023	1212	28362	0.97	1	// AT5G46050 // AT5G01900 // AT4G09950 // AT5G05730 // AT1G49430 // AT3G63360 // AT1G16400 // AT5G51600 // AT1G16030 // AT1G61380 // AT5G13580 // AT4G16860 // AT4G11650 // AT5G08120 // AT1G11580 // AT5G22570 // AT4G36280 // AT3G28740 // AT4G16990 // AT1G12200 // AT5G23570 // AT5G47910 // AT2G05117 // AT5G57220 // AT2G36490 // AT1G37130 // AT1G54040 // AT1G61560 // AT1G53940 // AT1G18350 // AT2G35…
GO:0000160	P	phosphorelay signal transduction system	6	1023	225	28362	0.82	1	// AT1G71520 // AT2G47520 // AT2G41230 // AT5G60100 // AT1G19050 // AT3G25730
GO:0045132	P	meiotic chromosome segregation	5	1023	49	28362	0.039	1	// AT3G02680 // AT1G22260 // AT1G01690 // AT5G04320 // AT3G10440
GO:0000165	P	MAPK cascade	5	1023	65	28362	0.097	1	// AT5G51870 // AT4G24540 // AT4G22950 // AT3G30260 // AT1G69120
GO:0016458	P	gene silencing	9	1023	240	28362	0.5	1	// AT4G36270 // AT2G36490 // AT4G00380 // AT3G12550 // AT4G36280 // AT5G23570 // AT4G31270 // AT3G18610 // AT2G19910
GO:0015849	P	organic acid transport	6	1023	52	28362	0.015	1	// AT4G25760 // AT5G23810 // AT4G01430 // AT5G50800 // AT3G30725 // AT1G77380
GO:0050832	P	defense response to fungus	12	1023	504	28362	0.95	1	// AT4G11650 // AT5G57220 // AT2G36490 // AT1G11580 // AT3G63360 // AT1G49430 // AT4G16990 // AT1G12200 // AT1G61560 // AT5G47910 // AT2G05117 // AT4G16860
GO:0046483	P	heterocycle metabolic process	166	1023	4433	28362	0.32	1	// AT3G47950 // AT3G02940 // AT4G22950 // AT4G35900 // AT5G32460 // AT5G64630 // AT1G29630 // AT4G19020 // AT1G69120 // AT1G64100 // AT1G49980 // AT2G24340 // AT2G45100 // AT4G32840 // AT1G71520 // AT1G26260 // AT5G07060 // AT1G19050 // AT3G25730 // AT2G40340 // AT5G14280 // AT5G09950 // AT1G15940 // AT5G22570 // AT5G24630 // AT3G09360 // AT2G43650 // AT3G11580 // AT1G48500 // AT2G43000 // AT5G60…
GO:0009607	P	response to biotic stimulus	33	1023	1253	28362	0.98	1	// AT5G46050 // AT5G01900 // AT4G09950 // AT5G05730 // AT1G49430 // AT3G63360 // AT1G16400 // AT5G51600 // AT1G16030 // AT1G61380 // AT5G13580 // AT4G16860 // AT4G11650 // AT5G08120 // AT1G11580 // AT5G22570 // AT4G36280 // AT3G28740 // AT4G16990 // AT1G12200 // AT5G23570 // AT5G47910 // AT2G05117 // AT3G26460 // AT5G57220 // AT2G36490 // AT1G37130 // AT1G54040 // AT1G61560 // AT1G53940 // AT1G18…
GO:0009605	P	response to external stimulus	53	1023	1582	28362	0.73	1	// AT5G46050 // AT5G01900 // AT4G09950 // AT5G05730 // AT1G49430 // AT3G63360 // AT2G41100 // AT2G33770 // AT5G51600 // AT1G61560 // AT1G16030 // AT1G04770 // AT3G25795 // AT1G80760 // AT5G45840 // AT1G13300 // AT3G56970 // AT1G61380 // AT5G13580 // AT4G16860 // AT1G68740 // AT4G11650 // AT5G08120 // AT2G01940 // AT1G11580 // AT4G19990 // AT4G36280 // AT3G28740 // AT5G22570 // AT1G12200 // AT5G23…
GO:0019538	P	protein metabolic process	79	1023	4289	28362	1	1	// AT1G77860 // AT1G11300 // AT1G71990 // AT4G14365 // AT3G05790 // AT1G33540 // AT1G65190 // AT4G22950 // AT5G07460 // AT1G65250 // AT3G09400 // AT4G24540 // AT2G33770 // AT5G38050 // AT1G05700 // AT4G04700 // AT4G25160 // AT5G40380 // AT1G01140 // AT1G69120 // AT1G66920 // AT1G01660 // AT3G23310 // AT3G52530 // AT3G16150 // AT3G11950 // AT1G33360 // AT1G66910 // AT3G61390 // AT1G61380 // AT5G63…
GO:0051253	P	negative regulation of RNA metabolic process	11	1023	232	28362	0.23	1	// AT1G30135 // AT4G16780 // AT4G38620 // AT1G54160 // AT5G02320 // AT4G31270 // AT3G17860 // AT1G48500 // AT3G18610 // AT5G44280 // AT2G36490
GO:0051252	P	regulation of RNA metabolic process	100	1023	2474	28362	0.13	1	// AT4G22950 // AT4G35900 // AT5G32460 // AT5G64630 // AT4G19020 // AT1G69120 // AT2G24340 // AT4G36540 // AT1G71520 // AT1G19050 // AT3G25730 // AT2G40340 // AT5G56620 // AT1G18860 // AT5G22570 // AT3G11580 // AT1G48500 // AT2G43000 // AT2G34210 // AT3G10040 // AT4G31270 // AT3G18610 // AT1G22490 // AT1G30135 // AT5G65060 // AT5G38050 // AT3G17860 // AT1G44910 // AT3G48920 // AT2G42200 // AT2G36…
GO:0009892	P	negative regulation of metabolic process	21	1023	521	28362	0.34	1	// AT1G30135 // AT3G10040 // AT4G16780 // AT4G00380 // AT1G11580 // AT3G12550 // AT4G36280 // AT4G36270 // AT4G38620 // AT1G54160 // AT5G23570 // AT2G43140 // AT5G02320 // AT4G31270 // AT3G17860 // AT1G48500 // AT3G18610 // AT2G19910 // AT1G35530 // AT5G44280 // AT2G36490
GO:0009893	P	positive regulation of metabolic process	17	1023	535	28362	0.73	1	// AT4G35900 // AT4G22860 // AT2G01940 // AT2G41460 // AT1G27720 // AT5G51870 // AT1G25250 // AT4G22950 // AT4G24540 // AT1G34180 // AT3G19510 // AT4G19990 // AT1G67810 // AT2G40340 // AT3G30260 // AT1G69120 // AT2G36490
GO:0009890	P	negative regulation of biosynthetic process	12	1023	360	28362	0.65	1	// AT1G30135 // AT4G16780 // AT1G11580 // AT4G38620 // AT1G54160 // AT5G02320 // AT4G31270 // AT3G17860 // AT1G48500 // AT3G18610 // AT5G44280 // AT2G36490
GO:0009891	P	positive regulation of biosynthetic process	15	1023	409	28362	0.51	1	// AT4G22950 // AT2G01940 // AT2G41460 // AT1G27720 // AT5G51870 // AT1G25250 // AT4G35900 // AT4G24540 // AT1G34180 // AT3G19510 // AT4G19990 // AT2G40340 // AT3G30260 // AT1G69120 // AT2G36490
GO:0048569	P	post-embryonic organ development	11	1023	175	28362	0.061	1	// AT5G05730 // AT1G10370 // AT2G01940 // AT1G49430 // AT2G41230 // AT1G25250 // AT5G03680 // AT1G31880 // AT1G28560 // AT1G72490 // AT4G37060
GO:0000302	P	response to reactive oxygen species	6	1023	166	28362	0.56	1	// AT4G27670 // AT5G12030 // AT4G11170 // AT1G05680 // AT3G09640 // AT4G34890
GO:0061640	P	cytoskeleton-dependent cytokinesis	6	1023	69	28362	0.046	1	// AT3G19050 // AT2G28620 // AT3G55340 // AT4G23990 // AT5G51600 // AT4G14150
GO:0035556	P	intracellular signal transduction	21	1023	660	28362	0.75	1	// AT5G58690 // AT1G49160 // AT3G02680 // AT5G51870 // AT1G71520 // AT2G41230 // AT4G24540 // AT1G64480 // AT3G30260 // AT4G22950 // AT2G47520 // AT3G47290 // AT5G60100 // AT3G27500 // AT1G19050 // AT4G04700 // AT1G76040 // AT3G25730 // AT1G01140 // AT5G63650 // AT1G69120
GO:0050789	P	regulation of biological process	191	1023	5306	28362	0.53	1	// AT3G02940 // AT4G22950 // AT4G38620 // AT4G35900 // AT4G13820 // AT5G32460 // AT5G64630 // AT3G06020 // AT5G24240 // AT4G19020 // AT1G69120 // AT4G25760 // AT2G24340 // AT2G45100 // AT1G71520 // AT5G02320 // AT1G19050 // AT3G25730 // AT2G40430 // AT2G40340 // AT1G59620 // AT3G04070 // AT5G45840 // AT1G18860 // AT5G22570 // AT5G24630 // AT1G78580 // AT4G08770 // AT3G27500 // AT3G11580 // AT1G48…
GO:0000904	P	cell morphogenesis involved in differentiation	5	1023	226	28362	0.91	1	// AT1G09080 // AT1G63530 // AT5G24630 // AT3G54870 // AT2G13680
GO:0000902	P	cell morphogenesis	8	1023	402	28362	0.98	1	// AT4G16780 // AT3G54870 // AT1G63530 // AT5G24630 // AT2G28620 // AT2G13680 // AT1G69530 // AT1G09080
GO:0042254	P	ribosome biogenesis	5	1023	341	28362	0.99	1	// AT2G34570 // AT5G55920 // AT3G18610 // AT2G43650 // AT4G02400
GO:0071840	P	cellular component organization or biogenesis	91	1023	2812	28362	0.87	1	// AT2G46980 // AT1G71990 // AT1G04730 // AT5G64630 // AT4G19020 // AT5G56210 // AT3G55340 // AT1G35530 // AT5G08120 // AT2G01750 // AT1G11580 // AT1G15940 // AT5G24630 // AT5G20860 // AT1G78580 // AT4G36270 // AT3G02680 // AT2G43650 // AT3G54870 // AT2G41230 // AT4G31270 // AT3G18610 // AT1G13220 // AT3G05790 // AT5G23420 // AT4G02400 // AT5G45280 // AT3G47460 // AT5G23190 // AT5G03780 // AT5G40…
GO:0032259	P	methylation	9	1023	331	28362	0.84	1	// AT5G38020 // AT2G36490 // AT4G00380 // AT1G66700 // AT5G55920 // AT1G77520 // AT3G12550 // AT5G51130 // AT4G19020
GO:0018130	P	heterocycle biosynthetic process	109	1023	2957	28362	0.42	1	// AT3G47950 // AT3G02940 // AT4G22950 // AT4G35900 // AT5G32460 // AT5G64630 // AT4G19020 // AT1G69120 // AT2G24340 // AT4G36540 // AT1G71520 // AT1G19050 // AT3G25730 // AT2G40340 // AT5G56620 // AT1G18860 // AT5G22570 // AT3G11580 // AT1G48500 // AT2G43000 // AT2G34210 // AT3G10040 // AT3G15790 // AT3G13940 // AT4G31270 // AT3G18610 // AT1G22490 // AT1G30135 // AT5G65060 // AT5G38050 // AT3G17…
GO:0048316	P	seed development	9	1023	661	28362	1	1	// AT2G37260 // AT1G54160 // AT4G01430 // AT5G50800 // AT1G78580 // AT1G28560 // AT2G34570 // AT3G02610 // AT3G11580
GO:0006629	P	lipid metabolic process	43	1023	994	28362	0.14	1	// AT5G58690 // AT1G66980 // AT1G28610 // AT3G44550 // AT1G49430 // AT2G23540 // AT3G47290 // AT3G26840 // AT5G23190 // AT2G14920 // AT1G55940 // AT1G48800 // AT2G23400 // AT2G26870 // AT1G70080 // AT1G06550 // AT3G02610 // AT5G65640 // AT2G42690 // AT4G13830 // AT5G45950 // AT1G53990 // AT5G16240 // AT3G50400 // AT5G27200 // AT3G24360 // AT3G03530 // AT3G29410 // AT4G37060 // AT5G37690 // AT5G38…
GO:0043412	P	macromolecule modification	76	1023	2532	28362	0.96	1	// AT1G11300 // AT1G71990 // AT4G14365 // AT3G63320 // AT1G65190 // AT4G22950 // AT5G07460 // AT1G65250 // AT3G09400 // AT4G24540 // AT2G33770 // AT1G53440 // AT1G07560 // AT4G04700 // AT5G64630 // AT1G01660 // AT4G19020 // AT1G69120 // AT1G65110 // AT5G40380 // AT3G23310 // AT3G52530 // AT3G11950 // AT5G43530 // AT1G01140 // AT1G66910 // AT3G61390 // AT1G61380 // AT5G63650 // AT2G22410 // AT1G49…
GO:0044728	P	DNA methylation or demethylation	5	1023	68	28362	0.11	1	// AT3G12550 // AT2G36490 // AT4G00380 // AT4G31270 // AT4G19020
GO:0043414	P	macromolecule methylation	5	1023	162	28362	0.69	1	// AT5G55920 // AT3G12550 // AT4G19020 // AT4G00380 // AT2G36490
GO:0009266	P	response to temperature stimulus	20	1023	559	28362	0.55	1	// AT5G20830 // AT4G27670 // AT5G65060 // AT4G10250 // AT4G22950 // AT5G12020 // AT4G25200 // AT2G41100 // AT1G09090 // AT4G24540 // AT5G47910 // AT5G12030 // AT1G16030 // AT5G42020 // AT2G40350 // AT1G01140 // AT1G28210 // AT2G40340 // AT4G19020 // AT1G09080
GO:0044723	P	single-organism carbohydrate metabolic process	22	1023	613	28362	0.54	1	// AT4G10260 // AT1G66980 // AT1G71990 // AT3G01260 // AT5G20830 // AT2G21590 // AT1G78090 // AT4G32840 // AT1G09420 // AT4G10120 // AT4G23990 // AT2G13680 // AT4G26270 // AT1G24280 // AT2G22190 // AT1G32900 // AT5G27200 // AT3G43190 // AT1G78580 // AT2G43000 // AT5G54060 // AT5G65140
GO:0042430	P	indole-containing compound metabolic process	6	1023	77	28362	0.069	1	// AT5G05730 // AT5G57220 // AT1G05680 // AT3G28740 // AT2G43000 // AT5G38530
GO:0000003	P	reproduction	57	1023	1721	28362	0.76	1	// AT2G46980 // AT1G78580 // AT3G52115 // AT5G65060 // AT3G44550 // AT4G22950 // AT1G61440 // AT4G35900 // AT5G50800 // AT1G53330 // AT5G01370 // AT1G28560 // AT2G30140 // AT5G24240 // AT1G69120 // AT1G09080 // AT2G37260 // AT1G61550 // AT1G22260 // AT2G42200 // AT1G61430 // AT2G36740 // AT1G63530 // AT1G09230 // AT2G17010 // AT1G26260 // AT2G13680 // AT1G61380 // AT3G02610 // AT1G35530 // AT4G14…
GO:0044042	P	glucan metabolic process	8	1023	218	28362	0.53	1	// AT4G10260 // AT1G32900 // AT2G01940 // AT4G13090 // AT2G21590 // AT2G13680 // AT4G23990 // AT5G48070
GO:0016071	P	mRNA metabolic process	10	1023	409	28362	0.92	1	// AT4G21900 // AT1G44910 // AT2G24350 // AT1G09230 // AT3G16650 // AT2G40650 // AT5G07060 // AT4G22350 // AT4G22410 // AT5G09950
GO:0016072	P	rRNA metabolic process	5	1023	188	28362	0.81	1	// AT2G34570 // AT5G55920 // AT3G18610 // AT2G43650 // AT4G02400
GO:0048367	P	shoot system development	34	1023	896	28362	0.41	1	// AT5G65060 // AT1G26260 // AT4G22950 // AT1G54040 // AT4G35900 // AT5G50800 // AT1G53330 // AT1G05680 // AT5G64630 // AT2G30140 // AT5G24240 // AT1G69120 // AT2G42200 // AT2G36740 // AT1G09230 // AT2G01940 // AT5G51870 // AT5G24630 // AT3G21640 // AT5G60800 // AT4G24540 // AT2G43000 // AT3G07970 // AT4G16780 // AT5G55920 // AT1G25250 // AT5G05280 // AT5G03680 // AT1G34180 // AT4G37710 // AT1G65…
GO:0048366	P	leaf development	12	1023	356	28362	0.63	1	// AT2G01940 // AT2G42200 // AT1G34180 // AT5G55920 // AT1G25250 // AT1G54040 // AT3G21640 // AT2G43000 // AT1G65470 // AT5G64630 // AT3G13730 // AT1G17020
GO:0010557	P	positive regulation of macromolecule biosynthetic process	13	1023	373	28362	0.59	1	// AT4G22950 // AT2G41460 // AT1G27720 // AT4G19990 // AT5G51870 // AT4G35900 // AT4G24540 // AT1G34180 // AT3G19510 // AT2G40340 // AT3G30260 // AT1G69120 // AT2G36490
GO:0048364	P	root development	14	1023	482	28362	0.82	1	// AT5G05730 // AT1G10370 // AT4G16780 // AT3G54870 // AT5G55920 // AT1G49430 // AT5G24630 // AT1G53330 // AT1G13300 // AT1G31880 // AT1G28560 // AT1G72490 // AT4G26270 // AT4G37060
GO:0043603	P	cellular amide metabolic process	10	1023	1575	28362	1	1	// AT2G34210 // AT5G39785 // AT1G10370 // AT2G44070 // AT1G11580 // AT4G18330 // AT5G38050 // AT1G69920 // AT3G11750 // AT1G17960
GO:0006753	P	nucleoside phosphate metabolic process	6	1023	305	28362	0.96	1	// AT3G47950 // AT4G32840 // AT1G09420 // AT5G14760 // AT4G26270 // AT1G24280
GO:0097305	P	response to alcohol	13	1023	583	28362	0.98	1	// AT5G46050 // AT2G40340 // AT2G41230 // AT4G17260 // AT1G54160 // AT2G43140 // AT1G13300 // AT1G31880 // AT1G05680 // AT4G04700 // AT4G19810 // AT1G76040 // AT5G24240
GO:0010558	P	negative regulation of macromolecule biosynthetic process	12	1023	339	28362	0.57	1	// AT1G30135 // AT4G16780 // AT1G11580 // AT4G38620 // AT1G54160 // AT5G02320 // AT4G31270 // AT3G17860 // AT1G48500 // AT3G18610 // AT5G44280 // AT2G36490
GO:0097306	P	cellular response to alcohol	8	1023	267	28362	0.74	1	// AT2G41230 // AT1G54160 // AT2G43140 // AT1G13300 // AT1G05680 // AT4G04700 // AT1G76040 // AT2G40340
GO:0010016	P	shoot system morphogenesis	7	1023	176	28362	0.45	1	// AT4G16780 // AT2G42200 // AT5G55920 // AT1G25250 // AT5G03680 // AT1G05680 // AT2G01940
GO:0051128	P	regulation of cellular component organization	10	1023	286	28362	0.58	1	// AT2G34150 // AT3G54870 // AT2G36490 // AT2G41230 // AT5G24630 // AT3G05790 // AT5G02520 // AT4G31270 // AT1G35530 // AT2G13680
GO:1901565	P	organonitrogen compound catabolic process	7	1023	164	28362	0.39	1	// AT4G19770 // AT2G20340 // AT4G34900 // AT1G17290 // AT4G34890 // AT3G47540 // AT4G19810
GO:0009416	P	response to light stimulus	27	1023	744	28362	0.52	1	// AT4G38620 // AT1G10370 // AT1G26260 // AT4G35900 // AT5G27630 // AT5G38150 // AT5G12030 // AT5G63590 // AT5G11210 // AT2G42690 // AT5G11060 // AT4G27670 // AT4G19990 // AT5G08020 // AT5G23060 // AT2G14820 // AT2G29120 // AT1G77760 // AT4G16780 // AT1G37130 // AT4G35290 // AT2G41100 // AT1G54160 // AT1G68830 // AT2G32390 // AT1G69530 // AT5G03250
GO:0009414	P	response to water deprivation	7	1023	347	28362	0.96	1	// AT2G41230 // AT5G20830 // AT1G54160 // AT5G08120 // AT1G10370 // AT1G05680 // AT4G34890
GO:0009415	P	response to water	7	1023	355	28362	0.97	1	// AT2G41230 // AT5G20830 // AT1G54160 // AT5G08120 // AT1G10370 // AT1G05680 // AT4G34890
GO:0014070	P	response to organic cyclic compound	13	1023	405	28362	0.7	1	// AT5G46050 // AT5G01900 // AT1G18370 // AT3G48920 // AT3G02940 // AT2G41230 // AT5G22570 // AT4G38620 // AT5G23570 // AT1G53940 // AT5G02320 // AT1G18350 // AT5G03780
GO:0048229	P	gametophyte development	14	1023	422	28362	0.66	1	// AT1G18370 // AT3G44550 // AT5G23420 // AT1G15940 // AT5G05280 // AT5G50800 // AT1G01690 // AT2G13680 // AT1G65470 // AT5G42020 // AT5G64630 // AT2G35690 // AT4G14150 // AT3G07970
GO:0007126	P	meiotic nuclear division	8	1023	99	28362	0.033	1	// AT2G46980 // AT3G02680 // AT1G22260 // AT3G10440 // AT1G01690 // AT5G04320 // AT1G35530 // AT4G14150
GO:0032446	P	protein modification by small protein conjugation	16	1023	550	28362	0.83	1	// AT2G14820 // AT4G14365 // AT2G47560 // AT5G03250 // AT5G05280 // AT3G11950 // AT4G25160 // AT2G33770 // AT3G61390 // AT1G53820 // AT1G60610 // AT1G80110 // AT1G01660 // AT1G01670 // AT5G44280 // AT2G45920
GO:0000280	P	nuclear division	14	1023	215	28362	0.03	1	// AT2G46980 // AT3G02680 // AT5G04320 // AT3G10440 // AT1G15940 // AT3G55340 // AT1G01690 // AT5G51600 // AT3G47460 // AT1G80810 // AT1G22260 // AT1G35530 // AT4G14150 // AT1G61000
GO:0000281	P	mitotic cytokinesis	6	1023	65	28362	0.037	1	// AT3G19050 // AT2G28620 // AT3G55340 // AT4G23990 // AT5G51600 // AT4G14150
GO:0006875	P	cellular metal ion homeostasis	6	1023	101	28362	0.17	1	// AT2G29120 // AT2G32390 // AT5G60800 // AT5G11210 // AT3G59820 // AT4G35290
GO:0006873	P	cellular ion homeostasis	6	1023	138	28362	0.39	1	// AT2G29120 // AT2G32390 // AT5G60800 // AT5G11210 // AT3G59820 // AT4G35290
GO:0034637	P	cellular carbohydrate biosynthetic process	14	1023	219	28362	0.034	1	// AT1G78090 // AT2G22190 // AT1G71990 // AT1G32900 // AT4G10260 // AT5G20830 // AT3G43190 // AT1G78580 // AT4G10120 // AT2G21590 // AT2G13680 // AT5G65140 // AT4G23990 // AT2G43000
GO:0098542	P	defense response to other organism	24	1023	936	28362	0.97	1	// AT5G46050 // AT5G01900 // AT1G49430 // AT3G63360 // AT1G16400 // AT3G28740 // AT4G16860 // AT5G22570 // AT4G11650 // AT5G08120 // AT1G11580 // AT4G16990 // AT4G36280 // AT5G57220 // AT1G12200 // AT5G23570 // AT5G47910 // AT2G05117 // AT2G36490 // AT1G54040 // AT1G61560 // AT1G53940 // AT1G18350 // AT2G35690
GO:0044257	P	cellular protein catabolic process	7	1023	444	28362	1	1	// AT3G05790 // AT5G05280 // AT2G33770 // AT4G22350 // AT4G22410 // AT3G48350 // AT4G11310
GO:0044255	P	cellular lipid metabolic process	27	1023	649	28362	0.26	1	// AT2G23400 // AT1G49430 // AT3G26840 // AT5G23190 // AT5G65640 // AT1G48800 // AT2G26870 // AT1G70080 // AT1G06550 // AT3G02610 // AT1G77590 // AT4G13830 // AT5G16240 // AT5G27200 // AT3G24360 // AT3G03530 // AT3G29410 // AT5G38020 // AT3G29430 // AT1G43800 // AT1G01610 // AT5G05280 // AT2G11810 // AT5G06090 // AT2G35690 // AT3G11430 // AT4G34650
GO:0006979	P	response to oxidative stress	20	1023	453	28362	0.22	1	// AT1G68850 // AT4G08770 // AT1G05680 // AT3G05790 // AT5G37980 // AT5G37940 // AT5G19890 // AT5G12030 // AT5G07460 // AT1G14550 // AT1G14540 // AT4G11170 // AT4G01970 // AT3G09640 // AT1G50290 // AT4G34890 // AT4G27670 // AT2G41090 // AT5G16990 // AT1G69880
GO:0070192	P	chromosome organization involved in meiotic cell cycle	5	1023	41	28362	0.021	1	// AT3G02680 // AT1G22260 // AT1G01690 // AT5G04320 // AT3G10440
GO:0010073	P	meristem maintenance	5	1023	116	28362	0.41	1	// AT5G02130 // AT3G06020 // AT4G24540 // AT5G44280 // AT1G69120
GO:0050896	P	response to stimulus	246	1023	6250	28362	0.07	1	// AT5G46050 // AT4G09950 // AT3G47950 // AT3G02940 // AT3G44550 // AT4G22950 // AT4G38620 // AT4G35900 // AT4G13820 // AT5G64630 // AT1G29630 // AT5G24240 // AT4G19020 // AT1G69120 // AT1G51470 // AT1G71520 // AT4G37060 // AT5G24280 // AT4G11170 // AT1G19050 // AT3G25730 // AT2G40350 // AT1G35530 // AT5G15120 // AT3G26460 // AT1G59620 // AT5G08120 // AT5G45840 // AT5G13580 // AT1G15940 // AT5G22…
GO:0042592	P	homeostatic process	18	1023	542	28362	0.67	1	// AT2G29120 // AT3G02680 // AT4G04610 // AT3G59820 // AT5G47910 // AT4G35290 // AT2G33770 // AT1G69880 // AT2G23170 // AT5G60800 // AT5G11210 // AT3G56970 // AT2G32390 // AT5G03780 // AT1G50950 // AT3G13730 // AT1G01140 // AT1G55940
GO:0042594	P	response to starvation	12	1023	162	28362	0.019	1	// AT1G73010 // AT3G25795 // AT2G45130 // AT2G11810 // AT2G33770 // AT5G43370 // AT1G13300 // AT1G68740 // AT1G01140 // AT3G09922 // AT1G04770 // AT3G56970
GO:0006091	P	generation of precursor metabolites and energy	11	1023	364	28362	0.76	1	// AT5G10040 // AT2G41730 // AT4G32840 // AT1G07690 // AT1G64150 // AT3G44730 // AT1G68830 // AT2G21590 // AT3G27220 // AT4G26270 // AT5G15120
GO:0007275	P	multicellular organism development	87	1023	2811	28362	0.94	1	// AT3G44550 // AT4G22950 // AT4G35900 // AT5G64630 // AT5G24240 // AT1G69120 // AT1G55940 // AT3G02610 // AT5G56620 // AT1G15940 // AT5G24630 // AT3G47720 // AT4G01430 // AT1G78580 // AT3G11580 // AT4G37060 // AT2G43000 // AT3G54870 // AT1G18370 // AT5G05280 // AT4G37710 // AT1G05680 // AT2G41230 // AT5G65060 // AT5G23420 // AT1G49430 // AT1G53330 // AT1G68060 // AT2G42200 // AT2G36740 // AT1G09…
GO:0051301	P	cell division	13	1023	358	28362	0.53	1	// AT5G43080 // AT1G18370 // AT1G22260 // AT2G41230 // AT2G28620 // AT3G55340 // AT1G78580 // AT3G19050 // AT5G51600 // AT3G47460 // AT4G23990 // AT2G40430 // AT4G14150
GO:0009733	P	response to auxin	13	1023	407	28362	0.71	1	// AT4G16780 // AT5G14960 // AT3G21640 // AT3G62150 // AT3G23030 // AT4G14560 // AT2G23170 // AT4G32690 // AT4G23980 // AT1G31880 // AT1G28560 // AT3G63300 // AT5G48070
GO:0009826	P	unidimensional cell growth	7	1023	296	28362	0.91	1	// AT4G16780 // AT3G54870 // AT1G63530 // AT2G28620 // AT2G13680 // AT1G69530 // AT1G09080
GO:0009639	P	response to red or far red light	5	1023	222	28362	0.9	1	// AT1G69530 // AT5G23060 // AT1G10370 // AT4G16780 // AT4G19990
GO:0009737	P	response to abscisic acid	13	1023	578	28362	0.97	1	// AT5G46050 // AT2G40340 // AT2G41230 // AT4G17260 // AT1G54160 // AT2G43140 // AT1G13300 // AT1G31880 // AT1G05680 // AT4G04700 // AT4G19810 // AT1G76040 // AT5G24240
GO:0009735	P	response to cytokinin	7	1023	244	28362	0.77	1	// AT1G28560 // AT4G16780 // AT1G31880 // AT1G19050 // AT5G42020 // AT2G14920 // AT5G54060
GO:0009734	P	auxin-activated signaling pathway	8	1023	190	28362	0.38	1	// AT3G62150 // AT3G23030 // AT4G14560 // AT3G21640 // AT4G23980 // AT1G31880 // AT1G28560 // AT3G63300
GO:0033993	P	response to lipid	19	1023	772	28362	0.97	1	// AT5G46050 // AT1G61380 // AT1G67100 // AT5G24240 // AT2G41230 // AT4G24540 // AT1G54160 // AT1G69530 // AT2G45900 // AT2G43140 // AT1G13300 // AT1G31880 // AT1G26960 // AT4G04700 // AT4G19810 // AT1G76040 // AT4G17260 // AT2G40340 // AT1G05680
GO:0009739	P	response to gibberellin	5	1023	152	28362	0.64	1	// AT2G45900 // AT4G24540 // AT1G69530 // AT1G67100 // AT1G26960
GO:0009738	P	abscisic acid-activated signaling pathway	5	1023	243	28362	0.94	1	// AT1G76040 // AT1G13300 // AT2G40340 // AT4G04700 // AT1G54160
GO:0009636	P	response to toxic substance	8	1023	102	28362	0.038	1	// AT1G59700 // AT1G10370 // AT1G37130 // AT1G49860 // AT1G77760 // AT1G69930 // AT1G69920 // AT1G59670
GO:2000113	P	negative regulation of cellular macromolecule biosynthetic process	9	1023	323	28362	0.82	1	// AT4G38620 // AT4G16780 // AT1G11580 // AT1G54160 // AT5G02320 // AT4G31270 // AT3G18610 // AT5G44280 // AT2G36490
GO:0046686	P	response to cadmium ion	8	1023	343	28362	0.92	1	// AT2G41690 // AT5G20830 // AT1G17290 // AT4G25200 // AT5G42020 // AT5G65140 // AT1G16150 // AT1G64320
GO:0006468	P	protein phosphorylation	37	1023	936	28362	0.31	1	// AT1G66980 // AT1G65190 // AT4G22950 // AT1G65250 // AT4G24540 // AT1G53440 // AT1G05700 // AT4G04700 // AT5G40380 // AT1G66910 // AT1G69120 // AT1G66920 // AT3G23310 // AT3G52530 // AT1G07550 // AT1G61380 // AT3G05140 // AT2G14440 // AT1G07560 // AT4G22860 // AT5G45840 // AT5G51870 // AT5G49780 // AT1G01140 // AT3G47570 // AT1G53430 // AT4G35030 // AT4G25160 // AT1G60630 // AT1G68830 // AT1G49…
GO:0000278	P	mitotic cell cycle	13	1023	245	28362	0.12	1	// AT3G02680 // AT1G15940 // AT4G22860 // AT2G28620 // AT3G55340 // AT3G19050 // AT5G51600 // AT3G47460 // AT1G80810 // AT4G23990 // AT2G40430 // AT4G14150 // AT1G61000
GO:0006397	P	mRNA processing	9	1023	324	28362	0.82	1	// AT4G21900 // AT1G44910 // AT2G24350 // AT1G09230 // AT3G16650 // AT2G40650 // AT5G07060 // AT4G22350 // AT4G22410
GO:0019219	P	regulation of nucleobase-containing compound metabolic process	103	1023	2529	28362	0.11	1	// AT4G22950 // AT4G35900 // AT5G32460 // AT5G64630 // AT4G19020 // AT1G69120 // AT2G24340 // AT4G36540 // AT1G71520 // AT1G19050 // AT3G25730 // AT1G35530 // AT5G56620 // AT1G18860 // AT5G22570 // AT3G11580 // AT1G48500 // AT2G43000 // AT2G34210 // AT3G10040 // AT4G31270 // AT3G18610 // AT1G22490 // AT1G30135 // AT3G05790 // AT5G65060 // AT5G38050 // AT3G17860 // AT1G44910 // AT3G48920 // AT2G42…
GO:0045087	P	innate immune response	10	1023	323	28362	0.73	1	// AT1G66980 // AT4G11650 // AT5G57220 // AT4G36280 // AT4G16990 // AT1G61560 // AT5G23570 // AT1G18350 // AT1G61380 // AT4G16860
GO:0006461	P	protein complex assembly	9	1023	287	28362	0.71	1	// AT1G73010 // AT4G25340 // AT3G05790 // AT1G64150 // AT5G51600 // AT5G02520 // AT2G34150 // AT1G65470 // AT5G64630
GO:0000271	P	polysaccharide biosynthetic process	6	1023	202	28362	0.73	1	// AT4G10260 // AT1G71990 // AT1G32900 // AT4G23990 // AT2G13680 // AT2G21590
GO:0006464	P	cellular protein modification process	63	1023	2126	28362	0.95	1	// AT1G11300 // AT1G71990 // AT4G14365 // AT3G63320 // AT1G65190 // AT4G22950 // AT5G07460 // AT1G65250 // AT3G09400 // AT4G24540 // AT2G33770 // AT1G53440 // AT1G05700 // AT4G04700 // AT1G01660 // AT1G01140 // AT1G69120 // AT1G65110 // AT5G40380 // AT3G23310 // AT3G52530 // AT3G11950 // AT1G66910 // AT3G61390 // AT1G61380 // AT5G63650 // AT1G49160 // AT2G14440 // AT1G66920 // AT5G15120 // AT1G07…
GO:0000272	P	polysaccharide catabolic process	5	1023	167	28362	0.72	1	// AT5G20860 // AT4G13210 // AT3G07970 // AT2G47550 // AT1G11580
GO:0044767	P	single-organism developmental process	95	1023	3131	28362	0.97	1	// AT3G44550 // AT4G22950 // AT4G35900 // AT5G64630 // AT3G06020 // AT5G24240 // AT1G69120 // AT1G55940 // AT1G19050 // AT3G02610 // AT5G56620 // AT1G15940 // AT5G24630 // AT3G47720 // AT4G01430 // AT1G78580 // AT3G11580 // AT4G37060 // AT2G43000 // AT3G54870 // AT1G18370 // AT5G05280 // AT4G37710 // AT1G05680 // AT2G41230 // AT5G65060 // AT5G23420 // AT1G49430 // AT1G53330 // AT1G68060 // AT2G42…
GO:0000375	P	RNA splicing, via transesterification reactions	6	1023	137	28362	0.38	1	// AT1G44910 // AT1G09230 // AT3G16650 // AT5G07060 // AT4G22350 // AT4G22410
GO:0044765	P	single-organism transport	31	1023	1004	28362	0.83	1	// AT4G27150 // AT5G50800 // AT4G24540 // AT3G30725 // AT3G47790 // AT1G77380 // AT5G27630 // AT4G25760 // AT5G23810 // AT3G47780 // AT2G37280 // AT2G17010 // AT4G12120 // AT2G01940 // AT4G13420 // AT3G62150 // AT5G02130 // AT4G18195 // AT4G01430 // AT4G32690 // AT3G47760 // AT4G12360 // AT1G53660 // AT4G19960 // AT1G12600 // AT1G25250 // AT1G64820 // AT1G51340 // AT1G18350 // AT1G47560 // AT1G28…
GO:0000377	P	RNA splicing, via transesterification reactions with bulged adenosine as nucleophile	6	1023	137	28362	0.38	1	// AT1G44910 // AT1G09230 // AT3G16650 // AT5G07060 // AT4G22350 // AT4G22410
GO:0031047	P	gene silencing by RNA	6	1023	178	28362	0.62	1	// AT4G36270 // AT4G00380 // AT4G36280 // AT3G12550 // AT5G23570 // AT2G19910
GO:1901700	P	response to oxygen-containing compound	49	1023	1557	28362	0.85	1	// AT5G46050 // AT1G30135 // AT1G10370 // AT1G67100 // AT3G02940 // AT5G20830 // AT5G01900 // AT2G18060 // AT4G24540 // AT1G05680 // AT4G04700 // AT3G09640 // AT3G17860 // AT4G34890 // AT5G03780 // AT5G24240 // AT3G48920 // AT4G17260 // AT1G71520 // AT5G12030 // AT3G48450 // AT5G02320 // AT1G19050 // AT1G61380 // AT4G19810 // AT2G40340 // AT5G08120 // AT4G27670 // AT1G26960 // AT5G22570 // AT1G78…
GO:1901701	P	cellular response to oxygen-containing compound	16	1023	635	28362	0.95	1	// AT1G30135 // AT2G43140 // AT2G41230 // AT5G22570 // AT5G01900 // AT1G54160 // AT1G78580 // AT1G13300 // AT1G05680 // AT1G18350 // AT4G04700 // AT1G76040 // AT3G17860 // AT1G48500 // AT2G40340 // AT5G54060
GO:0048856	P	anatomical structure development	96	1023	3146	28362	0.96	1	// AT3G44550 // AT4G22950 // AT4G35900 // AT5G64630 // AT3G06020 // AT5G24240 // AT1G69120 // AT1G55940 // AT3G02610 // AT5G56620 // AT5G45840 // AT1G15940 // AT5G24630 // AT3G47720 // AT4G01430 // AT1G78580 // AT3G11580 // AT4G37060 // AT2G43000 // AT3G54870 // AT1G18370 // AT5G05280 // AT4G37710 // AT1G05680 // AT2G41230 // AT5G65060 // AT5G23420 // AT1G49430 // AT1G53330 // AT1G68060 // AT2G42…
GO:0019693	P	ribose phosphate metabolic process	5	1023	245	28362	0.94	1	// AT4G32840 // AT1G24280 // AT3G47950 // AT4G26270 // AT1G09420
GO:0009914	P	hormone transport	6	1023	103	28362	0.18	1	// AT2G01940 // AT3G62150 // AT5G02130 // AT1G25250 // AT1G18350 // AT1G28560
GO:0006796	P	phosphate-containing compound metabolic process	63	1023	1735	28362	0.5	1	// AT3G43950 // AT1G60630 // AT3G47950 // AT3G63320 // AT1G65190 // AT4G22950 // AT5G46660 // AT1G65250 // AT3G09400 // AT4G24540 // AT1G53440 // AT1G05700 // AT4G04700 // AT4G24450 // AT5G40380 // AT1G66910 // AT1G69120 // AT1G66920 // AT5G06090 // AT4G32840 // AT3G52530 // AT1G16150 // AT1G09420 // AT1G68830 // AT1G61380 // AT3G11430 // AT1G49160 // AT2G14440 // AT1G07550 // AT1G24280 // AT1G07…
GO:0009851	P	auxin biosynthetic process	5	1023	54	28362	0.054	1	// AT1G04580 // AT1G16400 // AT1G25250 // AT2G01940 // AT5G05730
GO:0006790	P	sulfur compound metabolic process	14	1023	286	28362	0.17	1	// AT5G15950 // AT1G04580 // AT1G51470 // AT5G57220 // AT1G54040 // AT1G16400 // AT4G04610 // AT1G10370 // AT3G11580 // AT1G69920 // AT3G28740 // AT1G67810 // AT2G43000 // AT5G23020
GO:0048528	P	post-embryonic root development	7	1023	128	28362	0.19	1	// AT5G05730 // AT1G10370 // AT1G49430 // AT1G31880 // AT1G28560 // AT1G72490 // AT4G37060
GO:0006793	P	phosphorus metabolic process	63	1023	1751	28362	0.53	1	// AT3G43950 // AT1G60630 // AT3G47950 // AT3G63320 // AT1G65190 // AT4G22950 // AT5G46660 // AT1G65250 // AT3G09400 // AT4G24540 // AT1G53440 // AT1G05700 // AT4G04700 // AT4G24450 // AT5G40380 // AT1G66910 // AT1G69120 // AT1G66920 // AT5G06090 // AT4G32840 // AT3G52530 // AT1G16150 // AT1G09420 // AT1G68830 // AT1G61380 // AT3G11430 // AT1G49160 // AT2G14440 // AT1G07550 // AT1G24280 // AT1G07…
GO:0048527	P	lateral root development	7	1023	115	28362	0.13	1	// AT5G05730 // AT1G10370 // AT1G49430 // AT1G31880 // AT1G28560 // AT1G72490 // AT4G37060
GO:0006412	P	translation	7	1023	1500	28362	1	1	// AT2G34210 // AT5G39785 // AT2G44070 // AT1G11580 // AT4G18330 // AT5G38050 // AT1G17960
GO:0048523	P	negative regulation of cellular process	16	1023	594	28362	0.9	1	// AT3G02680 // AT4G16780 // AT5G47910 // AT1G11580 // AT1G13300 // AT4G38620 // AT1G30135 // AT1G54160 // AT5G02320 // AT4G31270 // AT3G17860 // AT1G48500 // AT3G18610 // AT1G35530 // AT5G44280 // AT2G36490
GO:0048522	P	positive regulation of cellular process	26	1023	676	28362	0.4	1	// AT2G41460 // AT4G22950 // AT2G18060 // AT4G24540 // AT3G19510 // AT1G69120 // AT2G40430 // AT2G40340 // AT5G51870 // AT2G01940 // AT4G19990 // AT4G22860 // AT5G24630 // AT5G02520 // AT1G67810 // AT2G36490 // AT4G35900 // AT3G02240 // AT5G14960 // AT1G27720 // AT2G45130 // AT1G25250 // AT2G34150 // AT1G65470 // AT3G30260 // AT1G34180
GO:0006520	P	cellular amino acid metabolic process	9	1023	320	28362	0.81	1	// AT1G31230 // AT1G17960 // AT2G20340 // AT1G17290 // AT5G23020 // AT3G02020 // AT5G38200 // AT2G43000 // AT1G71920
GO:2000112	P	regulation of cellular macromolecule biosynthetic process	102	1023	2657	28362	0.27	1	// AT4G22950 // AT4G35900 // AT5G32460 // AT5G64630 // AT4G19020 // AT1G69120 // AT2G24340 // AT4G36540 // AT1G71520 // AT1G19050 // AT3G25730 // AT2G40340 // AT5G56620 // AT1G11580 // AT1G18860 // AT5G22570 // AT3G11580 // AT1G48500 // AT2G43000 // AT2G34210 // AT3G10040 // AT4G31270 // AT3G18610 // AT1G22490 // AT1G30135 // AT3G05790 // AT5G65060 // AT5G38050 // AT3G17860 // AT1G44910 // AT3G48…
GO:2000241	P	regulation of reproductive process	11	1023	266	28362	0.37	1	// AT5G65060 // AT1G26260 // AT5G24240 // AT5G51870 // AT4G35900 // AT5G60800 // AT5G03680 // AT3G11580 // AT2G30140 // AT1G35530 // AT2G13680
GO:0007165	P	signal transduction	67	1023	1965	28362	0.7	1	// AT5G58690 // AT1G30135 // AT4G23980 // AT4G36150 // AT4G22950 // AT3G23030 // AT5G58120 // AT3G63300 // AT3G47290 // AT4G13820 // AT1G28560 // AT4G04700 // AT1G48500 // AT3G17860 // AT5G46270 // AT5G01900 // AT4G23515 // AT1G69120 // AT1G72940 // AT1G71520 // AT1G64480 // AT3G62150 // AT4G11170 // AT1G19050 // AT2G47520 // AT3G25730 // AT2G40340 // AT1G49160 // AT1G47890 // AT4G16990 // AT1G59…
GO:0007166	P	cell surface receptor signaling pathway	6	1023	234	28362	0.84	1	// AT5G45840 // AT5G49780 // AT1G60630 // AT3G05140 // AT1G16150 // AT3G47570
GO:0031347	P	regulation of defense response	8	1023	233	28362	0.6	1	// AT1G30135 // AT4G36280 // AT4G16990 // AT5G23570 // AT1G61380 // AT1G60610 // AT3G17860 // AT1G48500
GO:0044712	P	single-organism catabolic process	32	1023	585	28362	0.017	1	// AT5G58690 // AT5G07130 // AT1G10370 // AT2G40370 // AT2G23540 // AT1G17290 // AT3G47290 // AT1G28610 // AT1G69920 // AT4G34890 // AT5G65640 // AT1G51470 // AT4G32840 // AT1G49860 // AT4G26270 // AT3G50400 // AT1G06550 // AT2G42690 // AT1G59700 // AT2G26870 // AT1G53990 // AT4G34900 // AT3G24360 // AT3G03530 // AT1G69930 // AT5G45950 // AT4G37060 // AT5G37690 // AT2G20340 // AT1G54040 // AT2G35…
GO:0042445	P	hormone metabolic process	9	1023	152	28362	0.11	1	// AT1G04580 // AT2G01940 // AT5G05730 // AT1G25250 // AT1G16400 // AT1G05680 // AT3G13730 // AT2G14920 // AT1G55940
GO:0044711	P	single-organism biosynthetic process	74	1023	1735	28362	0.084	1	// AT4G10260 // AT5G05730 // AT1G13110 // AT3G47950 // AT5G13580 // AT1G04580 // AT3G44550 // AT1G49430 // AT5G20830 // AT1G71990 // AT5G05280 // AT4G15360 // AT1G77590 // AT2G21590 // AT3G26840 // AT3G26280 // AT5G23190 // AT1G55940 // AT1G78090 // AT1G64900 // AT4G04610 // AT5G14760 // AT5G65640 // AT1G43800 // AT1G48800 // AT4G38620 // AT2G45570 // AT2G23400 // AT4G10120 // AT4G23990 // AT2G13…
GO:0070271	P	protein complex biogenesis	9	1023	294	28362	0.73	1	// AT1G73010 // AT4G25340 // AT3G05790 // AT1G64150 // AT5G51600 // AT5G02520 // AT2G34150 // AT1G65470 // AT5G64630
GO:0006733	P	oxidoreduction coenzyme metabolic process	5	1023	130	28362	0.51	1	// AT4G32840 // AT5G14760 // AT1G24280 // AT1G09420 // AT4G26270
GO:0033036	P	macromolecule localization	19	1023	996	28362	1	1	// AT5G27630 // AT1G09930 // AT5G57220 // AT4G12120 // AT1G21810 // AT4G16990 // AT5G02130 // AT1G75340 // AT4G27150 // AT4G24540 // AT4G12360 // AT5G50800 // AT3G47760 // AT3G45000 // AT1G47560 // AT3G47790 // AT3G47780 // AT3G29100 // AT2G21540
GO:0010038	P	response to metal ion	13	1023	481	28362	0.88	1	// AT4G31940 // AT2G40370 // AT2G41690 // AT5G20830 // AT1G08430 // AT4G25200 // AT1G17290 // AT1G51340 // AT5G42020 // AT5G65140 // AT5G23060 // AT1G16150 // AT1G64320
GO:2001141	P	regulation of RNA biosynthetic process	100	1023	2445	28362	0.11	1	// AT4G22950 // AT4G35900 // AT5G32460 // AT5G64630 // AT4G19020 // AT1G69120 // AT2G24340 // AT4G36540 // AT1G71520 // AT1G19050 // AT3G25730 // AT2G40340 // AT5G56620 // AT1G18860 // AT5G22570 // AT3G11580 // AT1G48500 // AT2G43000 // AT2G34210 // AT3G10040 // AT4G31270 // AT3G18610 // AT1G22490 // AT1G30135 // AT5G65060 // AT5G38050 // AT3G17860 // AT1G44910 // AT3G48920 // AT2G42200 // AT2G36…
GO:0010035	P	response to inorganic substance	23	1023	926	28362	0.98	1	// AT1G10370 // AT2G40370 // AT5G20830 // AT1G08430 // AT1G05680 // AT4G34890 // AT1G64320 // AT5G12030 // AT3G48450 // AT4G11170 // AT5G08120 // AT4G27670 // AT2G41690 // AT4G25200 // AT5G42020 // AT5G23060 // AT4G31940 // AT2G41230 // AT1G17290 // AT1G54160 // AT1G51340 // AT5G65140 // AT1G16150
GO:0051707	P	response to other organism	32	1023	1210	28362	0.97	1	// AT5G46050 // AT5G01900 // AT4G09950 // AT5G05730 // AT1G49430 // AT3G63360 // AT1G16400 // AT5G51600 // AT1G16030 // AT1G61380 // AT5G13580 // AT4G16860 // AT4G11650 // AT5G08120 // AT1G11580 // AT5G22570 // AT4G36280 // AT3G28740 // AT4G16990 // AT1G12200 // AT5G23570 // AT5G47910 // AT2G05117 // AT5G57220 // AT2G36490 // AT1G37130 // AT1G54040 // AT1G61560 // AT1G53940 // AT1G18350 // AT2G35…
GO:0010033	P	response to organic substance	63	1023	2023	28362	0.9	1	// AT5G46050 // AT1G30135 // AT1G10370 // AT1G67100 // AT5G05730 // AT5G20830 // AT3G23030 // AT5G01900 // AT2G18060 // AT4G24540 // AT1G28560 // AT4G04700 // AT3G17860 // AT2G45900 // AT5G03780 // AT5G24240 // AT3G63300 // AT4G32330 // AT1G51470 // AT3G48920 // AT4G17260 // AT1G71520 // AT3G02940 // AT2G14920 // AT5G02320 // AT1G19050 // AT1G61380 // AT4G19810 // AT3G25730 // AT5G54060 // AT2G40…
GO:0051704	P	multi-organism process	47	1023	1631	28362	0.95	1	// AT5G46050 // AT5G01900 // AT1G63530 // AT4G09950 // AT3G52115 // AT5G05730 // AT3G28740 // AT1G49430 // AT3G63360 // AT1G61440 // AT5G51600 // AT1G16030 // AT1G61550 // AT1G61430 // AT5G45840 // AT2G17010 // AT2G13680 // AT1G61380 // AT5G13580 // AT4G16860 // AT1G61490 // AT1G61390 // AT4G11650 // AT5G08120 // AT1G11580 // AT4G16990 // AT4G36280 // AT1G54040 // AT5G22570 // AT1G12200 // AT5G23…
GO:0044248	P	cellular catabolic process	35	1023	1024	28362	0.65	1	// AT1G68850 // AT1G10370 // AT2G40370 // AT5G07130 // AT5G19890 // AT1G17290 // AT2G33770 // AT1G69920 // AT3G09640 // AT4G34890 // AT3G47540 // AT3G05790 // AT1G51470 // AT1G49860 // AT1G14550 // AT2G26870 // AT1G06550 // AT5G65640 // AT1G54040 // AT1G59700 // AT3G16150 // AT4G34900 // AT3G24360 // AT3G03530 // AT1G69930 // AT4G11310 // AT4G08770 // AT2G20340 // AT5G05280 // AT1G14540 // AT4G22…
GO:0031668	P	cellular response to extracellular stimulus	14	1023	204	28362	0.021	1	// AT1G73010 // AT3G25795 // AT1G80760 // AT2G45130 // AT2G11810 // AT2G33770 // AT5G43370 // AT1G13300 // AT1G05680 // AT1G68740 // AT1G01140 // AT3G09922 // AT1G04770 // AT3G56970
GO:0044707	P	single-multicellular organism process	92	1023	2875	28362	0.89	1	// AT3G44550 // AT4G22950 // AT4G35900 // AT5G64630 // AT3G06020 // AT5G24240 // AT1G69120 // AT1G55940 // AT1G19050 // AT3G02610 // AT5G56620 // AT1G15940 // AT5G24630 // AT3G47720 // AT4G01430 // AT1G78580 // AT3G11580 // AT4G37060 // AT2G43000 // AT3G54870 // AT1G18370 // AT5G05280 // AT4G37710 // AT1G05680 // AT2G41230 // AT5G65060 // AT5G23420 // AT1G49430 // AT1G53330 // AT1G68060 // AT2G42…
GO:0044249	P	cellular biosynthetic process	172	1023	5870	28362	1	1	// AT1G71990 // AT3G47950 // AT3G02940 // AT3G44550 // AT4G22950 // AT4G35900 // AT1G67810 // AT5G32460 // AT5G64630 // AT4G19020 // AT1G69120 // AT1G64100 // AT2G24340 // AT4G36540 // AT1G71520 // AT2G23400 // AT4G10120 // AT1G19050 // AT3G25730 // AT2G40340 // AT5G14280 // AT1G11580 // AT5G16240 // AT1G18860 // AT5G22570 // AT5G24630 // AT1G78580 // AT3G11580 // AT1G48500 // AT2G43000 // AT1G71…
GO:0031667	P	response to nutrient levels	13	1023	190	28362	0.026	1	// AT1G73010 // AT3G25795 // AT1G80760 // AT2G45130 // AT2G11810 // AT2G33770 // AT5G43370 // AT1G13300 // AT1G68740 // AT1G01140 // AT3G09922 // AT1G04770 // AT3G56970
GO:0016567	P	protein ubiquitination	16	1023	526	28362	0.78	1	// AT2G14820 // AT4G14365 // AT2G47560 // AT5G03250 // AT5G05280 // AT3G11950 // AT4G25160 // AT2G33770 // AT3G61390 // AT1G53820 // AT1G60610 // AT1G80110 // AT1G01660 // AT1G01670 // AT5G44280 // AT2G45920
GO:0023052	P	signaling	67	1023	1997	28362	0.74	1	// AT5G58690 // AT1G30135 // AT4G23980 // AT4G36150 // AT4G22950 // AT3G23030 // AT5G58120 // AT3G63300 // AT3G47290 // AT4G13820 // AT1G28560 // AT4G04700 // AT1G48500 // AT3G17860 // AT5G46270 // AT5G01900 // AT4G23515 // AT1G69120 // AT1G72940 // AT1G71520 // AT1G64480 // AT3G62150 // AT4G11170 // AT1G19050 // AT2G47520 // AT3G25730 // AT2G40340 // AT1G49160 // AT1G47890 // AT4G16990 // AT1G59…
GO:0016114	P	terpenoid biosynthetic process	5	1023	120	28362	0.44	1	// AT3G29410 // AT3G29430 // AT5G65640 // AT1G48800 // AT1G70080
GO:0016054	P	organic acid catabolic process	6	1023	121	28362	0.28	1	// AT2G20340 // AT1G17290 // AT3G24360 // AT1G06550 // AT2G35690 // AT5G65640
GO:0016569	P	covalent chromatin modification	7	1023	228	28362	0.71	1	// AT4G36270 // AT4G36280 // AT5G43530 // AT1G65470 // AT5G64630 // AT4G19020 // AT5G44280
GO:0010629	P	negative regulation of gene expression	17	1023	415	28362	0.34	1	// AT4G38620 // AT3G10040 // AT4G16780 // AT4G00380 // AT1G11580 // AT3G12550 // AT4G36280 // AT4G36270 // AT1G54160 // AT5G23570 // AT2G43140 // AT5G02320 // AT4G31270 // AT3G18610 // AT2G19910 // AT5G44280 // AT2G36490
GO:0010628	P	positive regulation of gene expression	13	1023	383	28362	0.62	1	// AT4G22950 // AT2G41460 // AT1G27720 // AT4G19990 // AT5G51870 // AT4G35900 // AT4G24540 // AT1G34180 // AT3G19510 // AT2G40340 // AT3G30260 // AT1G69120 // AT2G36490
GO:0046496	P	nicotinamide nucleotide metabolic process	5	1023	115	28362	0.41	1	// AT4G32840 // AT5G14760 // AT1G24280 // AT1G09420 // AT4G26270
GO:0034660	P	ncRNA metabolic process	8	1023	337	28362	0.92	1	// AT4G21900 // AT2G43650 // AT5G55920 // AT4G02400 // AT1G28560 // AT2G34570 // AT3G18610 // AT1G17960
GO:0044267	P	cellular protein metabolic process	73	1023	3841	28362	1	1	// AT1G11300 // AT1G71990 // AT4G14365 // AT3G05790 // AT3G63320 // AT1G65190 // AT4G22950 // AT5G07460 // AT1G65250 // AT3G09400 // AT4G24540 // AT2G33770 // AT5G38050 // AT1G05700 // AT4G04700 // AT4G25160 // AT5G40380 // AT1G01140 // AT1G69120 // AT1G65110 // AT1G01660 // AT3G23310 // AT3G52530 // AT5G45840 // AT3G11950 // AT1G66910 // AT3G61390 // AT1G61380 // AT5G63650 // AT1G49160 // AT2G14…
GO:0044264	P	cellular polysaccharide metabolic process	9	1023	273	28362	0.65	1	// AT4G10260 // AT1G71990 // AT1G32900 // AT2G01940 // AT4G13090 // AT2G21590 // AT5G48070 // AT4G23990 // AT2G13680
GO:0010646	P	regulation of cell communication	7	1023	234	28362	0.74	1	// AT1G30135 // AT2G45130 // AT2G41230 // AT3G62150 // AT1G13300 // AT3G17860 // AT1G48500
GO:0044262	P	cellular carbohydrate metabolic process	19	1023	407	28362	0.16	1	// AT1G78090 // AT2G22190 // AT1G71990 // AT4G13830 // AT2G01940 // AT1G66980 // AT4G10260 // AT5G20830 // AT3G43190 // AT4G13090 // AT1G78580 // AT4G10120 // AT2G21590 // AT5G48070 // AT5G65140 // AT1G32900 // AT4G23990 // AT2G43000 // AT2G13680
GO:0044260	P	cellular macromolecule metabolic process	218	1023	7410	28362	1	1	// AT1G71990 // AT4G22950 // AT1G65250 // AT2G33770 // AT5G32460 // AT5G64630 // AT1G29630 // AT1G01660 // AT4G19020 // AT1G69120 // AT2G45920 // AT1G64100 // AT1G49980 // AT2G24340 // AT2G45100 // AT1G71520 // AT5G24280 // AT5G02320 // AT1G19050 // AT3G25730 // AT1G07550 // AT1G35530 // AT5G15120 // AT3G04070 // AT5G09950 // AT1G11580 // AT1G15940 // AT5G22570 // AT5G24630 // AT3G09360 // AT2G43…
GO:0048589	P	developmental growth	11	1023	458	28362	0.94	1	// AT4G16780 // AT3G54870 // AT1G63530 // AT2G28620 // AT5G50800 // AT5G03680 // AT3G11580 // AT1G69530 // AT3G06020 // AT1G09080 // AT2G13680
GO:0006364	P	rRNA processing	5	1023	185	28362	0.79	1	// AT2G34570 // AT5G55920 // AT3G18610 // AT2G43650 // AT4G02400
GO:0006366	P	transcription from RNA polymerase II promoter	16	1023	380	28362	0.31	1	// AT2G34210 // AT4G38620 // AT4G22950 // AT1G27720 // AT3G18100 // AT3G02940 // AT5G65230 // AT5G51870 // AT2G43140 // AT4G24540 // AT5G02320 // AT3G56970 // AT1G69560 // AT3G30260 // AT1G69120 // AT3G48920
GO:0009887	P	organ morphogenesis	7	1023	180	28362	0.48	1	// AT2G01940 // AT2G42200 // AT5G55920 // AT1G25250 // AT5G03680 // AT1G28560 // AT1G69560
GO:0009886	P	post-embryonic morphogenesis	8	1023	174	28362	0.3	1	// AT5G05730 // AT2G01940 // AT1G49430 // AT1G25250 // AT5G03680 // AT1G28560 // AT1G72490 // AT4G37060
GO:0050793	P	regulation of developmental process	17	1023	627	28362	0.91	1	// AT5G51870 // AT2G42200 // AT1G26260 // AT1G34180 // AT4G22950 // AT4G24540 // AT4G35900 // AT5G60800 // AT5G03680 // AT3G11580 // AT5G65060 // AT1G65470 // AT2G30140 // AT3G06020 // AT5G24240 // AT2G43000 // AT2G13680
GO:0009889	P	regulation of biosynthetic process	106	1023	2752	28362	0.26	1	// AT3G02940 // AT4G22950 // AT4G35900 // AT5G32460 // AT5G64630 // AT4G19020 // AT1G69120 // AT2G24340 // AT4G36540 // AT1G71520 // AT1G19050 // AT3G25730 // AT2G40340 // AT5G56620 // AT1G11580 // AT1G18860 // AT5G22570 // AT3G11580 // AT1G48500 // AT2G43000 // AT2G34210 // AT3G10040 // AT5G05280 // AT4G31270 // AT3G18610 // AT1G22490 // AT1G30135 // AT3G05790 // AT5G65060 // AT5G38050 // AT3G17…
GO:0009888	P	tissue development	17	1023	577	28362	0.83	1	// AT2G37260 // AT5G64630 // AT3G54870 // AT5G02130 // AT4G22950 // AT5G24630 // AT2G18060 // AT4G24540 // AT1G69120 // AT4G26270 // AT4G08150 // AT1G65470 // AT3G02610 // AT3G06020 // AT3G63300 // AT5G44280 // AT1G28560
GO:0050794	P	regulation of cellular process	172	1023	4857	28362	0.62	1	// AT3G02940 // AT4G22950 // AT4G38620 // AT4G35900 // AT5G32460 // AT5G64630 // AT4G19020 // AT1G69120 // AT2G24340 // AT4G36540 // AT1G71520 // AT1G19050 // AT3G25730 // AT2G40430 // AT2G40340 // AT1G59620 // AT5G14280 // AT5G45840 // AT1G18860 // AT5G22570 // AT5G24630 // AT1G78580 // AT3G27500 // AT3G11580 // AT1G48500 // AT5G41550 // AT2G43000 // AT2G34210 // AT3G02680 // AT3G10040 // AT3G54…
GO:0051239	P	regulation of multicellular organismal process	13	1023	490	28362	0.9	1	// AT2G42200 // AT1G26260 // AT1G34180 // AT5G51870 // AT4G35900 // AT5G60800 // AT5G03680 // AT3G11580 // AT5G65060 // AT2G30140 // AT5G24240 // AT2G43000 // AT2G13680
GO:0090567	P	reproductive shoot system development	22	1023	533	28362	0.3	1	// AT5G65060 // AT1G26260 // AT4G22950 // AT4G35900 // AT5G50800 // AT4G24540 // AT2G30140 // AT5G24240 // AT1G69120 // AT2G42200 // AT2G36740 // AT1G09230 // AT2G01940 // AT5G51870 // AT5G60800 // AT3G07970 // AT1G25250 // AT5G05280 // AT5G03680 // AT4G37710 // AT3G13730 // AT2G21540
GO:0051234	P	establishment of localization	74	1023	2406	28362	0.93	1	// AT5G46050 // AT1G55720 // AT2G37280 // AT4G27150 // AT5G26200 // AT3G45660 // AT4G24540 // AT5G42610 // AT5G43360 // AT1G28560 // AT3G47790 // AT1G77380 // AT1G26730 // AT1G80900 // AT4G25760 // AT2G03600 // AT1G80760 // AT3G21250 // AT5G25250 // AT4G30420 // AT3G47780 // AT5G50740 // AT4G13420 // AT1G49960 // AT1G71330 // AT2G17010 // AT4G12120 // AT2G32830 // AT3G62150 // AT1G57980 // AT3G29…
GO:0090407	P	organophosphate biosynthetic process	8	1023	293	28362	0.83	1	// AT3G29430 // AT4G13830 // AT3G47950 // AT5G14760 // AT1G01610 // AT5G27200 // AT5G06090 // AT3G11430
GO:0042545	P	cell wall modification	7	1023	156	28362	0.34	1	// AT1G11580 // AT5G57220 // AT5G20860 // AT5G50800 // AT1G69530 // AT2G47550 // AT3G07970
GO:0008652	P	cellular amino acid biosynthetic process	5	1023	132	28362	0.52	1	// AT3G02020 // AT1G31230 // AT5G23020 // AT2G43000 // AT1G71920
GO:0042546	P	cell wall biogenesis	7	1023	230	28362	0.72	1	// AT1G68060 // AT4G13090 // AT3G55340 // AT2G18060 // AT1G78580 // AT4G23990 // AT5G48070
GO:0015980	P	energy derivation by oxidation of organic compounds	6	1023	146	28362	0.44	1	// AT5G10040 // AT2G41730 // AT3G44730 // AT2G21590 // AT3G27220 // AT5G15120
GO:0008654	P	phospholipid biosynthetic process	6	1023	126	28362	0.31	1	// AT3G29430 // AT4G13830 // AT1G01610 // AT5G27200 // AT5G06090 // AT3G11430
GO:0046394	P	carboxylic acid biosynthetic process	18	1023	438	28362	0.33	1	// AT1G16400 // AT1G04580 // AT2G41090 // AT1G43800 // AT5G38020 // AT5G16240 // AT1G49430 // AT5G27200 // AT5G05280 // AT5G23020 // AT3G02020 // AT3G02610 // AT5G23190 // AT2G35690 // AT1G31230 // AT1G77590 // AT2G43000 // AT1G71920
GO:0046395	P	carboxylic acid catabolic process	5	1023	105	28362	0.34	1	// AT1G06550 // AT3G24360 // AT2G20340 // AT2G35690 // AT1G17290
GO:0009814	P	defense response, incompatible interaction	6	1023	170	28362	0.58	1	// AT4G11650 // AT4G36280 // AT4G16990 // AT1G61560 // AT1G18350 // AT4G16860
GO:0009812	P	flavonoid metabolic process	5	1023	109	28362	0.36	1	// AT5G63590 // AT5G63595 // AT2G43000 // AT1G17020 // AT5G54060
GO:0009813	P	flavonoid biosynthetic process	5	1023	93	28362	0.26	1	// AT5G63590 // AT5G63595 // AT2G43000 // AT1G17020 // AT5G54060
GO:0006518	P	peptide metabolic process	9	1023	1540	28362	1	1	// AT2G34210 // AT5G39785 // AT1G10370 // AT2G44070 // AT1G11580 // AT4G18330 // AT5G38050 // AT1G69920 // AT1G17960
GO:0006633	P	fatty acid biosynthetic process	9	1023	158	28362	0.13	1	// AT5G38020 // AT1G43800 // AT5G16240 // AT1G49430 // AT5G27200 // AT5G05280 // AT5G23190 // AT3G02610 // AT1G77590
GO:0006631	P	fatty acid metabolic process	13	1023	252	28362	0.14	1	// AT5G38020 // AT1G43800 // AT5G16240 // AT1G49430 // AT5G27200 // AT2G11810 // AT5G05280 // AT3G24360 // AT3G02610 // AT1G06550 // AT5G23190 // AT2G35690 // AT1G77590
GO:0033043	P	regulation of organelle organization	7	1023	155	28362	0.33	1	// AT2G34150 // AT3G54870 // AT3G05790 // AT5G02520 // AT4G31270 // AT1G35530 // AT2G36490
GO:0006732	P	coenzyme metabolic process	6	1023	264	28362	0.91	1	// AT4G32840 // AT1G24280 // AT1G09420 // AT5G14760 // AT4G26270 // AT3G11750
GO:0009314	P	response to radiation	31	1023	772	28362	0.3	1	// AT4G38620 // AT1G10370 // AT3G52115 // AT1G26260 // AT5G61460 // AT4G35900 // AT5G27630 // AT5G38150 // AT5G12030 // AT5G63590 // AT5G11210 // AT2G42690 // AT5G11060 // AT4G27670 // AT4G19990 // AT5G08020 // AT5G23060 // AT2G14820 // AT2G29120 // AT3G02680 // AT1G77760 // AT4G16780 // AT1G37130 // AT4G35290 // AT5G07660 // AT1G54160 // AT1G68830 // AT2G32390 // AT1G69530 // AT2G41100 // AT5G03…
GO:0009311	P	oligosaccharide metabolic process	9	1023	108	28362	0.021	1	// AT1G78090 // AT2G22190 // AT5G20830 // AT5G27200 // AT3G43190 // AT1G78580 // AT4G10120 // AT5G65140 // AT2G43000
GO:0009250	P	glucan biosynthetic process	5	1023	120	28362	0.44	1	// AT4G10260 // AT1G32900 // AT4G23990 // AT2G21590 // AT2G13680
GO:0070887	P	cellular response to chemical stimulus	46	1023	1176	28362	0.31	1	// AT1G30135 // AT3G05790 // AT3G09640 // AT3G23030 // AT5G01900 // AT5G07460 // AT1G28560 // AT4G04700 // AT5G23060 // AT3G17860 // AT3G63300 // AT5G25250 // AT1G80760 // AT1G71520 // AT1G14550 // AT1G19050 // AT2G47520 // AT3G25730 // AT2G41090 // AT2G40340 // AT1G05680 // AT4G30380 // AT3G62150 // AT5G57220 // AT5G22570 // AT4G14560 // AT3G21640 // AT1G78580 // AT2G43140 // AT1G31880 // AT1G48…
GO:0006457	P	protein folding	11	1023	247	28362	0.29	1	// AT3G13310 // AT4G13830 // AT1G71000 // AT5G12030 // AT1G33360 // AT1G72280 // AT1G11040 // AT1G16030 // AT5G42020 // AT1G28210 // AT1G09080
GO:0071478	P	cellular response to radiation	5	1023	135	28362	0.54	1	// AT4G19990 // AT3G02680 // AT2G42690 // AT4G16780 // AT1G54160
GO:0051179	P	localization	77	1023	2517	28362	0.94	1	// AT5G46050 // AT1G55720 // AT2G33770 // AT4G27150 // AT5G26200 // AT1G21810 // AT3G45660 // AT4G24540 // AT5G42610 // AT5G43360 // AT1G28560 // AT3G47790 // AT1G77380 // AT1G26730 // AT1G80900 // AT4G25760 // AT2G03600 // AT1G80760 // AT3G21250 // AT5G25250 // AT4G30420 // AT3G47780 // AT5G50740 // AT4G13420 // AT1G49960 // AT1G71330 // AT2G17010 // AT4G12120 // AT2G32830 // AT3G62150 // AT1G57…
GO:0048827	P	phyllome development	16	1023	508	28362	0.74	1	// AT3G21640 // AT2G01940 // AT2G42200 // AT1G34180 // AT5G55920 // AT1G25250 // AT5G05280 // AT1G54040 // AT5G50800 // AT5G03680 // AT2G43000 // AT1G65470 // AT5G64630 // AT3G13730 // AT1G17020 // AT3G07970
GO:0009926	P	auxin polar transport	6	1023	91	28362	0.12	1	// AT2G01940 // AT3G62150 // AT5G02130 // AT1G25250 // AT1G18350 // AT1G28560
GO:0051641	P	cellular localization	7	1023	601	28362	1	1	// AT5G38150 // AT1G21810 // AT5G57220 // AT5G50800 // AT4G24540 // AT1G47560 // AT3G29100
GO:0048608	P	reproductive structure development	31	1023	1265	28362	0.99	1	// AT5G65060 // AT1G26260 // AT4G22950 // AT5G05280 // AT4G35900 // AT5G50800 // AT1G53330 // AT1G28560 // AT2G30140 // AT5G24240 // AT1G69120 // AT2G37260 // AT2G42200 // AT2G36740 // AT1G09230 // AT3G02610 // AT2G01940 // AT5G51870 // AT4G01430 // AT5G60800 // AT3G11580 // AT2G34570 // AT4G24540 // AT3G07970 // AT1G25250 // AT1G78580 // AT1G54160 // AT5G03680 // AT4G37710 // AT3G13730 // AT2G21…
GO:0048609	P	multicellular organismal reproductive process	5	1023	153	28362	0.65	1	// AT5G50800 // AT5G01370 // AT5G05280 // AT3G52115 // AT3G07970
GO:0071396	P	cellular response to lipid	8	1023	409	28362	0.98	1	// AT2G41230 // AT1G54160 // AT2G43140 // AT1G13300 // AT1G05680 // AT4G04700 // AT1G76040 // AT2G40340
GO:0072593	P	reactive oxygen species metabolic process	10	1023	169	28362	0.096	1	// AT1G68850 // AT1G77760 // AT1G37130 // AT5G47910 // AT4G08770 // AT5G19890 // AT1G14550 // AT1G14540 // AT3G09640 // AT4G34890
GO:0009409	P	response to cold	5	1023	384	28362	1	1	// AT5G20830 // AT1G01140 // AT4G22950 // AT4G24540 // AT5G65060
GO:0009408	P	response to heat	14	1023	199	28362	0.018	1	// AT4G27670 // AT4G10250 // AT5G12020 // AT4G25200 // AT1G28210 // AT1G09090 // AT5G47910 // AT5G12030 // AT1G16030 // AT5G42020 // AT2G40350 // AT2G40340 // AT4G19020 // AT1G09080
GO:1901137	P	carbohydrate derivative biosynthetic process	6	1023	329	28362	0.98	1	// AT5G15950 // AT1G71990 // AT3G47950 // AT5G57220 // AT5G27200 // AT2G11810
GO:1901135	P	carbohydrate derivative metabolic process	22	1023	645	28362	0.63	1	// AT1G71990 // AT3G47950 // AT3G47540 // AT4G32840 // AT4G19770 // AT1G09420 // AT1G45191 // AT4G26270 // AT3G28740 // AT1G60270 // AT1G24280 // AT4G13830 // AT3G16150 // AT5G57220 // AT5G27200 // AT3G62740 // AT5G54060 // AT5G15950 // AT4G19810 // AT2G11810 // AT3G60120 // AT2G32860
GO:0033692	P	cellular polysaccharide biosynthetic process	6	1023	171	28362	0.58	1	// AT4G10260 // AT1G71990 // AT1G32900 // AT4G23990 // AT2G13680 // AT2G21590
GO:1902680	P	positive regulation of RNA biosynthetic process	13	1023	348	28362	0.49	1	// AT4G22950 // AT2G41460 // AT1G27720 // AT4G19990 // AT5G51870 // AT4G35900 // AT4G24540 // AT1G34180 // AT3G19510 // AT2G40340 // AT3G30260 // AT1G69120 // AT2G36490
GO:0048731	P	system development	54	1023	1929	28362	0.98	1	// AT5G05730 // AT1G10370 // AT5G65060 // AT1G26260 // AT1G49430 // AT4G22950 // AT5G05280 // AT4G35900 // AT5G50800 // AT1G53330 // AT1G28560 // AT5G64630 // AT2G30140 // AT5G24240 // AT1G69120 // AT2G37260 // AT2G42200 // AT2G36740 // AT1G09230 // AT1G13300 // AT1G69560 // AT4G26270 // AT3G02610 // AT1G54040 // AT2G01940 // AT5G51870 // AT5G24630 // AT4G01430 // AT3G21640 // AT5G60800 // AT1G31…
GO:0090558	P	plant epidermis development	5	1023	245	28362	0.94	1	// AT1G65470 // AT5G64630 // AT5G24630 // AT3G54870 // AT4G26270
GO:0061458	P	reproductive system development	31	1023	1265	28362	0.99	1	// AT5G65060 // AT1G26260 // AT4G22950 // AT5G05280 // AT4G35900 // AT5G50800 // AT1G53330 // AT1G28560 // AT2G30140 // AT5G24240 // AT1G69120 // AT2G37260 // AT2G42200 // AT2G36740 // AT1G09230 // AT3G02610 // AT2G01940 // AT5G51870 // AT4G01430 // AT5G60800 // AT3G11580 // AT2G34570 // AT4G24540 // AT3G07970 // AT1G25250 // AT1G78580 // AT1G54160 // AT5G03680 // AT4G37710 // AT3G13730 // AT2G21…
GO:0034622	P	cellular macromolecular complex assembly	11	1023	365	28362	0.76	1	// AT4G25340 // AT4G22410 // AT1G64150 // AT3G05790 // AT5G07060 // AT5G51600 // AT5G02520 // AT2G34150 // AT1G65470 // AT5G64630 // AT4G22350
GO:0072521	P	purine-containing compound metabolic process	6	1023	233	28362	0.84	1	// AT5G15950 // AT3G47950 // AT4G32840 // AT4G34900 // AT4G26270 // AT4G34890
GO:0072524	P	pyridine-containing compound metabolic process	5	1023	125	28362	0.47	1	// AT4G32840 // AT5G14760 // AT1G24280 // AT1G09420 // AT4G26270
GO:0010101	P	post-embryonic root morphogenesis	5	1023	63	28362	0.088	1	// AT5G05730 // AT1G49430 // AT1G28560 // AT1G72490 // AT4G37060
GO:0006325	P	chromatin organization	13	1023	322	28362	0.38	1	// AT4G25340 // AT2G36490 // AT2G36740 // AT4G36280 // AT5G43530 // AT4G36270 // AT5G02520 // AT4G31270 // AT1G65470 // AT5G64630 // AT3G18610 // AT4G19020 // AT5G44280
GO:0009850	P	auxin metabolic process	6	1023	74	28362	0.06	1	// AT1G04580 // AT2G01940 // AT5G05730 // AT1G25250 // AT1G16400 // AT1G05680
GO:0006323	P	DNA packaging	5	1023	51	28362	0.045	1	// AT1G65470 // AT5G64630 // AT4G25340 // AT5G02520 // AT3G47460
GO:0072330	P	monocarboxylic acid biosynthetic process	12	1023	251	28362	0.21	1	// AT1G04580 // AT1G43800 // AT5G38020 // AT5G16240 // AT1G49430 // AT5G27200 // AT5G05280 // AT3G02610 // AT5G23190 // AT2G35690 // AT1G16400 // AT1G77590
GO:2000026	P	regulation of multicellular organismal development	12	1023	442	28362	0.87	1	// AT2G42200 // AT1G26260 // AT1G34180 // AT5G51870 // AT4G35900 // AT5G60800 // AT5G03680 // AT3G11580 // AT5G65060 // AT2G30140 // AT5G24240 // AT2G43000
GO:0045935	P	positive regulation of nucleobase-containing compound metabolic process	13	1023	379	28362	0.61	1	// AT4G22950 // AT2G41460 // AT1G27720 // AT4G19990 // AT5G51870 // AT4G35900 // AT4G24540 // AT1G34180 // AT3G19510 // AT2G40340 // AT3G30260 // AT1G69120 // AT2G36490
GO:0045934	P	negative regulation of nucleobase-containing compound metabolic process	12	1023	249	28362	0.2	1	// AT1G30135 // AT4G16780 // AT4G38620 // AT1G54160 // AT5G02320 // AT4G31270 // AT3G17860 // AT1G48500 // AT3G18610 // AT1G35530 // AT5G44280 // AT2G36490
GO:0010817	P	regulation of hormone levels	13	1023	251	28362	0.13	1	// AT1G04580 // AT2G01940 // AT5G05730 // AT3G62150 // AT5G02130 // AT1G18350 // AT1G25250 // AT1G16400 // AT1G05680 // AT1G28560 // AT3G13730 // AT2G14920 // AT1G55940
GO:0022414	P	reproductive process	57	1023	1715	28362	0.75	1	// AT2G46980 // AT1G78580 // AT3G52115 // AT5G65060 // AT3G44550 // AT4G22950 // AT1G61440 // AT4G35900 // AT5G50800 // AT1G53330 // AT5G01370 // AT1G28560 // AT2G30140 // AT5G24240 // AT1G69120 // AT1G09080 // AT2G37260 // AT1G61550 // AT1G22260 // AT2G42200 // AT1G61430 // AT2G36740 // AT1G63530 // AT1G09230 // AT2G17010 // AT1G26260 // AT2G13680 // AT1G61380 // AT3G02610 // AT1G35530 // AT4G14…
GO:0055065	P	metal ion homeostasis	8	1023	149	28362	0.18	1	// AT2G29120 // AT3G59820 // AT5G60800 // AT5G11210 // AT3G56970 // AT2G32390 // AT1G01140 // AT4G35290
GO:0042221	P	response to chemical	105	1023	2853	28362	0.43	1	// AT5G46050 // AT3G02940 // AT5G24240 // AT1G51470 // AT1G71520 // AT1G14550 // AT1G19050 // AT3G25730 // AT2G40340 // AT5G15120 // AT5G08120 // AT5G45840 // AT5G22570 // AT4G25200 // AT1G78580 // AT1G48500 // AT4G31940 // AT3G10040 // AT1G18370 // AT1G08430 // AT1G05680 // AT4G37710 // AT1G69880 // AT5G48070 // AT1G30135 // AT2G41230 // AT1G69920 // AT1G67100 // AT3G09640 // AT3G17860 // AT1G64…
GO:0006996	P	organelle organization	57	1023	1335	28362	0.12	1	// AT3G53350 // AT2G46980 // AT3G05790 // AT5G23420 // AT1G04770 // AT2G28620 // AT5G61460 // AT5G44635 // AT5G08120 // AT5G51600 // AT3G47460 // AT1G04730 // AT5G64630 // AT5G03780 // AT3G55340 // AT1G13220 // AT4G19020 // AT5G40450 // AT1G68060 // AT5G38150 // AT1G68790 // AT1G22260 // AT4G21820 // AT2G36740 // AT5G56210 // AT2G32390 // AT5G46280 // AT1G61000 // AT2G46180 // AT3G29100 // AT1G35…
GO:0044238	P	primary metabolic process	310	1023	9890	28362	1	1	// AT1G77860 // AT1G71990 // AT1G20720 // AT3G47950 // AT3G44550 // AT4G22950 // AT4G17260 // AT1G09420 // AT1G65250 // AT2G33770 // AT1G48500 // AT5G64630 // AT1G29630 // AT1G01660 // AT4G19020 // AT1G69120 // AT1G55940 // AT1G64100 // AT1G51470 // AT1G49980 // AT2G24340 // AT2G45100 // AT4G32840 // AT1G71520 // AT4G37060 // AT5G24280 // AT5G02320 // AT1G19050 // AT3G25730 // AT5G54060 // AT1G35…
GO:0005975	P	carbohydrate metabolic process	48	1023	1144	28362	0.17	1	// AT4G10260 // AT1G66980 // AT1G71990 // AT3G01260 // AT2G22190 // AT5G20830 // AT1G09420 // AT2G21590 // AT5G48070 // AT4G01970 // AT4G24450 // AT3G47540 // AT3G60120 // AT4G38300 // AT3G47050 // AT1G51470 // AT4G32840 // AT4G19770 // AT1G32900 // AT1G55120 // AT4G13090 // AT4G10120 // AT4G23990 // AT2G13680 // AT4G26270 // AT1G60270 // AT5G54060 // AT4G19810 // AT1G78090 // AT4G13830 // AT2G01…
GO:0005976	P	polysaccharide metabolic process	14	1023	432	28362	0.69	1	// AT4G10260 // AT1G71990 // AT1G32900 // AT2G01940 // AT1G11580 // AT4G13210 // AT2G13680 // AT4G13090 // AT5G20860 // AT2G21590 // AT5G48070 // AT4G23990 // AT2G47550 // AT3G07970
GO:0009620	P	response to fungus	13	1023	573	28362	0.97	1	// AT4G11650 // AT5G57220 // AT2G36490 // AT1G37130 // AT1G11580 // AT3G63360 // AT1G49430 // AT4G16990 // AT1G12200 // AT1G61560 // AT5G47910 // AT2G05117 // AT4G16860
GO:0044237	P	cellular metabolic process	322	1023	9879	28362	0.99	1	// AT3G43950 // AT1G71990 // AT1G20720 // AT3G47950 // AT1G50090 // AT3G02940 // AT3G44550 // AT5G07130 // AT4G22950 // AT1G07690 // AT4G17260 // AT1G65250 // AT1G67810 // AT2G33770 // AT4G08770 // AT5G32460 // AT5G64630 // AT1G29630 // AT1G01660 // AT4G19020 // AT1G69120 // AT2G45920 // AT1G64100 // AT1G51470 // AT4G04610 // AT1G49980 // AT2G24340 // AT2G45100 // AT4G32840 // AT1G71520 // AT5G43…
GO:0008299	P	isoprenoid biosynthetic process	7	1023	154	28362	0.33	1	// AT3G29430 // AT4G13830 // AT2G23400 // AT1G48800 // AT1G70080 // AT3G29410 // AT5G65640
GO:0044403	P	symbiosis, encompassing mutualism through parasitism	7	1023	151	28362	0.31	1	// AT5G08120 // AT1G16030 // AT4G36280 // AT1G08430 // AT5G23570 // AT5G51600 // AT1G61380
GO:0019362	P	pyridine nucleotide metabolic process	5	1023	117	28362	0.42	1	// AT4G32840 // AT5G14760 // AT1G24280 // AT1G09420 // AT4G26270
GO:0006396	P	RNA processing	17	1023	693	28362	0.96	1	// AT1G13030 // AT1G44910 // AT2G43650 // AT2G24350 // AT3G52115 // AT4G21900 // AT5G55920 // AT1G09230 // AT5G23570 // AT3G16650 // AT2G40650 // AT5G07060 // AT4G22350 // AT4G22410 // AT2G34570 // AT3G18610 // AT4G02400
GO:0045893	P	positive regulation of transcription, DNA-templated	13	1023	347	28362	0.49	1	// AT4G22950 // AT2G41460 // AT1G27720 // AT4G19990 // AT5G51870 // AT4G35900 // AT4G24540 // AT1G34180 // AT3G19510 // AT2G40340 // AT3G30260 // AT1G69120 // AT2G36490
GO:0048466	P	androecium development	5	1023	94	28362	0.26	1	// AT5G50800 // AT3G07970 // AT3G13730 // AT5G05280 // AT2G42200
GO:0019222	P	regulation of metabolic process	117	1023	3181	28362	0.43	1	// AT3G02940 // AT4G22950 // AT4G35900 // AT5G32460 // AT5G64630 // AT4G19020 // AT1G69120 // AT2G24340 // AT4G36540 // AT1G71520 // AT1G19050 // AT3G25730 // AT1G35530 // AT5G56620 // AT1G11580 // AT1G18860 // AT5G22570 // AT3G10040 // AT3G11580 // AT1G48500 // AT2G43000 // AT2G34210 // AT2G19910 // AT5G05280 // AT4G31270 // AT3G18610 // AT1G22490 // AT1G30135 // AT3G05790 // AT5G65060 // AT5G38…
GO:0010393	P	galacturonan metabolic process	5	1023	148	28362	0.62	1	// AT5G20860 // AT4G13210 // AT3G07970 // AT2G47550 // AT1G11580
GO:0048468	P	cell development	5	1023	306	28362	0.98	1	// AT1G09080 // AT1G63530 // AT5G24630 // AT3G54870 // AT2G13680
GO:0048580	P	regulation of post-embryonic development	9	1023	329	28362	0.84	1	// AT5G65060 // AT1G26260 // AT5G51870 // AT4G35900 // AT5G60800 // AT5G03680 // AT3G11580 // AT2G30140 // AT5G24240
GO:0008104	P	protein localization	10	1023	715	28362	1	1	// AT5G02130 // AT1G75340 // AT1G21810 // AT4G12120 // AT4G24540 // AT3G45000 // AT1G47560 // AT1G09930 // AT3G29100 // AT2G21540
GO:1901362	P	organic cyclic compound biosynthetic process	118	1023	3174	28362	0.38	1	// AT3G47950 // AT3G02940 // AT3G44550 // AT4G22950 // AT4G35900 // AT5G32460 // AT5G64630 // AT4G19020 // AT1G69120 // AT1G55940 // AT2G24340 // AT4G36540 // AT1G71520 // AT1G19050 // AT3G25730 // AT2G40340 // AT5G14280 // AT5G13580 // AT1G18860 // AT5G22570 // AT3G11580 // AT1G48500 // AT2G43000 // AT2G34210 // AT3G10040 // AT3G15790 // AT3G13940 // AT4G31270 // AT3G18610 // AT1G22490 // AT1G30…
GO:1901360	P	organic cyclic compound metabolic process	180	1023	4700	28362	0.2	1	// AT3G47950 // AT3G02940 // AT3G44550 // AT4G22950 // AT4G35900 // AT5G32460 // AT5G64630 // AT1G29630 // AT4G19020 // AT1G69120 // AT1G55940 // AT1G64100 // AT1G49980 // AT2G24340 // AT2G45100 // AT4G32840 // AT1G71520 // AT5G43530 // AT1G26260 // AT5G07060 // AT1G19050 // AT3G25730 // AT2G40340 // AT5G14280 // AT5G09950 // AT5G13580 // AT1G15940 // AT5G22570 // AT5G24630 // AT3G09360 // AT2G43…
GO:0009966	P	regulation of signal transduction	6	1023	227	28362	0.82	1	// AT1G30135 // AT3G62150 // AT2G41230 // AT1G13300 // AT3G17860 // AT1G48500
GO:0048869	P	cellular developmental process	35	1023	1001	28362	0.6	1	// AT3G02940 // AT4G38620 // AT3G44550 // AT5G23420 // AT5G65230 // AT2G18060 // AT4G24540 // AT1G28560 // AT5G64630 // AT1G69120 // AT2G37260 // AT3G48920 // AT2G36740 // AT1G63530 // AT5G02320 // AT2G13680 // AT4G26270 // AT1G15940 // AT1G69560 // AT3G18100 // AT5G51870 // AT5G24630 // AT5G42020 // AT3G07970 // AT3G02240 // AT4G16780 // AT3G54870 // AT2G28620 // AT2G32390 // AT4G08150 // AT1G65…
GO:0060918	P	auxin transport	6	1023	100	28362	0.16	1	// AT2G01940 // AT3G62150 // AT5G02130 // AT1G25250 // AT1G18350 // AT1G28560
GO:0040029	P	regulation of gene expression, epigenetic	6	1023	226	28362	0.82	1	// AT2G36490 // AT5G23570 // AT4G31270 // AT3G18610 // AT2G19910 // AT5G44280
GO:0048511	P	rhythmic process	5	1023	146	28362	0.61	1	// AT1G68850 // AT5G60100 // AT5G52910 // AT1G68830 // AT4G19990
GO:0048513	P	animal organ development	18	1023	422	28362	0.27	1	// AT5G05730 // AT1G10370 // AT2G01940 // AT1G69560 // AT2G42200 // AT1G34180 // AT5G55920 // AT1G49430 // AT2G41230 // AT1G25250 // AT1G54040 // AT5G03680 // AT1G31880 // AT1G28560 // AT1G72490 // AT2G43000 // AT4G37060 // AT1G17020
GO:0006073	P	cellular glucan metabolic process	8	1023	218	28362	0.53	1	// AT4G10260 // AT1G32900 // AT2G01940 // AT4G13090 // AT2G21590 // AT2G13680 // AT4G23990 // AT5G48070
GO:0048518	P	positive regulation of biological process	30	1023	881	28362	0.65	1	// AT2G41460 // AT1G26260 // AT4G22950 // AT2G18060 // AT4G24540 // AT3G19510 // AT1G69120 // AT1G61380 // AT2G40430 // AT2G40340 // AT4G22860 // AT2G01940 // AT4G19990 // AT4G36280 // AT5G51870 // AT5G24630 // AT5G02520 // AT1G67810 // AT2G36490 // AT4G35900 // AT3G02240 // AT5G14960 // AT1G27720 // AT2G45130 // AT1G25250 // AT1G08430 // AT2G34150 // AT1G65470 // AT3G30260 // AT1G34180
GO:0048519	P	negative regulation of biological process	30	1023	848	28362	0.57	1	// AT1G30135 // AT1G10370 // AT5G65060 // AT4G38620 // AT4G36270 // AT3G17860 // AT4G08770 // AT2G43140 // AT5G02320 // AT2G19910 // AT1G35530 // AT4G00380 // AT1G11580 // AT4G36280 // AT5G23570 // AT5G60800 // AT5G47910 // AT1G48500 // AT3G12550 // AT2G43000 // AT2G36490 // AT3G02680 // AT3G10040 // AT4G16780 // AT1G13300 // AT1G54160 // AT5G03680 // AT4G31270 // AT3G18610 // AT5G44280
GO:0034470	P	ncRNA processing	6	1023	271	28362	0.92	1	// AT4G21900 // AT2G43650 // AT5G55920 // AT4G02400 // AT2G34570 // AT3G18610
GO:0015711	P	organic anion transport	8	1023	103	28362	0.04	1	// AT4G25760 // AT5G23810 // AT2G41190 // AT1G08430 // AT1G51340 // AT2G34390 // AT3G30725 // AT1G77380
GO:0045184	P	establishment of protein localization	7	1023	661	28362	1	1	// AT1G75340 // AT4G12120 // AT4G24540 // AT3G45000 // AT3G29100 // AT1G09930 // AT2G21540
GO:0003006	P	developmental process involved in reproduction	37	1023	1496	28362	0.99	1	// AT5G65060 // AT3G44550 // AT4G22950 // AT5G05280 // AT4G35900 // AT5G50800 // AT1G53330 // AT1G28560 // AT2G30140 // AT5G24240 // AT1G69120 // AT2G37260 // AT2G42200 // AT2G36740 // AT1G63530 // AT1G09230 // AT1G26260 // AT2G13680 // AT3G02610 // AT1G15940 // AT2G01940 // AT5G45840 // AT5G51870 // AT4G01430 // AT5G60800 // AT3G11580 // AT2G34570 // AT4G24540 // AT3G07970 // AT1G25250 // AT1G78…
GO:0003002	P	regionalization	6	1023	173	28362	0.59	1	// AT1G68060 // AT5G08120 // AT1G28560 // AT1G69560 // AT4G08150 // AT3G63300
GO:0043436	P	oxoacid metabolic process	38	1023	973	28362	0.34	1	// AT1G54040 // AT1G49430 // AT5G05280 // AT3G45660 // AT5G23190 // AT1G51470 // AT4G32840 // AT4G17260 // AT4G26270 // AT1G06550 // AT3G02610 // AT2G41090 // AT1G77590 // AT1G04580 // AT4G13830 // AT5G16240 // AT5G57220 // AT5G27200 // AT1G69870 // AT3G24360 // AT3G11580 // AT2G23600 // AT1G16400 // AT2G43000 // AT1G71920 // AT5G38020 // AT1G77760 // AT1G43800 // AT1G37130 // AT1G17960 // AT2G20…
GO:0044700	P	single organism signaling	67	1023	1995	28362	0.74	1	// AT5G58690 // AT1G30135 // AT4G23980 // AT4G36150 // AT4G22950 // AT3G23030 // AT5G58120 // AT3G63300 // AT3G47290 // AT4G13820 // AT1G28560 // AT4G04700 // AT1G48500 // AT3G17860 // AT5G46270 // AT5G01900 // AT4G23515 // AT1G69120 // AT1G72940 // AT1G71520 // AT1G64480 // AT3G62150 // AT4G11170 // AT1G19050 // AT2G47520 // AT3G25730 // AT2G40340 // AT1G49160 // AT1G47890 // AT4G16990 // AT1G59…
GO:0044703	P	multi-organism reproductive process	15	1023	368	28362	0.36	1	// AT1G61550 // AT3G52115 // AT5G45840 // AT1G61430 // AT1G61490 // AT1G63530 // AT1G61440 // AT2G17010 // AT1G61390 // AT2G13680 // AT1G61380 // AT1G09080 // AT1G47560 // AT1G61370 // AT3G07970
GO:0044702	P	single organism reproductive process	55	1023	1544	28362	0.56	1	// AT2G46980 // AT1G78580 // AT3G52115 // AT5G65060 // AT3G44550 // AT4G22950 // AT1G61440 // AT4G35900 // AT5G50800 // AT4G24540 // AT5G01370 // AT1G28560 // AT2G30140 // AT5G24240 // AT1G69120 // AT1G09080 // AT2G37260 // AT1G61550 // AT1G22260 // AT2G42200 // AT1G61430 // AT2G36740 // AT1G63530 // AT1G09230 // AT2G17010 // AT1G26260 // AT2G13680 // AT1G61380 // AT3G02610 // AT1G35530 // AT4G14…
GO:1901564	P	organonitrogen compound metabolic process	39	1023	2569	28362	1	1	// AT5G05730 // AT1G10370 // AT3G47950 // AT1G50090 // AT5G38050 // AT1G05680 // AT1G69920 // AT4G34890 // AT3G47540 // AT1G24280 // AT4G32840 // AT4G19770 // AT1G09420 // AT4G26270 // AT3G28740 // AT3G11750 // AT5G38530 // AT2G44070 // AT1G11580 // AT4G34900 // AT5G57220 // AT4G04610 // AT4G18330 // AT5G23020 // AT4G35810 // AT2G43000 // AT1G71920 // AT5G15950 // AT2G34210 // AT5G39785 // AT1G74…
GO:0016192	P	vesicle-mediated transport	6	1023	397	28362	1	1	// AT5G25250 // AT4G12120 // AT3G18480 // AT3G45000 // AT1G47560 // AT3G29100
GO:1901566	P	organonitrogen compound biosynthetic process	20	1023	2076	28362	1	1	// AT5G15950 // AT5G05730 // AT5G39785 // AT1G31230 // AT3G47950 // AT2G44070 // AT1G11580 // AT5G14760 // AT1G17960 // AT5G57220 // AT2G34210 // AT4G04610 // AT4G18330 // AT5G38050 // AT5G23020 // AT3G02020 // AT1G71920 // AT3G11750 // AT2G43000 // AT5G38530
GO:0044706	P	multi-multicellular organism process	13	1023	268	28362	0.18	1	// AT1G61550 // AT1G09080 // AT5G45840 // AT1G61430 // AT1G61490 // AT1G63530 // AT1G61440 // AT2G17010 // AT2G13680 // AT1G61380 // AT1G47560 // AT1G61370 // AT1G61390
GO:0010243	P	response to organonitrogen compound	7	1023	166	28362	0.4	1	// AT5G46050 // AT1G10370 // AT1G71520 // AT2G18060 // AT5G03680 // AT1G19050 // AT1G34180
GO:0016052	P	carbohydrate catabolic process	7	1023	257	28362	0.82	1	// AT1G11580 // AT4G32840 // AT5G20860 // AT4G13210 // AT4G26270 // AT2G47550 // AT3G07970
GO:0016053	P	organic acid biosynthetic process	23	1023	531	28362	0.22	1	// AT5G05730 // AT1G49430 // AT1G16400 // AT5G23190 // AT5G65640 // AT3G02610 // AT2G41090 // AT1G77590 // AT5G38530 // AT1G04580 // AT5G16240 // AT5G27200 // AT4G04610 // AT5G23020 // AT2G43000 // AT1G71920 // AT5G38020 // AT1G43800 // AT3G11750 // AT5G05280 // AT3G02020 // AT2G35690 // AT1G31230
GO:0000398	P	mRNA splicing, via spliceosome	6	1023	123	28362	0.29	1	// AT1G44910 // AT1G09230 // AT3G16650 // AT5G07060 // AT4G22350 // AT4G22410
GO:0016051	P	carbohydrate biosynthetic process	15	1023	342	28362	0.26	1	// AT1G78090 // AT2G22190 // AT1G71990 // AT1G32900 // AT4G10260 // AT5G20830 // AT5G27200 // AT3G43190 // AT1G78580 // AT4G10120 // AT2G21590 // AT2G13680 // AT5G65140 // AT4G23990 // AT2G43000
GO:0002376	P	immune system process	12	1023	369	28362	0.68	1	// AT1G66980 // AT4G11650 // AT5G08120 // AT5G57220 // AT4G36280 // AT4G16990 // AT1G61560 // AT5G23570 // AT1G18350 // AT1G61380 // AT1G03830 // AT4G16860
GO:0009725	P	response to hormone	48	1023	1631	28362	0.94	1	// AT5G46050 // AT1G30135 // AT1G10370 // AT1G67100 // AT5G05730 // AT3G23030 // AT4G38620 // AT2G23170 // AT4G24540 // AT1G28560 // AT4G04700 // AT3G17860 // AT2G45900 // AT3G63300 // AT5G24240 // AT2G14920 // AT1G51470 // AT4G17260 // AT1G71520 // AT5G02320 // AT1G19050 // AT4G19810 // AT3G25730 // AT2G40340 // AT3G62150 // AT2G47520 // AT1G26960 // AT4G14560 // AT4G32690 // AT4G32330 // AT2G43…
GO:0019637	P	organophosphate metabolic process	15	1023	524	28362	0.84	1	// AT3G29430 // AT4G13830 // AT3G47950 // AT5G06090 // AT4G32840 // AT1G01610 // AT5G27200 // AT2G26870 // AT1G09420 // AT5G14760 // AT3G03530 // AT4G26270 // AT1G24280 // AT3G11430 // AT4G34650
GO:0045490	P	pectin catabolic process	5	1023	96	28362	0.28	1	// AT5G20860 // AT4G13210 // AT3G07970 // AT2G47550 // AT1G11580
GO:0071103	P	DNA conformation change	8	1023	85	28362	0.016	1	// AT3G02680 // AT4G25340 // AT5G44635 // AT5G46280 // AT5G02520 // AT1G65470 // AT5G64630 // AT3G47460
GO:0022607	P	cellular component assembly	17	1023	586	28362	0.84	1	// AT1G73010 // AT4G25340 // AT4G22410 // AT3G05790 // AT2G13680 // AT3G55340 // AT1G64150 // AT1G67810 // AT1G01690 // AT5G07060 // AT5G51600 // AT5G02520 // AT2G34150 // AT1G65470 // AT5G64630 // AT4G14150 // AT4G22350
GO:0045892	P	negative regulation of transcription, DNA-templated	8	1023	215	28362	0.52	1	// AT4G38620 // AT4G16780 // AT1G54160 // AT5G02320 // AT4G31270 // AT3G18610 // AT5G44280 // AT2G36490
GO:0009723	P	response to ethylene	8	1023	307	28362	0.86	1	// AT5G05730 // AT1G71520 // AT2G47520 // AT2G41230 // AT1G53940 // AT4G32330 // AT5G02320 // AT3G25730
GO:0097659	P	nucleic acid-templated transcription	102	1023	2561	28362	0.16	1	// AT4G22950 // AT4G35900 // AT5G32460 // AT5G64630 // AT4G19020 // AT1G69120 // AT2G24340 // AT4G36540 // AT1G71520 // AT1G19050 // AT3G25730 // AT2G40340 // AT5G56620 // AT1G18860 // AT5G22570 // AT3G11580 // AT1G48500 // AT2G43000 // AT2G34210 // AT3G10040 // AT3G13940 // AT4G31270 // AT3G18610 // AT1G22490 // AT1G30135 // AT5G65060 // AT5G38050 // AT3G17860 // AT1G44910 // AT3G48920 // AT2G42…
GO:0071215	P	cellular response to abscisic acid stimulus	8	1023	267	28362	0.74	1	// AT2G41230 // AT1G54160 // AT2G43140 // AT1G13300 // AT1G05680 // AT4G04700 // AT1G76040 // AT2G40340
GO:0071214	P	cellular response to abiotic stimulus	7	1023	202	28362	0.59	1	// AT3G02680 // AT4G16780 // AT4G19990 // AT1G54160 // AT5G47910 // AT1G05680 // AT2G42690
GO:0048646	P	anatomical structure formation involved in morphogenesis	10	1023	188	28362	0.15	1	// AT5G05730 // AT2G42200 // AT1G49430 // AT1G18370 // AT5G51600 // AT1G28560 // AT1G69560 // AT1G69530 // AT4G37060 // AT2G13680
GO:0071669	P	plant-type cell wall organization or biogenesis	9	1023	256	28362	0.58	1	// AT1G68060 // AT2G41480 // AT1G78580 // AT3G55340 // AT2G18060 // AT3G53350 // AT4G23990 // AT1G69530 // AT3G07970
GO:0006812	P	cation transport	11	1023	362	28362	0.75	1	// AT3G22910 // AT4G19960 // AT4G13420 // AT5G50740 // AT1G55720 // AT1G64150 // AT1G80900 // AT5G60800 // AT5G42610 // AT5G02940 // AT1G01140
GO:0006811	P	ion transport	30	1023	645	28362	0.1	1	// AT1G80900 // AT5G42610 // AT5G43360 // AT3G30725 // AT1G77380 // AT1G26730 // AT3G22910 // AT4G25760 // AT5G23810 // AT1G80760 // AT5G50740 // AT2G17010 // AT2G32830 // AT1G69480 // AT2G41190 // AT4G13420 // AT1G64150 // AT5G60800 // AT5G43370 // AT2G34390 // AT1G01140 // AT1G69870 // AT4G19960 // AT1G76430 // AT1G55720 // AT1G08430 // AT1G51340 // AT2G33770 // AT5G02940 // AT1G68740
GO:0006810	P	transport	73	1023	2391	28362	0.94	1	// AT5G46050 // AT1G55720 // AT4G27150 // AT5G26200 // AT3G45660 // AT4G24540 // AT5G42610 // AT5G43360 // AT1G28560 // AT3G47790 // AT1G77380 // AT1G26730 // AT1G80900 // AT4G25760 // AT2G03600 // AT1G80760 // AT3G21250 // AT5G25250 // AT4G30420 // AT3G47780 // AT5G50740 // AT2G37280 // AT1G49960 // AT1G71330 // AT2G17010 // AT4G12120 // AT2G32830 // AT3G62150 // AT1G57980 // AT3G29100 // AT1G69…
GO:0042446	P	hormone biosynthetic process	7	1023	112	28362	0.12	1	// AT1G04580 // AT2G01940 // AT5G05730 // AT1G25250 // AT1G16400 // AT3G13730 // AT1G55940
GO:0099402	P	plant organ development	29	1023	961	28362	0.85	1	// AT5G05730 // AT1G10370 // AT1G49430 // AT1G54040 // AT5G50800 // AT1G53330 // AT1G28560 // AT5G64630 // AT2G42200 // AT1G13300 // AT4G26270 // AT2G01940 // AT5G24630 // AT3G21640 // AT1G31880 // AT1G72490 // AT4G37060 // AT2G43000 // AT3G07970 // AT4G16780 // AT3G54870 // AT5G55920 // AT1G25250 // AT5G05280 // AT5G03680 // AT1G17020 // AT1G65470 // AT3G13730 // AT1G34180
GO:0006952	P	defense response	52	1023	1566	28362	0.75	1	// AT5G46050 // AT1G30135 // AT4G36150 // AT1G66980 // AT1G49430 // AT3G63360 // AT5G58120 // AT1G16400 // AT2G05117 // AT3G17860 // AT5G46270 // AT4G23515 // AT1G61300 // AT1G72940 // AT5G01900 // AT4G37060 // AT1G09090 // AT4G11170 // AT1G61380 // AT3G28740 // AT4G16860 // AT1G47890 // AT5G08120 // AT1G11580 // AT4G16990 // AT4G36280 // AT1G60610 // AT5G22570 // AT1G12200 // AT5G23570 // AT5G47…
GO:0045333	P	cellular respiration	5	1023	128	28362	0.49	1	// AT3G44730 // AT5G10040 // AT5G15120 // AT2G41730 // AT3G27220
GO:0006955	P	immune response	11	1023	333	28362	0.66	1	// AT1G66980 // AT4G11650 // AT5G57220 // AT4G36280 // AT4G16990 // AT1G61560 // AT5G23570 // AT1G18350 // AT1G61380 // AT1G03830 // AT4G16860
GO:0034654	P	nucleobase-containing compound biosynthetic process	105	1023	2781	28362	0.33	1	// AT3G47950 // AT4G22950 // AT4G35900 // AT5G32460 // AT5G64630 // AT4G19020 // AT1G69120 // AT2G24340 // AT4G36540 // AT1G71520 // AT1G19050 // AT3G25730 // AT2G40340 // AT5G56620 // AT1G18860 // AT5G22570 // AT3G11580 // AT1G48500 // AT2G43000 // AT2G34210 // AT3G10040 // AT3G13940 // AT4G31270 // AT3G18610 // AT1G22490 // AT1G30135 // AT5G65060 // AT5G38050 // AT3G17860 // AT1G44910 // AT3G48…
GO:0010605	P	negative regulation of macromolecule metabolic process	21	1023	480	28362	0.22	1	// AT1G30135 // AT3G10040 // AT4G16780 // AT4G00380 // AT1G11580 // AT3G12550 // AT4G36280 // AT4G36270 // AT4G38620 // AT1G54160 // AT5G23570 // AT2G43140 // AT5G02320 // AT4G31270 // AT3G17860 // AT1G48500 // AT3G18610 // AT2G19910 // AT1G35530 // AT5G44280 // AT2G36490
GO:0051603	P	proteolysis involved in cellular protein catabolic process	6	1023	435	28362	1	1	// AT3G05790 // AT5G05280 // AT4G22350 // AT4G22410 // AT3G48350 // AT4G11310
GO:0051606	P	detection of stimulus	6	1023	99	28362	0.16	1	// AT2G01940 // AT4G19990 // AT4G16780 // AT1G61380 // AT5G15120 // AT5G39890
GO:0010154	P	fruit development	10	1023	702	28362	1	1	// AT2G37260 // AT1G78580 // AT1G54160 // AT4G01430 // AT5G50800 // AT1G53330 // AT1G28560 // AT2G34570 // AT3G02610 // AT3G11580
GO:0044272	P	sulfur compound biosynthetic process	5	1023	113	28362	0.39	1	// AT5G15950 // AT5G57220 // AT5G23020 // AT2G43000 // AT1G16400
GO:0080134	P	regulation of response to stress	14	1023	316	28362	0.26	1	// AT1G30135 // AT1G10370 // AT4G00380 // AT2G45130 // AT4G36280 // AT2G41230 // AT4G16990 // AT5G23570 // AT4G24540 // AT3G10040 // AT1G61380 // AT1G60610 // AT3G17860 // AT1G48500
GO:0006355	P	regulation of transcription, DNA-templated	100	1023	2443	28362	0.11	1	// AT4G22950 // AT4G35900 // AT5G32460 // AT5G64630 // AT4G19020 // AT1G69120 // AT2G24340 // AT4G36540 // AT1G71520 // AT1G19050 // AT3G25730 // AT2G40340 // AT5G56620 // AT1G18860 // AT5G22570 // AT3G11580 // AT1G48500 // AT2G43000 // AT2G34210 // AT3G10040 // AT4G31270 // AT3G18610 // AT1G22490 // AT1G30135 // AT5G65060 // AT5G38050 // AT3G17860 // AT1G44910 // AT3G48920 // AT2G42200 // AT2G36…
GO:0006357	P	regulation of transcription from RNA polymerase II promoter	15	1023	333	28362	0.23	1	// AT2G34210 // AT4G38620 // AT4G22950 // AT1G27720 // AT3G18100 // AT3G02940 // AT5G65230 // AT5G51870 // AT4G24540 // AT5G02320 // AT3G56970 // AT1G69560 // AT3G30260 // AT1G69120 // AT3G48920
GO:0006351	P	transcription, DNA-templated	102	1023	2559	28362	0.16	1	// AT4G22950 // AT4G35900 // AT5G32460 // AT5G64630 // AT4G19020 // AT1G69120 // AT2G24340 // AT4G36540 // AT1G71520 // AT1G19050 // AT3G25730 // AT2G40340 // AT5G56620 // AT1G18860 // AT5G22570 // AT3G11580 // AT1G48500 // AT2G43000 // AT2G34210 // AT3G10040 // AT3G13940 // AT4G31270 // AT3G18610 // AT1G22490 // AT1G30135 // AT5G65060 // AT5G38050 // AT3G17860 // AT1G44910 // AT3G48920 // AT2G42…
GO:1901617	P	organic hydroxy compound biosynthetic process	5	1023	150	28362	0.63	1	// AT2G23400 // AT4G38620 // AT4G34650 // AT3G13730 // AT1G55940
GO:1901615	P	organic hydroxy compound metabolic process	8	1023	215	28362	0.52	1	// AT1G66980 // AT4G38620 // AT2G23400 // AT3G26840 // AT1G55940 // AT3G13730 // AT2G14920 // AT4G34650
GO:0032774	P	RNA biosynthetic process	102	1023	2566	28362	0.17	1	// AT4G22950 // AT4G35900 // AT5G32460 // AT5G64630 // AT4G19020 // AT1G69120 // AT2G24340 // AT4G36540 // AT1G71520 // AT1G19050 // AT3G25730 // AT2G40340 // AT5G56620 // AT1G18860 // AT5G22570 // AT3G11580 // AT1G48500 // AT2G43000 // AT2G34210 // AT3G10040 // AT3G13940 // AT4G31270 // AT3G18610 // AT1G22490 // AT1G30135 // AT5G65060 // AT5G38050 // AT3G17860 // AT1G44910 // AT3G48920 // AT2G42…
GO:0043043	P	peptide biosynthetic process	7	1023	1514	28362	1	1	// AT2G34210 // AT5G39785 // AT2G44070 // AT1G11580 // AT4G18330 // AT5G38050 // AT1G17960
GO:0030154	P	cell differentiation	28	1023	768	28362	0.51	1	// AT3G02940 // AT4G38620 // AT5G23420 // AT5G65230 // AT2G18060 // AT4G24540 // AT5G64630 // AT1G69120 // AT2G37260 // AT3G48920 // AT2G36740 // AT1G63530 // AT5G02320 // AT2G13680 // AT4G26270 // AT1G69560 // AT5G51870 // AT5G24630 // AT5G42020 // AT3G07970 // AT3G02240 // AT3G54870 // AT3G18100 // AT4G08150 // AT1G65470 // AT4G17695 // AT5G44280 // AT1G09080
GO:0015833	P	peptide transport	5	1023	74	28362	0.14	1	// AT3G54450 // AT5G46050 // AT1G09930 // AT1G69870 // AT3G45660
GO:0009719	P	response to endogenous stimulus	51	1023	1732	28362	0.94	1	// AT5G46050 // AT1G30135 // AT1G10370 // AT1G67100 // AT5G05730 // AT3G23030 // AT4G38620 // AT2G18060 // AT4G24540 // AT1G28560 // AT4G04700 // AT3G17860 // AT2G45900 // AT3G63300 // AT5G24240 // AT2G14920 // AT1G51470 // AT4G17260 // AT1G71520 // AT5G02320 // AT1G19050 // AT4G19810 // AT3G25730 // AT5G54060 // AT2G40340 // AT3G62150 // AT2G47520 // AT1G26960 // AT4G14560 // AT4G32690 // AT4G32…
GO:0006139	P	nucleobase-containing compound metabolic process	160	1023	4178	28362	0.22	1	// AT3G47950 // AT4G22950 // AT4G35900 // AT5G32460 // AT5G64630 // AT1G29630 // AT4G19020 // AT1G69120 // AT1G64100 // AT1G49980 // AT2G24340 // AT2G45100 // AT4G32840 // AT1G71520 // AT1G26260 // AT5G07060 // AT1G19050 // AT3G25730 // AT2G40340 // AT5G14280 // AT5G09950 // AT1G15940 // AT5G22570 // AT5G24630 // AT3G09360 // AT2G43650 // AT3G11580 // AT1G48500 // AT2G43000 // AT5G60100 // AT2G34…
GO:0009808	P	lignin metabolic process	6	1023	95	28362	0.14	1	// AT5G07130 // AT1G76470 // AT2G40370 // AT2G41480 // AT1G77520 // AT4G19370
GO:0043933	P	macromolecular complex subunit organization	21	1023	745	28362	0.89	1	// AT1G73010 // AT4G25340 // AT2G34150 // AT2G36740 // AT4G36280 // AT2G36490 // AT4G36270 // AT5G43530 // AT1G64150 // AT3G05790 // AT5G07060 // AT5G51600 // AT5G02520 // AT4G31270 // AT5G64630 // AT1G65470 // AT4G22410 // AT3G18610 // AT4G19020 // AT5G44280 // AT4G22350
GO:0006508	P	proteolysis	13	1023	907	28362	1	1	// AT1G77860 // AT3G05790 // AT1G33540 // AT5G66960 // AT3G16150 // AT5G05280 // AT1G33360 // AT3G24360 // AT4G22350 // AT4G22410 // AT1G65110 // AT3G48350 // AT4G11310
GO:0060560	P	developmental growth involved in morphogenesis	7	1023	334	28362	0.95	1	// AT4G16780 // AT3G54870 // AT1G63530 // AT2G28620 // AT2G13680 // AT1G69530 // AT1G09080
GO:1903508	P	positive regulation of nucleic acid-templated transcription	13	1023	348	28362	0.49	1	// AT4G22950 // AT2G41460 // AT1G27720 // AT4G19990 // AT5G51870 // AT4G35900 // AT4G24540 // AT1G34180 // AT3G19510 // AT2G40340 // AT3G30260 // AT1G69120 // AT2G36490
GO:0016070	P	RNA metabolic process	122	1023	3403	28362	0.54	1	// AT4G22950 // AT4G35900 // AT5G32460 // AT5G64630 // AT4G19020 // AT1G69120 // AT1G64100 // AT2G24340 // AT4G36540 // AT1G71520 // AT5G02320 // AT1G19050 // AT3G25730 // AT2G40340 // AT5G14280 // AT5G09950 // AT1G18860 // AT5G22570 // AT3G09360 // AT2G43650 // AT3G11580 // AT1G48500 // AT2G43000 // AT2G34210 // AT3G10040 // AT3G13940 // AT4G31270 // AT3G18610 // AT1G22490 // AT1G13030 // AT1G30…
GO:0006644	P	phospholipid metabolic process	9	1023	185	28362	0.24	1	// AT3G29430 // AT4G13830 // AT1G01610 // AT5G27200 // AT5G06090 // AT3G03530 // AT2G26870 // AT3G11430 // AT4G34650
GO:0032501	P	multicellular organismal process	105	1023	3032	28362	0.68	1	// AT3G44550 // AT4G22950 // AT4G35900 // AT5G64630 // AT3G06020 // AT5G24240 // AT1G69120 // AT1G55940 // AT1G19050 // AT3G02610 // AT5G56620 // AT5G45840 // AT1G15940 // AT5G24630 // AT3G47720 // AT4G01430 // AT1G78580 // AT3G11580 // AT4G37060 // AT2G43000 // AT3G54870 // AT1G61370 // AT2G41230 // AT5G05280 // AT4G37710 // AT1G47560 // AT1G05680 // AT1G18370 // AT5G65060 // AT5G23420 // AT1G49…
GO:0032504	P	multicellular organism reproduction	5	1023	160	28362	0.68	1	// AT5G50800 // AT5G01370 // AT5G05280 // AT3G52115 // AT3G07970
GO:0006721	P	terpenoid metabolic process	7	1023	137	28362	0.24	1	// AT3G29430 // AT1G48800 // AT3G26840 // AT1G70080 // AT3G29410 // AT4G34650 // AT5G65640
GO:0006720	P	isoprenoid metabolic process	9	1023	172	28362	0.18	1	// AT3G29430 // AT4G13830 // AT2G23400 // AT1G48800 // AT3G26840 // AT1G70080 // AT3G29410 // AT5G65640 // AT4G34650
GO:0009987	P	cellular process	448	1023	12771	28362	0.79	1	// AT3G47950 // AT1G50090 // AT4G22950 // AT1G04730 // AT1G69120 // AT4G32840 // AT1G14550 // AT1G35530 // AT5G14280 // AT2G41730 // AT1G11580 // AT1G15940 // AT5G20860 // AT3G09360 // AT3G27500 // AT3G11580 // AT4G31940 // AT3G63320 // AT3G02680 // AT2G43650 // AT3G54870 // AT2G41230 // AT5G06090 // AT1G72280 // AT2G20980 // AT4G31270 // AT4G37710 // AT1G47560 // AT1G22490 // AT4G16920 // AT1G13…
GO:0006725	P	cellular aromatic compound metabolic process	176	1023	4588	28362	0.2	1	// AT3G47950 // AT3G02940 // AT3G44550 // AT4G22950 // AT4G35900 // AT5G32460 // AT5G64630 // AT1G29630 // AT4G19020 // AT1G69120 // AT1G64100 // AT1G49980 // AT2G24340 // AT2G45100 // AT4G32840 // AT1G71520 // AT5G43530 // AT1G26260 // AT5G07060 // AT1G19050 // AT3G25730 // AT2G40340 // AT5G14280 // AT5G09950 // AT5G13580 // AT1G15940 // AT5G22570 // AT5G24630 // AT3G09360 // AT2G43650 // AT3G11…
GO:1903506	P	regulation of nucleic acid-templated transcription	100	1023	2445	28362	0.11	1	// AT4G22950 // AT4G35900 // AT5G32460 // AT5G64630 // AT4G19020 // AT1G69120 // AT2G24340 // AT4G36540 // AT1G71520 // AT1G19050 // AT3G25730 // AT2G40340 // AT5G56620 // AT1G18860 // AT5G22570 // AT3G11580 // AT1G48500 // AT2G43000 // AT2G34210 // AT3G10040 // AT4G31270 // AT3G18610 // AT1G22490 // AT1G30135 // AT5G65060 // AT5G38050 // AT3G17860 // AT1G44910 // AT3G48920 // AT2G42200 // AT2G36…
GO:1903507	P	negative regulation of nucleic acid-templated transcription	11	1023	231	28362	0.22	1	// AT1G30135 // AT4G16780 // AT4G38620 // AT1G54160 // AT5G02320 // AT4G31270 // AT3G17860 // AT1G48500 // AT3G18610 // AT5G44280 // AT2G36490
GO:0032870	P	cellular response to hormone stimulus	26	1023	879	28362	0.87	1	// AT1G30135 // AT3G23030 // AT1G28560 // AT4G04700 // AT3G17860 // AT3G63300 // AT1G71520 // AT1G13300 // AT1G19050 // AT3G25730 // AT2G40340 // AT3G62150 // AT2G47520 // AT4G14560 // AT3G21640 // AT4G32330 // AT2G43140 // AT1G31880 // AT1G48500 // AT5G54060 // AT2G41230 // AT1G54160 // AT4G23980 // AT1G05680 // AT1G76040 // AT5G48070
GO:0010102	P	lateral root morphogenesis	5	1023	62	28362	0.084	1	// AT5G05730 // AT1G49430 // AT1G28560 // AT1G72490 // AT4G37060
GO:0019752	P	carboxylic acid metabolic process	30	1023	864	28362	0.61	1	// AT1G49430 // AT1G17290 // AT5G23190 // AT4G32840 // AT4G17260 // AT4G26270 // AT1G06550 // AT3G02610 // AT2G41090 // AT1G77590 // AT1G04580 // AT4G13830 // AT5G16240 // AT5G27200 // AT3G24360 // AT5G23020 // AT2G23600 // AT1G16400 // AT2G43000 // AT1G71920 // AT5G38020 // AT1G43800 // AT2G20340 // AT5G05280 // AT2G11810 // AT5G38200 // AT3G02020 // AT2G35690 // AT1G31230 // AT1G17960
GO:0044271	P	cellular nitrogen compound biosynthetic process	116	1023	4436	28362	1	1	// AT3G47950 // AT3G02940 // AT4G22950 // AT4G35900 // AT5G32460 // AT5G64630 // AT4G19020 // AT1G69120 // AT2G24340 // AT4G36540 // AT1G71520 // AT1G19050 // AT3G25730 // AT2G40340 // AT5G56620 // AT1G11580 // AT1G18860 // AT5G22570 // AT3G11580 // AT1G48500 // AT2G43000 // AT2G34210 // AT3G10040 // AT3G15790 // AT3G13940 // AT4G31270 // AT3G18610 // AT1G22490 // AT1G30135 // AT5G65060 // AT2G44…
GO:0032879	P	regulation of localization	8	1023	122	28362	0.085	1	// AT4G25760 // AT2G01940 // AT4G16990 // AT1G25250 // AT2G33770 // AT3G30725 // AT1G01140 // AT1G21810
GO:0071365	P	cellular response to auxin stimulus	9	1023	206	28362	0.33	1	// AT3G62150 // AT3G23030 // AT4G14560 // AT3G21640 // AT4G23980 // AT1G31880 // AT5G48070 // AT3G63300 // AT1G28560
GO:0010200	P	response to chitin	5	1023	134	28362	0.53	1	// AT2G18060 // AT1G71520 // AT5G03680 // AT1G19050 // AT1G34180
GO:0071407	P	cellular response to organic cyclic compound	5	1023	187	28362	0.8	1	// AT5G01900 // AT2G41230 // AT5G22570 // AT1G18350 // AT5G23570
GO:0048831	P	regulation of shoot system development	11	1023	204	28362	0.13	1	// AT2G42200 // AT1G26260 // AT5G51870 // AT4G35900 // AT5G60800 // AT5G03680 // AT1G34180 // AT5G65060 // AT2G30140 // AT5G24240 // AT2G43000
GO:0051254	P	positive regulation of RNA metabolic process	13	1023	356	28362	0.52	1	// AT4G22950 // AT2G41460 // AT1G27720 // AT4G19990 // AT5G51870 // AT4G35900 // AT4G24540 // AT1G34180 // AT3G19510 // AT2G40340 // AT3G30260 // AT1G69120 // AT2G36490
GO:0071369	P	cellular response to ethylene stimulus	5	1023	206	28362	0.86	1	// AT3G25730 // AT4G32330 // AT2G41230 // AT2G47520 // AT1G71520
GO:0071229	P	cellular response to acid chemical	15	1023	485	28362	0.76	1	// AT1G30135 // AT2G41230 // AT5G22570 // AT5G01900 // AT1G54160 // AT2G43140 // AT1G13300 // AT1G05680 // AT1G18350 // AT4G04700 // AT1G76040 // AT3G17860 // AT1G48500 // AT2G40340 // AT5G54060
GO:0007389	P	pattern specification process	7	1023	201	28362	0.59	1	// AT1G68060 // AT5G08120 // AT5G03680 // AT1G28560 // AT1G69560 // AT4G08150 // AT3G63300
GO:0010468	P	regulation of gene expression	108	1023	2814	28362	0.27	1	// AT4G22950 // AT4G35900 // AT5G32460 // AT5G64630 // AT4G19020 // AT1G69120 // AT2G24340 // AT4G36540 // AT1G71520 // AT1G19050 // AT3G25730 // AT2G40340 // AT5G56620 // AT1G11580 // AT1G18860 // AT5G22570 // AT3G10040 // AT3G11580 // AT1G48500 // AT2G43000 // AT2G34210 // AT2G19910 // AT4G31270 // AT3G18610 // AT1G22490 // AT1G30135 // AT5G65060 // AT5G38050 // AT3G17860 // AT1G44910 // AT3G48…
GO:0032989	P	cellular component morphogenesis	9	1023	436	28362	0.97	1	// AT4G16780 // AT3G54870 // AT1G63530 // AT5G24630 // AT2G28620 // AT2G13680 // AT2G32390 // AT1G69530 // AT1G09080
GO:0071705	P	nitrogen compound transport	14	1023	339	28362	0.35	1	// AT5G46050 // AT4G18195 // AT2G03600 // AT2G41190 // AT4G25760 // AT3G54450 // AT1G75340 // AT4G01430 // AT1G69870 // AT3G45660 // AT3G30725 // AT5G23810 // AT1G09930 // AT1G77380
GO:0071704	P	organic substance metabolic process	345	1023	10672	28362	1	1	// AT3G47950 // AT1G50090 // AT4G22950 // AT1G69120 // AT1G55940 // AT4G32840 // AT1G35530 // AT5G14280 // AT1G11580 // AT1G15940 // AT5G20860 // AT2G22410 // AT3G11580 // AT3G62740 // AT3G63320 // AT3G02680 // AT2G43650 // AT5G06090 // AT1G72280 // AT2G20980 // AT4G31270 // AT1G22490 // AT1G13030 // AT2G23540 // AT2G44070 // AT1G44910 // AT3G48920 // AT2G42200 // AT4G19770 // AT1G55120 // AT4G13…
GO:0071310	P	cellular response to organic substance	31	1023	1023	28362	0.86	1	// AT1G30135 // AT3G23030 // AT5G01900 // AT5G48070 // AT4G04700 // AT3G17860 // AT3G63300 // AT1G71520 // AT1G13300 // AT1G19050 // AT3G25730 // AT2G40340 // AT3G62150 // AT2G47520 // AT5G22570 // AT4G14560 // AT3G21640 // AT1G78580 // AT2G43140 // AT1G31880 // AT1G48500 // AT5G23570 // AT5G54060 // AT2G41230 // AT4G32330 // AT1G54160 // AT4G23980 // AT1G05680 // AT1G18350 // AT1G76040 // AT1G28…
GO:0010556	P	regulation of macromolecule biosynthetic process	102	1023	2666	28362	0.28	1	// AT4G22950 // AT4G35900 // AT5G32460 // AT5G64630 // AT4G19020 // AT1G69120 // AT2G24340 // AT4G36540 // AT1G71520 // AT1G19050 // AT3G25730 // AT2G40340 // AT5G56620 // AT1G11580 // AT1G18860 // AT5G22570 // AT3G11580 // AT1G48500 // AT2G43000 // AT2G34210 // AT3G10040 // AT4G31270 // AT3G18610 // AT1G22490 // AT1G30135 // AT3G05790 // AT5G65060 // AT5G38050 // AT3G17860 // AT1G44910 // AT3G48…
GO:0071702	P	organic substance transport	30	1023	1234	28362	0.99	1	// AT5G46050 // AT5G50800 // AT4G24540 // AT3G30725 // AT3G47790 // AT1G77380 // AT5G27630 // AT4G25760 // AT5G23810 // AT3G47780 // AT4G12120 // AT3G29100 // AT2G41190 // AT3G54450 // AT4G18195 // AT4G01430 // AT1G69870 // AT3G47760 // AT2G34390 // AT3G45000 // AT4G12360 // AT1G53660 // AT3G45660 // AT1G12600 // AT1G75340 // AT4G27150 // AT1G08430 // AT1G51340 // AT1G09930 // AT2G21540
GO:0006857	P	oligopeptide transport	5	1023	72	28362	0.13	1	// AT3G54450 // AT5G46050 // AT1G09930 // AT1G69870 // AT3G45660
GO:1902679	P	negative regulation of RNA biosynthetic process	11	1023	231	28362	0.22	1	// AT1G30135 // AT4G16780 // AT4G38620 // AT1G54160 // AT5G02320 // AT4G31270 // AT3G17860 // AT1G48500 // AT3G18610 // AT5G44280 // AT2G36490
GO:0034220	P	ion transmembrane transport	8	1023	255	28362	0.7	1	// AT5G42610 // AT3G22910 // AT4G19960 // AT4G13420 // AT1G76430 // AT1G55720 // AT1G08430 // AT2G33770
GO:0009058	P	biosynthetic process	196	1023	6255	28362	0.99	1	// AT1G13110 // AT3G47950 // AT3G02940 // AT3G44550 // AT4G22950 // AT1G71990 // AT4G35900 // AT1G67810 // AT4G15360 // AT5G32460 // AT5G64630 // AT4G19020 // AT1G69120 // AT1G55940 // AT1G64100 // AT2G24340 // AT2G45100 // AT1G71520 // AT2G23400 // AT4G10120 // AT1G19050 // AT3G25730 // AT2G40350 // AT2G40340 // AT5G14280 // AT1G11580 // AT5G16240 // AT1G18860 // AT5G22570 // AT5G24630 // AT1G78…
GO:0009059	P	macromolecule biosynthetic process	125	1023	4511	28362	1	1	// AT1G71990 // AT4G22950 // AT4G35900 // AT5G32460 // AT5G64630 // AT4G19020 // AT1G69120 // AT2G24340 // AT4G36540 // AT1G71520 // AT1G19050 // AT3G25730 // AT2G40340 // AT5G14280 // AT1G11580 // AT1G18860 // AT5G22570 // AT5G24630 // AT3G11580 // AT1G48500 // AT2G43000 // AT2G34210 // AT3G10040 // AT3G13940 // AT5G06090 // AT5G46280 // AT2G20980 // AT4G31270 // AT3G18610 // AT1G22490 // AT4G10…
GO:0009117	P	nucleotide metabolic process	6	1023	302	28362	0.96	1	// AT3G47950 // AT4G32840 // AT1G09420 // AT5G14760 // AT4G26270 // AT1G24280
GO:0051171	P	regulation of nitrogen compound metabolic process	104	1023	2739	28362	0.31	1	// AT4G22950 // AT4G35900 // AT5G32460 // AT5G64630 // AT4G19020 // AT1G69120 // AT2G24340 // AT4G36540 // AT1G71520 // AT1G19050 // AT3G25730 // AT1G35530 // AT5G56620 // AT1G11580 // AT1G18860 // AT5G22570 // AT3G11580 // AT1G48500 // AT2G43000 // AT2G34210 // AT3G10040 // AT4G31270 // AT3G18610 // AT1G22490 // AT1G30135 // AT3G05790 // AT5G65060 // AT5G38050 // AT3G17860 // AT1G44910 // AT3G48…
GO:0051172	P	negative regulation of nitrogen compound metabolic process	13	1023	356	28362	0.52	1	// AT1G30135 // AT4G16780 // AT1G11580 // AT4G38620 // AT1G54160 // AT5G02320 // AT4G31270 // AT3G17860 // AT1G48500 // AT3G18610 // AT1G35530 // AT5G44280 // AT2G36490
GO:0051173	P	positive regulation of nitrogen compound metabolic process	13	1023	399	28362	0.68	1	// AT4G22950 // AT2G41460 // AT1G27720 // AT4G19990 // AT5G51870 // AT4G35900 // AT4G24540 // AT1G34180 // AT3G19510 // AT2G40340 // AT3G30260 // AT1G69120 // AT2G36490
GO:0034599	P	cellular response to oxidative stress	6	1023	97	28362	0.15	1	// AT3G05790 // AT5G07460 // AT1G05680 // AT3G09640 // AT2G41090 // AT1G69880
GO:0009056	P	catabolic process	54	1023	1430	28362	0.39	1	// AT5G58690 // AT1G68850 // AT1G10370 // AT2G40370 // AT5G07130 // AT2G23540 // AT5G05280 // AT3G47290 // AT1G28610 // AT1G69920 // AT3G09640 // AT4G34890 // AT3G47540 // AT5G37690 // AT3G05790 // AT1G51470 // AT4G32840 // AT4G19770 // AT5G65640 // AT3G16150 // AT1G49860 // AT1G14550 // AT4G26270 // AT3G50400 // AT1G06550 // AT3G07970 // AT2G42690 // AT1G54040 // AT1G59700 // AT2G26870 // AT1G53…
GO:0009057	P	macromolecule catabolic process	16	1023	747	28362	0.99	1	// AT3G05790 // AT3G16150 // AT4G13210 // AT4G19770 // AT1G11580 // AT5G05280 // AT5G20860 // AT2G33770 // AT4G22350 // AT4G22410 // AT4G19810 // AT3G47540 // AT4G11310 // AT2G47550 // AT3G48350 // AT3G07970
GO:1902578	P	single-organism localization	31	1023	1040	28362	0.88	1	// AT4G27150 // AT5G50800 // AT4G24540 // AT3G30725 // AT3G47790 // AT1G77380 // AT5G27630 // AT4G25760 // AT5G23810 // AT3G47780 // AT2G37280 // AT2G17010 // AT4G12120 // AT2G01940 // AT4G13420 // AT3G62150 // AT5G02130 // AT4G18195 // AT4G01430 // AT4G32690 // AT3G47760 // AT4G12360 // AT1G53660 // AT4G19960 // AT1G12600 // AT1G25250 // AT1G64820 // AT1G51340 // AT1G18350 // AT1G47560 // AT1G28…
GO:0046942	P	carboxylic acid transport	8	1023	103	28362	0.04	1	// AT4G25760 // AT5G23810 // AT2G41190 // AT1G08430 // AT1G51340 // AT2G34390 // AT3G30725 // AT1G77380
GO:0051726	P	regulation of cell cycle	9	1023	191	28362	0.26	1	// AT5G43080 // AT3G02680 // AT5G25380 // AT4G22860 // AT1G16330 // AT1G65470 // AT1G22980 // AT2G40430 // AT1G35530
GO:0071495	P	cellular response to endogenous stimulus	26	1023	890	28362	0.88	1	// AT1G30135 // AT3G23030 // AT1G28560 // AT4G04700 // AT3G17860 // AT3G63300 // AT1G71520 // AT1G13300 // AT1G19050 // AT3G25730 // AT2G40340 // AT3G62150 // AT2G47520 // AT4G14560 // AT3G21640 // AT4G32330 // AT2G43140 // AT1G31880 // AT1G48500 // AT5G54060 // AT2G41230 // AT1G54160 // AT4G23980 // AT1G05680 // AT1G76040 // AT5G48070
GO:1901657	P	glycosyl compound metabolic process	12	1023	326	28362	0.51	1	// AT5G15950 // AT3G47950 // AT4G32840 // AT3G28740 // AT5G57220 // AT3G60120 // AT1G45191 // AT4G26270 // AT1G60270 // AT2G32860 // AT3G62740 // AT5G54060
GO:1902589	P	single-organism organelle organization	17	1023	316	28362	0.076	1	// AT2G32390 // AT4G21820 // AT5G08120 // AT2G34150 // AT3G54870 // AT3G10440 // AT1G15940 // AT5G07660 // AT5G61460 // AT3G53350 // AT5G51600 // AT5G04320 // AT1G04730 // AT1G80810 // AT3G29100 // AT2G28620 // AT4G14150
GO:0009628	P	response to abiotic stimulus	87	1023	2022	28362	0.056	1	// AT5G46050 // AT3G47950 // AT3G44550 // AT4G22950 // AT4G35900 // AT4G19020 // AT1G51470 // AT2G40340 // AT5G15120 // AT5G08120 // AT4G25200 // AT2G43000 // AT3G02680 // AT3G10040 // AT2G41230 // AT4G37710 // AT5G63650 // AT5G65060 // AT2G01940 // AT5G27630 // AT4G33070 // AT1G14550 // AT4G10250 // AT4G30380 // AT5G57220 // AT5G08020 // AT4G32690 // AT5G47910 // AT3G44450 // AT5G54960 // AT4G14…
GO:0080090	P	regulation of primary metabolic process	107	1023	2889	28362	0.4	1	// AT4G22950 // AT4G35900 // AT5G32460 // AT5G64630 // AT4G19020 // AT1G69120 // AT2G24340 // AT4G36540 // AT1G71520 // AT1G19050 // AT3G25730 // AT1G35530 // AT5G56620 // AT1G11580 // AT1G18860 // AT5G22570 // AT3G11580 // AT1G48500 // AT2G43000 // AT2G34210 // AT3G10040 // AT5G05280 // AT4G31270 // AT3G18610 // AT1G22490 // AT1G30135 // AT3G05790 // AT5G65060 // AT5G38050 // AT3G17860 // AT1G44…
GO:0061024	P	membrane organization	5	1023	212	28362	0.88	1	// AT5G25250 // AT3G29100 // AT5G51600 // AT4G14150 // AT3G55340
GO:0023014	P	signal transduction by protein phosphorylation	5	1023	68	28362	0.11	1	// AT5G51870 // AT4G24540 // AT4G22950 // AT3G30260 // AT1G69120
GO:0009755	P	hormone-mediated signaling pathway	21	1023	821	28362	0.96	1	// AT1G30135 // AT1G71520 // AT2G47520 // AT3G62150 // AT1G13300 // AT2G41230 // AT3G23030 // AT1G54160 // AT4G14560 // AT3G21640 // AT4G23980 // AT1G31880 // AT1G28560 // AT4G04700 // AT1G48500 // AT3G17860 // AT3G25730 // AT3G63300 // AT1G76040 // AT2G40340 // AT1G19050
GO:0048437	P	floral organ development	8	1023	230	28362	0.59	1	// AT2G01940 // AT2G42200 // AT1G25250 // AT5G05280 // AT5G50800 // AT5G03680 // AT3G13730 // AT3G07970
GO:0009751	P	response to salicylic acid	10	1023	209	28362	0.23	1	// AT5G46050 // AT5G01900 // AT3G48920 // AT3G02940 // AT5G22570 // AT4G38620 // AT1G53940 // AT5G02320 // AT1G18350 // AT5G03780
GO:0010604	P	positive regulation of macromolecule metabolic process	14	1023	482	28362	0.82	1	// AT4G35900 // AT4G22860 // AT1G27720 // AT2G41460 // AT4G19990 // AT5G51870 // AT4G22950 // AT4G24540 // AT1G34180 // AT3G19510 // AT2G40340 // AT3G30260 // AT1G69120 // AT2G36490
GO:0009753	P	response to jasmonic acid	9	1023	225	28362	0.43	1	// AT5G46050 // AT1G30135 // AT4G38620 // AT1G54040 // AT1G53940 // AT3G17860 // AT1G48500 // AT4G19810 // AT5G54060
GO:0070727	P	cellular macromolecule localization	6	1023	441	28362	1	1	// AT5G57220 // AT5G50800 // AT4G24540 // AT3G29100 // AT1G21810 // AT1G47560
GO:0009617	P	response to bacterium	14	1023	441	28362	0.72	1	// AT5G46050 // AT5G01900 // AT4G09950 // AT5G05730 // AT5G57220 // AT4G36280 // AT1G11580 // AT5G22570 // AT1G54040 // AT4G11650 // AT1G53940 // AT1G18350 // AT1G61380 // AT1G33890
GO:0070647	P	protein modification by small protein conjugation or removal	19	1023	610	28362	0.77	1	// AT2G14820 // AT4G14365 // AT2G47560 // AT2G45920 // AT5G03250 // AT5G05280 // AT3G11950 // AT4G25160 // AT2G33770 // AT3G61390 // AT4G22350 // AT4G22410 // AT1G60610 // AT1G53820 // AT1G80110 // AT1G01660 // AT1G01670 // AT5G44280 // AT1G65110
GO:0009611	P	response to wounding	12	1023	217	28362	0.11	1	// AT5G46050 // AT1G30135 // AT4G10265 // AT5G05730 // AT3G44550 // AT2G20340 // AT2G18060 // AT1G76650 // AT5G47910 // AT3G17860 // AT1G48500 // AT1G01140
GO:0018193	P	peptidyl-amino acid modification	6	1023	284	28362	0.94	1	// AT5G15120 // AT4G04700 // AT1G76040 // AT1G01140 // AT4G35810 // AT5G39890
GO:0044419	P	interspecies interaction between organisms	7	1023	154	28362	0.33	1	// AT5G08120 // AT1G16030 // AT4G36280 // AT1G08430 // AT5G23570 // AT5G51600 // AT1G61380
GO:0006260	P	DNA replication	9	1023	146	28362	0.093	1	// AT3G05790 // AT5G25380 // AT5G24630 // AT5G08020 // AT5G44635 // AT5G46280 // AT1G65470 // AT2G20980 // AT1G78650
GO:0006261	P	DNA-dependent DNA replication	7	1023	99	28362	0.077	1	// AT3G05790 // AT5G25380 // AT5G24630 // AT5G44635 // AT5G46280 // AT2G20980 // AT1G78650
GO:0080167	P	response to karrikin	7	1023	128	28362	0.19	1	// AT1G10370 // AT4G24110 // AT5G07460 // AT1G05680 // AT4G01970 // AT1G06550 // AT3G44450
GO:0019725	P	cellular homeostasis	9	1023	314	28362	0.8	1	// AT2G29120 // AT3G59820 // AT1G50950 // AT4G04610 // AT5G60800 // AT5G11210 // AT2G32390 // AT4G35290 // AT1G69880
GO:0060255	P	regulation of macromolecule metabolic process	111	1023	2998	28362	0.4	1	// AT4G22950 // AT4G35900 // AT5G32460 // AT5G64630 // AT4G19020 // AT1G69120 // AT2G24340 // AT4G36540 // AT1G71520 // AT1G19050 // AT3G25730 // AT1G35530 // AT5G56620 // AT1G11580 // AT1G18860 // AT5G22570 // AT3G10040 // AT3G11580 // AT1G48500 // AT2G43000 // AT2G34210 // AT2G19910 // AT4G31270 // AT3G18610 // AT1G22490 // AT1G30135 // AT3G05790 // AT5G65060 // AT5G38050 // AT3G17860 // AT1G44…
GO:0032787	P	monocarboxylic acid metabolic process	19	1023	481	28362	0.38	1	// AT1G04580 // AT4G13830 // AT1G43800 // AT5G38020 // AT4G32840 // AT5G16240 // AT1G49430 // AT5G27200 // AT2G11810 // AT5G05280 // AT3G24360 // AT4G26270 // AT3G02610 // AT1G06550 // AT5G23190 // AT2G35690 // AT1G16400 // AT1G77590 // AT2G23600
GO:0030163	P	protein catabolic process	7	1023	467	28362	1	1	// AT3G05790 // AT5G05280 // AT2G33770 // AT4G22350 // AT4G22410 // AT3G48350 // AT4G11310
GO:0010876	P	lipid localization	7	1023	199	28362	0.58	1	// AT5G27630 // AT4G27150 // AT4G12360 // AT5G50800 // AT3G47760 // AT3G47790 // AT3G47780
GO:0000910	P	cytokinesis	7	1023	99	28362	0.077	1	// AT3G19050 // AT1G18370 // AT2G28620 // AT3G55340 // AT4G23990 // AT5G51600 // AT4G14150
GO:0009856	P	pollination	13	1023	268	28362	0.18	1	// AT1G61550 // AT1G09080 // AT5G45840 // AT1G61430 // AT1G61490 // AT1G63530 // AT1G61440 // AT2G17010 // AT2G13680 // AT1G61380 // AT1G47560 // AT1G61370 // AT1G61390
GO:0048878	P	chemical homeostasis	13	1023	352	28362	0.51	1	// AT2G29120 // AT3G59820 // AT5G47910 // AT4G35290 // AT2G33770 // AT2G23170 // AT5G60800 // AT5G11210 // AT3G56970 // AT2G32390 // AT1G01140 // AT3G13730 // AT1G55940
GO:0048507	P	meristem development	9	1023	241	28362	0.51	1	// AT1G69120 // AT4G22950 // AT4G24540 // AT1G28560 // AT1G65470 // AT5G64630 // AT3G06020 // AT5G02130 // AT5G44280
GO:0019438	P	aromatic compound biosynthetic process	115	1023	3058	28362	0.34	1	// AT3G47950 // AT3G02940 // AT3G44550 // AT4G22950 // AT4G35900 // AT5G32460 // AT5G64630 // AT4G19020 // AT1G69120 // AT2G24340 // AT4G36540 // AT1G71520 // AT1G19050 // AT3G25730 // AT2G40340 // AT5G56620 // AT5G13580 // AT1G18860 // AT5G22570 // AT3G11580 // AT1G48500 // AT2G43000 // AT2G34210 // AT3G10040 // AT3G15790 // AT3G13940 // AT4G31270 // AT3G18610 // AT1G22490 // AT1G30135 // AT5G65…
GO:0042744	P	hydrogen peroxide catabolic process	6	1023	83	28362	0.09	1	// AT1G68850 // AT4G08770 // AT5G19890 // AT1G14550 // AT1G14540 // AT3G09640
GO:0042743	P	hydrogen peroxide metabolic process	6	1023	104	28362	0.19	1	// AT1G68850 // AT4G08770 // AT5G19890 // AT1G14550 // AT1G14540 // AT3G09640
GO:0042742	P	defense response to bacterium	9	1023	354	28362	0.89	1	// AT5G46050 // AT5G01900 // AT5G57220 // AT4G36280 // AT5G22570 // AT1G54040 // AT4G11650 // AT1G53940 // AT1G18350
GO:0007067	P	mitotic nuclear division	6	1023	131	28362	0.34	1	// AT1G15940 // AT3G55340 // AT5G51600 // AT3G47460 // AT1G80810 // AT1G61000
GO:1901576	P	organic substance biosynthetic process	176	1023	5913	28362	1	1	// AT1G71990 // AT3G47950 // AT3G02940 // AT3G44550 // AT4G22950 // AT4G35900 // AT5G32460 // AT5G64630 // AT4G19020 // AT1G69120 // AT1G55940 // AT1G64100 // AT2G24340 // AT2G45100 // AT1G71520 // AT2G23400 // AT4G10120 // AT1G19050 // AT3G25730 // AT2G40340 // AT5G14280 // AT1G11580 // AT5G16240 // AT1G18860 // AT5G22570 // AT5G24630 // AT1G78580 // AT3G11580 // AT1G48500 // AT2G43000 // AT1G71…
GO:1901575	P	organic substance catabolic process	40	1023	1249	28362	0.8	1	// AT5G58690 // AT5G07130 // AT1G28610 // AT2G40370 // AT2G23540 // AT5G05280 // AT3G47290 // AT2G33770 // AT4G34890 // AT3G47540 // AT5G37690 // AT3G05790 // AT4G32840 // AT4G19770 // AT5G65640 // AT1G11580 // AT4G26270 // AT3G50400 // AT1G06550 // AT3G07970 // AT2G42690 // AT2G26870 // AT1G53990 // AT3G16150 // AT4G34900 // AT5G20860 // AT3G24360 // AT3G03530 // AT5G45950 // AT4G37060 // AT4G11…
GO:0016049	P	cell growth	9	1023	428	28362	0.97	1	// AT2G41230 // AT4G16780 // AT3G54870 // AT1G63530 // AT5G24630 // AT2G28620 // AT2G13680 // AT1G69530 // AT1G09080
GO:0016043	P	cellular component organization	86	1023	2456	28362	0.63	1	// AT2G46980 // AT1G71990 // AT1G04730 // AT5G64630 // AT4G19020 // AT5G56210 // AT3G55340 // AT1G35530 // AT5G08120 // AT2G01750 // AT1G11580 // AT1G15940 // AT5G24630 // AT5G20860 // AT3G02680 // AT4G36270 // AT3G54870 // AT2G41230 // AT4G31270 // AT3G18610 // AT1G13220 // AT3G05790 // AT5G23420 // AT5G45280 // AT3G47460 // AT5G23190 // AT5G03780 // AT5G40450 // AT1G68060 // AT4G21820 // AT2G36…
GO:0065003	P	macromolecular complex assembly	12	1023	424	28362	0.83	1	// AT1G73010 // AT4G25340 // AT4G22410 // AT1G64150 // AT3G05790 // AT5G07060 // AT5G51600 // AT5G02520 // AT2G34150 // AT1G65470 // AT5G64630 // AT4G22350
GO:0045488	P	pectin metabolic process	5	1023	147	28362	0.61	1	// AT5G20860 // AT4G13210 // AT3G07970 // AT2G47550 // AT1G11580
GO:0065007	P	biological regulation	208	1023	6062	28362	0.8	1	// AT3G02940 // AT4G22950 // AT4G38620 // AT4G35900 // AT4G13820 // AT5G32460 // AT5G64630 // AT3G06020 // AT5G24240 // AT4G19020 // AT1G69120 // AT1G55940 // AT4G25760 // AT2G24340 // AT2G45100 // AT1G71520 // AT5G02320 // AT1G19050 // AT3G25730 // AT2G40430 // AT1G35530 // AT1G59620 // AT3G04070 // AT5G45840 // AT1G18860 // AT5G22570 // AT5G24630 // AT1G78580 // AT4G08770 // AT3G27500 // AT3G11…
GO:0098660	P	inorganic ion transmembrane transport	5	1023	178	28362	0.77	1	// AT2G33770 // AT3G22910 // AT5G42610 // AT4G19960 // AT4G13420
GO:0065008	P	regulation of biological quality	37	1023	1255	28362	0.91	1	// AT1G13220 // AT5G05730 // AT3G63360 // AT1G16400 // AT2G23170 // AT2G33770 // AT1G28560 // AT3G59820 // AT5G03780 // AT2G14920 // AT1G55940 // AT2G32390 // AT5G11210 // AT2G13680 // AT1G61380 // AT3G56970 // AT1G04580 // AT2G01940 // AT1G11580 // AT3G62150 // AT5G02130 // AT5G23570 // AT4G04610 // AT5G60800 // AT5G47910 // AT2G05117 // AT1G01140 // AT2G29120 // AT3G02680 // AT4G35290 // AT1G25…
GO:0036211	P	protein modification process	63	1023	2126	28362	0.95	1	// AT1G11300 // AT1G71990 // AT4G14365 // AT3G63320 // AT1G65190 // AT4G22950 // AT5G07460 // AT1G65250 // AT3G09400 // AT4G24540 // AT2G33770 // AT1G53440 // AT1G05700 // AT4G04700 // AT1G01660 // AT1G01140 // AT1G69120 // AT1G65110 // AT5G40380 // AT3G23310 // AT3G52530 // AT3G11950 // AT1G66910 // AT3G61390 // AT1G61380 // AT5G63650 // AT1G49160 // AT2G14440 // AT1G66920 // AT5G15120 // AT1G07…
GO:0010015	P	root morphogenesis	8	1023	249	28362	0.67	1	// AT5G05730 // AT4G26270 // AT3G54870 // AT5G55920 // AT1G49430 // AT1G28560 // AT1G72490 // AT4G37060
GO:0008152	P	metabolic process	409	1023	12035	28362	0.94	1	// AT3G47950 // AT1G50090 // AT4G22950 // AT1G71990 // AT5G51930 // AT4G15360 // AT1G69120 // AT1G55940 // AT4G12280 // AT4G32840 // AT1G35530 // AT5G14280 // AT2G41730 // AT1G11580 // AT1G15940 // AT5G20860 // AT3G09360 // AT3G11580 // AT3G62740 // AT4G31940 // AT3G63320 // AT3G02680 // AT2G43650 // AT5G06090 // AT1G72280 // AT2G20980 // AT4G31270 // AT1G22490 // AT1G13030 // AT2G23540 // AT2G44…
GO:1901698	P	response to nitrogen compound	10	1023	264	28362	0.48	1	// AT5G46050 // AT1G10370 // AT1G13300 // AT1G71520 // AT5G23570 // AT2G18060 // AT3G48450 // AT5G03680 // AT1G19050 // AT1G34180
GO:0032502	P	developmental process	98	1023	3233	28362	0.97	1	// AT3G44550 // AT4G22950 // AT4G35900 // AT5G64630 // AT3G06020 // AT5G24240 // AT1G69120 // AT1G55940 // AT1G19050 // AT3G02610 // AT5G56620 // AT5G45840 // AT1G15940 // AT5G24630 // AT3G47720 // AT4G01430 // AT1G78580 // AT3G11580 // AT4G37060 // AT2G43000 // AT3G54870 // AT1G18370 // AT5G05280 // AT4G37710 // AT1G05680 // AT2G41230 // AT5G65060 // AT5G23420 // AT1G49430 // AT1G53330 // AT1G68…
GO:0034728	P	nucleosome organization	5	1023	40	28362	0.02	1	// AT1G65470 // AT2G36740 // AT4G25340 // AT5G02520 // AT5G64630
GO:0006869	P	lipid transport	7	1023	174	28362	0.44	1	// AT5G27630 // AT4G27150 // AT4G12360 // AT5G50800 // AT3G47760 // AT3G47790 // AT3G47780
GO:0016311	P	dephosphorylation	5	1023	158	28362	0.67	1	// AT3G63320 // AT5G06090 // AT3G09400 // AT3G11430 // AT2G32960
GO:0016310	P	phosphorylation	47	1023	1254	28362	0.42	1	// AT3G43950 // AT1G65190 // AT4G22950 // AT5G46660 // AT1G65250 // AT4G24540 // AT1G53440 // AT1G05700 // AT4G04700 // AT5G40380 // AT1G66910 // AT1G69120 // AT1G66920 // AT3G23310 // AT4G32840 // AT3G52530 // AT1G68830 // AT1G61380 // AT1G49160 // AT2G14440 // AT1G07550 // AT1G07560 // AT4G22860 // AT4G24450 // AT4G26270 // AT5G45840 // AT4G36280 // AT5G51870 // AT5G49780 // AT1G66980 // AT1G01…
GO:0050801	P	ion homeostasis	9	1023	229	28362	0.45	1	// AT2G29120 // AT3G59820 // AT5G11210 // AT5G60800 // AT2G33770 // AT3G56970 // AT2G32390 // AT1G01140 // AT4G35290
GO:0006865	P	amino acid transport	5	1023	62	28362	0.084	1	// AT4G25760 // AT5G23810 // AT3G30725 // AT2G41190 // AT1G77380
GO:0009791	P	post-embryonic development	41	1023	1576	28362	0.99	1	// AT5G05730 // AT1G10370 // AT5G65060 // AT1G26260 // AT1G49430 // AT4G22950 // AT5G05280 // AT4G35900 // AT5G50800 // AT4G24540 // AT1G28560 // AT2G30140 // AT5G24240 // AT1G69120 // AT2G37260 // AT2G42200 // AT2G36740 // AT1G09230 // AT1G09090 // AT3G02610 // AT5G09530 // AT2G01940 // AT5G51870 // AT4G01430 // AT5G60800 // AT1G31880 // AT3G11580 // AT1G72490 // AT2G34570 // AT5G23060 // AT5G23…
GO:0009790	P	embryo development	5	1023	571	28362	1	1	// AT2G34570 // AT1G53330 // AT1G78580 // AT1G28560 // AT1G54160
GO:0034641	P	cellular nitrogen compound metabolic process	174	1023	5805	28362	1	1	// AT3G47950 // AT3G02940 // AT4G22950 // AT4G35900 // AT5G32460 // AT5G64630 // AT1G29630 // AT4G19020 // AT1G69120 // AT1G64100 // AT1G49980 // AT2G24340 // AT2G45100 // AT4G32840 // AT1G71520 // AT1G26260 // AT5G02320 // AT1G19050 // AT3G25730 // AT2G40340 // AT5G14280 // AT5G09950 // AT1G11580 // AT1G15940 // AT5G22570 // AT5G24630 // AT3G09360 // AT2G43650 // AT3G11580 // AT1G48500 // AT2G43…
GO:0045229	P	external encapsulating structure organization	20	1023	551	28362	0.52	1	// AT1G68060 // AT2G18060 // AT1G71990 // AT4G24140 // AT1G11580 // AT2G41480 // AT3G42180 // AT5G57220 // AT4G13090 // AT5G20860 // AT5G50800 // AT3G53350 // AT2G13680 // AT4G23990 // AT5G48070 // AT1G69530 // AT5G45280 // AT5G23190 // AT2G47550 // AT3G07970
GO:0034645	P	cellular macromolecule biosynthetic process	121	1023	4455	28362	1	1	// AT1G71990 // AT4G22950 // AT4G35900 // AT5G32460 // AT5G64630 // AT4G19020 // AT1G69120 // AT2G24340 // AT4G36540 // AT1G71520 // AT1G19050 // AT3G25730 // AT2G40340 // AT5G14280 // AT1G11580 // AT1G18860 // AT5G22570 // AT5G24630 // AT3G11580 // AT1G48500 // AT2G43000 // AT2G34210 // AT3G10040 // AT3G13940 // AT5G46280 // AT2G20980 // AT4G31270 // AT3G18610 // AT1G22490 // AT4G10260 // AT1G30…
GO:0023051	P	regulation of signaling	6	1023	231	28362	0.84	1	// AT1G30135 // AT3G62150 // AT2G41230 // AT1G13300 // AT3G17860 // AT1G48500
GO:0009651	P	response to salt stress	14	1023	574	28362	0.95	1	// AT5G46050 // AT4G11650 // AT1G51470 // AT3G47950 // AT3G44550 // AT4G17260 // AT3G48850 // AT1G10370 // AT5G63650 // AT4G14630 // AT1G01140 // AT4G19810 // AT2G43000 // AT1G05680
GO:0044242	P	cellular lipid catabolic process	6	1023	73	28362	0.057	1	// AT3G24360 // AT3G03530 // AT2G26870 // AT1G06550 // AT2G35690 // AT5G65640
GO:0009653	P	anatomical structure morphogenesis	27	1023	919	28362	0.88	1	// AT5G05730 // AT1G49430 // AT5G51600 // AT1G28560 // AT5G64630 // AT1G69120 // AT2G42200 // AT1G63530 // AT2G13680 // AT1G69560 // AT4G26270 // AT2G01940 // AT5G24630 // AT1G72490 // AT4G37060 // AT4G16780 // AT3G54870 // AT5G55920 // AT1G18370 // AT1G25250 // AT2G28620 // AT5G03680 // AT1G05680 // AT2G32390 // AT1G65470 // AT1G69530 // AT1G09080
GO:0042886	P	amide transport	5	1023	83	28362	0.19	1	// AT3G54450 // AT5G46050 // AT1G09930 // AT1G69870 // AT3G45660
GO:0009555	P	pollen development	12	1023	311	28362	0.45	1	// AT1G18370 // AT3G44550 // AT1G15940 // AT5G05280 // AT5G50800 // AT1G01690 // AT2G13680 // AT1G65470 // AT5G64630 // AT2G35690 // AT4G14150 // AT3G07970
GO:0022613	P	ribonucleoprotein complex biogenesis	8	1023	399	28362	0.97	1	// AT2G43650 // AT5G55920 // AT4G02400 // AT5G07060 // AT4G22350 // AT4G22410 // AT2G34570 // AT3G18610
GO:0008610	P	lipid biosynthetic process	25	1023	522	28362	0.1	1	// AT2G23400 // AT1G49430 // AT3G26840 // AT5G23190 // AT5G65640 // AT1G48800 // AT1G70080 // AT3G02610 // AT1G55940 // AT1G77590 // AT4G13830 // AT5G16240 // AT5G27200 // AT3G23530 // AT3G29410 // AT5G38020 // AT3G29430 // AT1G43800 // AT1G01610 // AT5G05280 // AT2G11810 // AT5G06090 // AT3G13730 // AT3G11430 // AT4G34650
GO:1901605	P	alpha-amino acid metabolic process	9	1023	242	28362	0.51	1	// AT5G05730 // AT1G17290 // AT4G04610 // AT5G38200 // AT3G02020 // AT4G35810 // AT1G31230 // AT2G43000 // AT5G38530
GO:0008380	P	RNA splicing	7	1023	236	28362	0.75	1	// AT1G44910 // AT1G09230 // AT3G16650 // AT2G40650 // AT5G07060 // AT4G22350 // AT4G22410
GO:1901607	P	alpha-amino acid biosynthetic process	6	1023	154	28362	0.49	1	// AT5G05730 // AT4G04610 // AT3G02020 // AT1G31230 // AT2G43000 // AT5G38530
GO:0006997	P	nucleus organization	5	1023	54	28362	0.054	1	// AT5G42020 // AT5G23420 // AT1G68790 // AT1G13220 // AT5G56210
GO:0019757	P	glycosinolate metabolic process	7	1023	99	28362	0.077	1	// AT1G04580 // AT1G51470 // AT5G57220 // AT1G54040 // AT1G16400 // AT3G11580 // AT5G23020
GO:0048583	P	regulation of response to stimulus	17	1023	565	28362	0.8	1	// AT1G30135 // AT1G10370 // AT4G00380 // AT2G45130 // AT1G13300 // AT4G36280 // AT2G41230 // AT4G16990 // AT5G23570 // AT4G35900 // AT3G62150 // AT4G24540 // AT3G10040 // AT1G61380 // AT1G60610 // AT3G17860 // AT1G48500
GO:0030001	P	metal ion transport	10	1023	263	28362	0.48	1	// AT3G22910 // AT4G19960 // AT4G13420 // AT5G50740 // AT1G64150 // AT1G80900 // AT5G60800 // AT5G42610 // AT5G02940 // AT1G01140
GO:0001101	P	response to acid chemical	37	1023	1181	28362	0.83	1	// AT5G46050 // AT1G30135 // AT1G10370 // AT1G67100 // AT3G02940 // AT5G20830 // AT5G01900 // AT4G24540 // AT1G05680 // AT4G04700 // AT2G45900 // AT3G17860 // AT4G34890 // AT5G03780 // AT5G24240 // AT3G48920 // AT4G17260 // AT1G13300 // AT1G26960 // AT4G19810 // AT5G08120 // AT5G22570 // AT2G43140 // AT1G31880 // AT4G11170 // AT1G69530 // AT1G48500 // AT5G02320 // AT5G54060 // AT2G40340 // AT4G38…
GO:0030003	P	cellular cation homeostasis	6	1023	122	28362	0.29	1	// AT2G29120 // AT2G32390 // AT5G60800 // AT5G11210 // AT3G59820 // AT4G35290
GO:0055080	P	cation homeostasis	8	1023	194	28362	0.41	1	// AT2G29120 // AT3G59820 // AT5G60800 // AT5G11210 // AT3G56970 // AT2G32390 // AT1G01140 // AT4G35290
GO:0055082	P	cellular chemical homeostasis	6	1023	163	28362	0.54	1	// AT2G29120 // AT2G32390 // AT5G60800 // AT5G11210 // AT3G59820 // AT4G35290
GO:0055085	P	transmembrane transport	24	1023	667	28362	0.53	1	// AT5G26200 // AT5G50800 // AT2G33770 // AT5G43360 // AT1G77380 // AT3G22910 // AT5G23810 // AT3G21250 // AT2G37280 // AT1G71330 // AT2G32830 // AT4G13420 // AT3G62150 // AT4G01430 // AT5G43370 // AT3G28360 // AT4G19960 // AT1G76430 // AT1G55720 // AT1G49960 // AT1G08430 // AT1G64820 // AT1G51340 // AT5G42610
GO:0055086	P	nucleobase-containing small molecule metabolic process	9	1023	370	28362	0.91	1	// AT5G15950 // AT3G47950 // AT4G32840 // AT4G34900 // AT1G09420 // AT5G14760 // AT4G26270 // AT4G34890 // AT1G24280
GO:0043604	P	amide biosynthetic process	8	1023	1536	28362	1	1	// AT2G34210 // AT5G39785 // AT2G44070 // AT1G11580 // AT4G18330 // AT5G38050 // AT3G11750 // AT1G17960
GO:0009832	P	plant-type cell wall biogenesis	5	1023	160	28362	0.68	1	// AT1G68060 // AT2G18060 // AT1G78580 // AT4G23990 // AT3G55340
GO:0007568	P	aging	5	1023	174	28362	0.75	1	// AT1G34180 // AT2G17850 // AT2G43000 // AT1G17020 // AT1G54040
GO:0006082	P	organic acid metabolic process	46	1023	1099	28362	0.18	1	// AT5G05730 // AT1G54040 // AT1G50090 // AT1G49430 // AT5G05280 // AT3G45660 // AT1G05680 // AT5G23190 // AT2G23600 // AT5G65640 // AT1G51470 // AT4G04610 // AT4G32840 // AT4G17260 // AT4G26270 // AT1G06550 // AT3G02610 // AT2G41090 // AT3G11750 // AT5G38530 // AT1G04580 // AT4G13830 // AT5G16240 // AT5G57220 // AT5G27200 // AT1G69870 // AT3G24360 // AT3G11580 // AT4G35810 // AT1G16400 // AT2G43…
GO:0005996	P	monosaccharide metabolic process	5	1023	99	28362	0.3	1	// AT4G10260 // AT1G09420 // AT1G24280 // AT3G01260 // AT5G54060
GO:0043170	P	macromolecule metabolic process	235	1023	8111	28362	1	1	// AT1G77860 // AT1G71990 // AT4G22950 // AT1G65250 // AT2G33770 // AT5G32460 // AT1G01355 // AT5G64630 // AT1G29630 // AT1G01660 // AT4G19020 // AT1G69120 // AT2G45920 // AT1G64100 // AT1G49980 // AT2G24340 // AT2G45100 // AT1G71520 // AT5G24280 // AT5G02320 // AT1G19050 // AT3G25730 // AT1G07550 // AT1G35530 // AT5G15120 // AT2G37260 // AT3G04070 // AT5G09950 // AT1G11580 // AT1G15940 // AT5G22…
GO:0006807	P	nitrogen compound metabolic process	191	1023	6241	28362	1	1	// AT3G47950 // AT1G50090 // AT3G02940 // AT4G22950 // AT4G35900 // AT5G32460 // AT5G64630 // AT1G29630 // AT4G19020 // AT1G69120 // AT1G64100 // AT1G49980 // AT2G24340 // AT2G45100 // AT4G32840 // AT1G71520 // AT5G24280 // AT5G02320 // AT1G19050 // AT3G25730 // AT2G40340 // AT5G14280 // AT5G09950 // AT1G11580 // AT1G15940 // AT5G22570 // AT5G24630 // AT3G09360 // AT2G43650 // AT3G11580 // AT1G48…
GO:0045944	P	positive regulation of transcription from RNA polymerase II promoter	6	1023	136	28362	0.37	1	// AT4G22950 // AT1G27720 // AT5G51870 // AT4G24540 // AT3G30260 // AT1G69120
GO:0051186	P	cofactor metabolic process	7	1023	389	28362	0.99	1	// AT4G32840 // AT1G24280 // AT1G09420 // AT5G14760 // AT4G26270 // AT1G67810 // AT3G11750
GO:0000226	P	microtubule cytoskeleton organization	7	1023	83	28362	0.038	1	// AT4G21820 // AT5G08120 // AT3G54870 // AT2G28620 // AT3G53350 // AT5G51600 // AT4G14150
GO:0048443	P	stamen development	5	1023	94	28362	0.26	1	// AT5G50800 // AT3G07970 // AT3G13730 // AT5G05280 // AT2G42200
GO:0009991	P	response to extracellular stimulus	14	1023	225	28362	0.041	1	// AT1G73010 // AT3G25795 // AT1G80760 // AT2G45130 // AT2G11810 // AT2G33770 // AT5G43370 // AT1G13300 // AT1G05680 // AT1G68740 // AT1G01140 // AT3G09922 // AT1G04770 // AT3G56970
GO:0031328	P	positive regulation of cellular biosynthetic process	15	1023	396	28362	0.46	1	// AT4G22950 // AT2G01940 // AT2G41460 // AT1G27720 // AT5G51870 // AT1G25250 // AT4G35900 // AT4G24540 // AT1G34180 // AT3G19510 // AT4G19990 // AT2G40340 // AT3G30260 // AT1G69120 // AT2G36490
GO:0031327	P	negative regulation of cellular biosynthetic process	12	1023	355	28362	0.63	1	// AT1G30135 // AT4G16780 // AT1G11580 // AT4G38620 // AT1G54160 // AT5G02320 // AT4G31270 // AT3G17860 // AT1G48500 // AT3G18610 // AT5G44280 // AT2G36490
GO:0031326	P	regulation of cellular biosynthetic process	106	1023	2734	28362	0.24	1	// AT3G02940 // AT4G22950 // AT4G35900 // AT5G32460 // AT5G64630 // AT4G19020 // AT1G69120 // AT2G24340 // AT4G36540 // AT1G71520 // AT1G19050 // AT3G25730 // AT2G40340 // AT5G56620 // AT1G11580 // AT1G18860 // AT5G22570 // AT3G11580 // AT1G48500 // AT2G43000 // AT2G34210 // AT3G10040 // AT5G05280 // AT4G31270 // AT3G18610 // AT1G22490 // AT1G30135 // AT3G05790 // AT5G65060 // AT5G38050 // AT3G17…
GO:0031325	P	positive regulation of cellular metabolic process	17	1023	495	28362	0.61	1	// AT4G35900 // AT4G22860 // AT2G01940 // AT2G41460 // AT1G27720 // AT5G51870 // AT1G25250 // AT4G22950 // AT4G24540 // AT1G34180 // AT3G19510 // AT4G19990 // AT1G67810 // AT2G40340 // AT3G30260 // AT1G69120 // AT2G36490
GO:0031324	P	negative regulation of cellular metabolic process	13	1023	412	28362	0.72	1	// AT1G30135 // AT4G16780 // AT1G11580 // AT4G38620 // AT1G54160 // AT5G02320 // AT4G31270 // AT3G17860 // AT1G48500 // AT3G18610 // AT1G35530 // AT5G44280 // AT2G36490
GO:0031323	P	regulation of cellular metabolic process	111	1023	2980	28362	0.38	1	// AT3G02940 // AT4G22950 // AT4G35900 // AT5G32460 // AT5G64630 // AT4G19020 // AT1G69120 // AT2G24340 // AT4G36540 // AT1G71520 // AT1G19050 // AT3G25730 // AT1G35530 // AT5G56620 // AT1G11580 // AT1G18860 // AT5G22570 // AT3G11580 // AT1G48500 // AT2G43000 // AT2G34210 // AT3G10040 // AT5G05280 // AT4G31270 // AT3G18610 // AT1G22490 // AT1G30135 // AT3G05790 // AT5G65060 // AT5G38050 // AT3G17…
GO:1903047	P	mitotic cell cycle process	13	1023	228	28362	0.08	1	// AT3G02680 // AT1G15940 // AT4G22860 // AT2G28620 // AT3G55340 // AT3G19050 // AT5G51600 // AT3G47460 // AT1G80810 // AT4G23990 // AT2G40430 // AT4G14150 // AT1G61000
GO:1903046	P	meiotic cell cycle process	9	1023	104	28362	0.017	1	// AT2G46980 // AT3G02680 // AT1G22260 // AT3G52115 // AT3G10440 // AT1G01690 // AT5G04320 // AT1G35530 // AT4G14150
GO:0090304	P	nucleic acid metabolic process	148	1023	3768	28362	0.15	1	// AT4G22950 // AT4G35900 // AT5G32460 // AT5G64630 // AT1G29630 // AT4G19020 // AT1G69120 // AT1G64100 // AT1G49980 // AT2G24340 // AT2G45100 // AT1G71520 // AT1G26260 // AT5G07060 // AT1G19050 // AT3G25730 // AT2G40340 // AT5G14280 // AT5G09950 // AT1G15940 // AT5G22570 // AT5G24630 // AT3G09360 // AT2G43650 // AT3G11580 // AT1G48500 // AT2G43000 // AT5G60100 // AT2G34210 // AT3G02680 // AT3G10…
GO:0071496	P	cellular response to external stimulus	14	1023	208	28362	0.024	1	// AT1G73010 // AT3G25795 // AT1G80760 // AT2G45130 // AT2G11810 // AT2G33770 // AT5G43370 // AT1G13300 // AT1G05680 // AT1G68740 // AT1G01140 // AT3G09922 // AT1G04770 // AT3G56970
GO:0071824	P	protein-DNA complex subunit organization	5	1023	74	28362	0.14	1	// AT1G65470 // AT2G36740 // AT4G25340 // AT5G02520 // AT5G64630
GO:0040007	P	growth	17	1023	678	28362	0.95	1	// AT2G41230 // AT4G16780 // AT3G54870 // AT1G26260 // AT2G13680 // AT1G63530 // AT5G24630 // AT5G03680 // AT5G50800 // AT1G10370 // AT3G11580 // AT4G08770 // AT1G69530 // AT3G06020 // AT1G09080 // AT2G28620 // AT1G08430
GO:0071822	P	protein complex subunit organization	10	1023	338	28362	0.77	1	// AT1G73010 // AT4G25340 // AT3G05790 // AT2G36740 // AT1G64150 // AT5G51600 // AT5G02520 // AT2G34150 // AT1G65470 // AT5G64630
GO:0040008	P	regulation of growth	10	1023	276	28362	0.54	1	// AT1G10370 // AT1G26260 // AT4G08770 // AT2G41230 // AT5G24630 // AT1G08430 // AT5G03680 // AT3G11580 // AT3G06020 // AT2G13680
GO:0071554	P	cell wall organization or biogenesis	24	1023	704	28362	0.64	1	// AT1G71990 // AT2G18060 // AT5G50800 // AT5G48070 // AT5G23190 // AT3G47540 // AT1G68060 // AT4G24140 // AT4G13090 // AT3G55340 // AT4G23990 // AT2G13680 // AT1G11580 // AT2G30010 // AT5G57220 // AT5G20860 // AT1G78580 // AT3G07970 // AT5G45280 // AT2G41480 // AT3G42180 // AT3G53350 // AT1G69530 // AT2G47550
GO:0071555	P	cell wall organization	20	1023	518	28362	0.41	1	// AT1G68060 // AT2G18060 // AT1G71990 // AT4G24140 // AT1G11580 // AT2G41480 // AT3G42180 // AT5G57220 // AT4G13090 // AT5G20860 // AT5G50800 // AT3G53350 // AT2G13680 // AT4G23990 // AT5G48070 // AT1G69530 // AT5G45280 // AT5G23190 // AT2G47550 // AT3G07970
GO:0010467	P	gene expression	128	1023	4747	28362	1	1	// AT4G22950 // AT4G35900 // AT5G32460 // AT5G64630 // AT4G19020 // AT1G69120 // AT1G64100 // AT2G24340 // AT4G36540 // AT1G71520 // AT5G07060 // AT1G19050 // AT3G25730 // AT2G40340 // AT5G14280 // AT1G11580 // AT1G18860 // AT5G22570 // AT3G10040 // AT3G11580 // AT1G48500 // AT2G43000 // AT2G34210 // AT2G19910 // AT3G13940 // AT4G31270 // AT3G18610 // AT1G22490 // AT1G13030 // AT1G30135 // AT5G65…
GO:0019760	P	glucosinolate metabolic process	7	1023	99	28362	0.077	1	// AT1G04580 // AT1G51470 // AT5G57220 // AT1G54040 // AT1G16400 // AT3G11580 // AT5G23020
GO:0009908	P	flower development	21	1023	520	28362	0.34	1	// AT4G22950 // AT2G01940 // AT2G42200 // AT1G26260 // AT2G36740 // AT5G51870 // AT1G25250 // AT5G05280 // AT5G24240 // AT4G35900 // AT5G50800 // AT5G60800 // AT5G03680 // AT5G65060 // AT4G37710 // AT2G30140 // AT4G24540 // AT2G21540 // AT3G13730 // AT1G69120 // AT3G07970
GO:0009909	P	regulation of flower development	8	1023	150	28362	0.19	1	// AT5G65060 // AT1G26260 // AT5G51870 // AT4G35900 // AT5G60800 // AT5G03680 // AT2G30140 // AT5G24240
GO:0048438	P	floral whorl development	7	1023	188	28362	0.52	1	// AT2G42200 // AT5G05280 // AT5G50800 // AT4G24540 // AT5G03680 // AT3G13730 // AT3G07970
GO:0044265	P	cellular macromolecule catabolic process	8	1023	541	28362	1	1	// AT3G05790 // AT3G16150 // AT5G05280 // AT2G33770 // AT4G22350 // AT4G22410 // AT3G48350 // AT4G11310
GO:0007154	P	cell communication	88	1023	2223	28362	0.2	1	// AT4G22950 // AT2G33770 // AT1G69120 // AT1G71520 // AT1G19050 // AT3G25730 // AT2G40340 // AT1G59620 // AT5G45840 // AT5G22570 // AT1G78580 // AT5G43370 // AT3G27500 // AT1G48500 // AT3G09922 // AT5G41550 // AT3G02680 // AT1G61370 // AT2G45130 // AT2G41230 // AT2G11810 // AT1G49160 // AT1G68740 // AT1G47560 // AT4G16920 // AT5G63650 // AT1G05680 // AT1G30135 // AT3G17860 // AT5G46270 // AT3G25…
GO:0007010	P	cytoskeleton organization	12	1023	177	28362	0.033	1	// AT1G68060 // AT4G21820 // AT5G08120 // AT2G01750 // AT3G54870 // AT2G28620 // AT1G14840 // AT3G53350 // AT5G51600 // AT2G34150 // AT4G14150 // AT1G24764
GO:0044085	P	cellular component biogenesis	28	1023	1095	28362	0.98	1	// AT1G73010 // AT3G05790 // AT4G02400 // AT2G18060 // AT1G67810 // AT5G51600 // AT5G48070 // AT5G64630 // AT1G68060 // AT4G13090 // AT3G55340 // AT5G07060 // AT4G23990 // AT2G13680 // AT4G14150 // AT4G25340 // AT2G34150 // AT1G64150 // AT1G78580 // AT5G02520 // AT2G34570 // AT2G43650 // AT5G55920 // AT1G01690 // AT4G22350 // AT4G22410 // AT1G65470 // AT3G18610
GO:0048285	P	organelle fission	14	1023	257	28362	0.093	1	// AT2G46980 // AT3G02680 // AT5G04320 // AT3G10440 // AT1G15940 // AT3G55340 // AT1G01690 // AT5G51600 // AT3G47460 // AT1G80810 // AT1G22260 // AT1G35530 // AT4G14150 // AT1G61000
GO:0015031	P	protein transport	7	1023	653	28362	1	1	// AT1G75340 // AT4G12120 // AT4G24540 // AT3G45000 // AT3G29100 // AT1G09930 // AT2G21540
GO:0006970	P	response to osmotic stress	17	1023	636	28362	0.92	1	// AT5G46050 // AT4G11650 // AT1G51470 // AT3G47950 // AT5G47910 // AT3G44550 // AT4G17260 // AT5G20830 // AT3G48850 // AT5G12030 // AT1G10370 // AT5G63650 // AT4G14630 // AT1G01140 // AT4G19810 // AT2G43000 // AT1G05680
GO:0098655	P	cation transmembrane transport	5	1023	172	28362	0.74	1	// AT3G22910 // AT5G42610 // AT4G19960 // AT1G55720 // AT4G13420
GO:0035821	P	modification of morphology or physiology of other organism	5	1023	305	28362	0.98	1	// AT2G05117 // AT5G23570 // AT3G63360 // AT1G61380 // AT1G11580
GO:0003774	F	motor activity	21	1023	86	28362	1.1e-10	6.1e-08	// AT3G19050 // AT3G44050 // AT3G45850 // AT1G18370 // AT3G10180 // AT3G54870 // AT4G27180 // AT4G27370 // AT1G59540 // AT1G20060 // AT2G28620 // AT1G72250 // AT3G44730 // AT3G20150 // AT5G41310 // AT3G58160 // AT2G22610 // AT2G36200 // AT2G37420 // AT4G14150 // AT1G18550
GO:0003777	F	microtubule motor activity	19	1023	66	28362	8.1e-11	6.1e-08	// AT3G19050 // AT3G44050 // AT3G45850 // AT1G18370 // AT3G10180 // AT3G54870 // AT4G27180 // AT3G44730 // AT1G59540 // AT1G20060 // AT2G28620 // AT1G72250 // AT3G20150 // AT5G41310 // AT2G22610 // AT2G36200 // AT2G37420 // AT4G14150 // AT1G18550
GO:0008017	F	microtubule binding	24	1023	132	28362	1e-09	3.8e-07	// AT3G10180 // AT5G51600 // AT1G68060 // AT4G32330 // AT3G45850 // AT4G27180 // AT1G20060 // AT4G14150 // AT1G24764 // AT3G44050 // AT3G19050 // AT2G01750 // AT1G59540 // AT1G72250 // AT1G14840 // AT3G20150 // AT5G41310 // AT2G22610 // AT2G36200 // AT2G37420 // AT3G54870 // AT1G18370 // AT2G28620 // AT1G18550
GO:0015631	F	tubulin binding	24	1023	145	28362	5.4e-09	1.5e-06	// AT3G10180 // AT5G51600 // AT1G68060 // AT4G32330 // AT3G45850 // AT4G27180 // AT1G20060 // AT4G14150 // AT1G24764 // AT3G44050 // AT3G19050 // AT2G01750 // AT1G59540 // AT1G72250 // AT1G14840 // AT3G20150 // AT5G41310 // AT2G22610 // AT2G36200 // AT2G37420 // AT3G54870 // AT1G18370 // AT2G28620 // AT1G18550
GO:0032559	F	adenyl ribonucleotide binding	132	1023	2364	28362	8.3e-07	0.00016	// AT3G47950 // AT2G36200 // AT1G65250 // AT2G33770 // AT1G04730 // AT5G24240 // AT2G03600 // AT3G21250 // AT4G32840 // AT5G41550 // AT1G09440 // AT1G07550 // AT1G35530 // AT4G36580 // AT5G45840 // AT5G13580 // AT3G20150 // AT5G41310 // AT3G58160 // AT1G70430 // AT5G52882 // AT3G25240 // AT4G36270 // AT1G61370 // AT1G77590 // AT5G07810 // AT1G18370 // AT1G49160 // AT1G66880 // AT1G53440 // AT5G47…
GO:0030554	F	adenyl nucleotide binding	132	1023	2366	28362	8.7e-07	0.00016	// AT3G47950 // AT2G36200 // AT1G65250 // AT2G33770 // AT1G04730 // AT5G24240 // AT2G03600 // AT3G21250 // AT4G32840 // AT5G41550 // AT1G09440 // AT1G07550 // AT1G35530 // AT4G36580 // AT5G45840 // AT5G13580 // AT3G20150 // AT5G41310 // AT3G58160 // AT1G70430 // AT5G52882 // AT3G25240 // AT4G36270 // AT1G61370 // AT1G77590 // AT5G07810 // AT1G18370 // AT1G49160 // AT1G66880 // AT1G53440 // AT5G47…
GO:0017111	F	nucleoside-triphosphatase activity	55	1023	766	28362	3.3e-06	0.00051	// AT5G43530 // AT1G20720 // AT3G47950 // AT3G10180 // AT3G44730 // AT2G28620 // AT1G73110 // AT4G16630 // AT1G33360 // AT5G44635 // AT1G04730 // AT3G47790 // AT3G05790 // AT3G22910 // AT3G45850 // AT3G21250 // AT4G27180 // AT4G27370 // AT2G37280 // AT1G20060 // AT3G28540 // AT1G71330 // AT1G79890 // AT5G17760 // AT5G46280 // AT3G16070 // AT2G18193 // AT1G35530 // AT4G14150 // AT3G44050 // AT3G19…
GO:0016818	F	hydrolase activity, acting on acid anhydrides, in phosphorus-containing anhydrides	56	1023	817	28362	9.7e-06	0.00082	// AT1G73010 // AT5G43530 // AT1G20720 // AT3G47950 // AT3G10180 // AT3G44730 // AT2G28620 // AT1G73110 // AT4G16630 // AT1G33360 // AT5G44635 // AT1G04730 // AT3G47790 // AT3G05790 // AT3G22910 // AT3G45850 // AT3G21250 // AT4G27180 // AT4G27370 // AT2G37280 // AT1G20060 // AT3G28540 // AT1G71330 // AT1G79890 // AT5G17760 // AT5G46280 // AT3G16070 // AT2G18193 // AT1G35530 // AT4G14150 // AT3G44…
GO:0016817	F	hydrolase activity, acting on acid anhydrides	56	1023	826	28362	1.3e-05	0.00082	// AT1G73010 // AT5G43530 // AT1G20720 // AT3G47950 // AT3G10180 // AT3G44730 // AT2G28620 // AT1G73110 // AT4G16630 // AT1G33360 // AT5G44635 // AT1G04730 // AT3G47790 // AT3G05790 // AT3G22910 // AT3G45850 // AT3G21250 // AT4G27180 // AT4G27370 // AT2G37280 // AT1G20060 // AT3G28540 // AT1G71330 // AT1G79890 // AT5G17760 // AT5G46280 // AT3G16070 // AT2G18193 // AT1G35530 // AT4G14150 // AT3G44…
GO:0001882	F	nucleoside binding	137	1023	2618	28362	1.3e-05	0.00082	// AT4G09950 // AT3G47950 // AT2G36200 // AT1G65250 // AT2G33770 // AT1G33890 // AT1G04730 // AT5G24240 // AT2G03600 // AT3G21250 // AT4G32840 // AT5G41550 // AT1G09440 // AT1G07550 // AT1G35530 // AT4G36580 // AT5G45840 // AT5G13580 // AT3G20150 // AT5G41310 // AT3G58160 // AT1G70430 // AT5G52882 // AT4G18330 // AT3G25240 // AT4G36270 // AT1G61370 // AT1G77590 // AT5G07810 // AT1G18370 // AT1G49…
GO:0001883	F	purine nucleoside binding	137	1023	2612	28362	1.1e-05	0.00082	// AT4G09950 // AT3G47950 // AT2G36200 // AT1G65250 // AT2G33770 // AT1G33890 // AT1G04730 // AT5G24240 // AT2G03600 // AT3G21250 // AT4G32840 // AT5G41550 // AT1G09440 // AT1G07550 // AT1G35530 // AT4G36580 // AT5G45840 // AT5G13580 // AT3G20150 // AT5G41310 // AT3G58160 // AT1G70430 // AT5G52882 // AT4G18330 // AT3G25240 // AT4G36270 // AT1G61370 // AT1G77590 // AT5G07810 // AT1G18370 // AT1G49…
GO:0020037	F	heme binding	32	1023	360	28362	8.6e-06	0.00082	// AT1G68850 // AT1G13110 // AT3G48300 // AT5G19890 // AT1G16400 // AT4G15360 // AT3G09640 // AT3G26280 // AT5G23190 // AT2G16060 // AT1G55940 // AT1G64900 // AT3G01900 // AT2G45570 // AT1G14550 // AT3G14610 // AT3G28740 // AT5G24960 // AT3G20950 // AT5G57220 // AT4G32690 // AT4G08770 // AT5G08250 // AT5G52320 // AT4G31940 // AT1G47620 // AT1G77760 // AT1G37130 // AT2G02580 // AT1G14540 // AT3G13…
GO:0032549	F	ribonucleoside binding	137	1023	2617	28362	1.2e-05	0.00082	// AT4G09950 // AT3G47950 // AT2G36200 // AT1G65250 // AT2G33770 // AT1G33890 // AT1G04730 // AT5G24240 // AT2G03600 // AT3G21250 // AT4G32840 // AT5G41550 // AT1G09440 // AT1G07550 // AT1G35530 // AT4G36580 // AT5G45840 // AT5G13580 // AT3G20150 // AT5G41310 // AT3G58160 // AT1G70430 // AT5G52882 // AT4G18330 // AT3G25240 // AT4G36270 // AT1G61370 // AT1G77590 // AT5G07810 // AT1G18370 // AT1G49…
GO:0043531	F	ADP binding	19	1023	157	28362	1.3e-05	0.00082	// AT5G58120 // AT1G72940 // AT4G36150 // AT4G09420 // AT5G45210 // AT5G43740 // AT1G69550 // AT4G16990 // AT5G41550 // AT4G19050 // AT5G49140 // AT4G11170 // AT1G63750 // AT1G61190 // AT5G46270 // AT4G16860 // AT4G16920 // AT1G61300 // AT5G47260
GO:0032550	F	purine ribonucleoside binding	137	1023	2612	28362	1.1e-05	0.00082	// AT4G09950 // AT3G47950 // AT2G36200 // AT1G65250 // AT2G33770 // AT1G33890 // AT1G04730 // AT5G24240 // AT2G03600 // AT3G21250 // AT4G32840 // AT5G41550 // AT1G09440 // AT1G07550 // AT1G35530 // AT4G36580 // AT5G45840 // AT5G13580 // AT3G20150 // AT5G41310 // AT3G58160 // AT1G70430 // AT5G52882 // AT4G18330 // AT3G25240 // AT4G36270 // AT1G61370 // AT1G77590 // AT5G07810 // AT1G18370 // AT1G49…
GO:0008092	F	cytoskeletal protein binding	27	1023	270	28362	6.2e-06	0.00082	// AT3G10180 // AT5G51600 // AT1G68060 // AT4G32330 // AT3G45850 // AT4G27180 // AT4G27370 // AT1G20060 // AT4G14150 // AT1G24764 // AT3G44050 // AT3G19050 // AT2G01750 // AT1G59540 // AT1G72250 // AT1G14840 // AT3G20150 // AT5G41310 // AT3G58160 // AT2G22610 // AT2G36200 // AT2G37420 // AT3G54870 // AT1G18370 // AT2G28620 // AT2G34150 // AT1G18550
GO:0019825	F	oxygen binding	24	1023	234	28362	1.4e-05	0.00082	// AT1G13110 // AT3G48300 // AT1G16400 // AT4G15360 // AT3G26280 // AT5G23190 // AT2G16060 // AT1G55940 // AT1G64900 // AT3G01900 // AT2G45570 // AT3G14610 // AT3G28740 // AT5G24960 // AT3G20950 // AT5G57220 // AT4G32690 // AT5G08250 // AT5G52320 // AT4G31940 // AT1G47620 // AT3G13730 // AT2G02580 // AT1G01190
GO:0016462	F	pyrophosphatase activity	56	1023	809	28362	7.4e-06	0.00082	// AT1G73010 // AT5G43530 // AT1G20720 // AT3G47950 // AT3G10180 // AT3G44730 // AT2G28620 // AT1G73110 // AT4G16630 // AT1G33360 // AT5G44635 // AT1G04730 // AT3G47790 // AT3G05790 // AT3G22910 // AT3G45850 // AT3G21250 // AT4G27180 // AT4G27370 // AT2G37280 // AT1G20060 // AT3G28540 // AT1G71330 // AT1G79890 // AT5G17760 // AT5G46280 // AT3G16070 // AT2G18193 // AT1G35530 // AT4G14150 // AT3G44…
GO:0017076	F	purine nucleotide binding	137	1023	2633	28362	1.6e-05	0.00089	// AT4G09950 // AT3G47950 // AT2G36200 // AT1G65250 // AT2G33770 // AT1G33890 // AT1G04730 // AT5G24240 // AT2G03600 // AT3G21250 // AT4G32840 // AT5G41550 // AT1G09440 // AT1G07550 // AT1G35530 // AT4G36580 // AT5G45840 // AT5G13580 // AT3G20150 // AT5G41310 // AT3G58160 // AT1G70430 // AT5G52882 // AT4G18330 // AT3G25240 // AT4G36270 // AT1G61370 // AT1G77590 // AT5G07810 // AT1G18370 // AT1G49…
GO:0032555	F	purine ribonucleotide binding	137	1023	2631	28362	1.6e-05	0.00089	// AT4G09950 // AT3G47950 // AT2G36200 // AT1G65250 // AT2G33770 // AT1G33890 // AT1G04730 // AT5G24240 // AT2G03600 // AT3G21250 // AT4G32840 // AT5G41550 // AT1G09440 // AT1G07550 // AT1G35530 // AT4G36580 // AT5G45840 // AT5G13580 // AT3G20150 // AT5G41310 // AT3G58160 // AT1G70430 // AT5G52882 // AT4G18330 // AT3G25240 // AT4G36270 // AT1G61370 // AT1G77590 // AT5G07810 // AT1G18370 // AT1G49…
GO:0005524	F	ATP binding	120	1023	2248	28362	2e-05	0.001	// AT3G47950 // AT2G36200 // AT1G65250 // AT2G33770 // AT1G04730 // AT5G24240 // AT2G03600 // AT3G21250 // AT4G32840 // AT1G09440 // AT1G35530 // AT4G36580 // AT5G45840 // AT5G13580 // AT3G20150 // AT5G41310 // AT3G58160 // AT1G70430 // AT5G52882 // AT3G25240 // AT4G36270 // AT1G61370 // AT1G77590 // AT5G07810 // AT1G18370 // AT1G49160 // AT1G66880 // AT1G53440 // AT5G47260 // AT5G63650 // AT4G10…
GO:0032553	F	ribonucleotide binding	137	1023	2664	28362	2.8e-05	0.0014	// AT4G09950 // AT3G47950 // AT2G36200 // AT1G65250 // AT2G33770 // AT1G33890 // AT1G04730 // AT5G24240 // AT2G03600 // AT3G21250 // AT4G32840 // AT5G41550 // AT1G09440 // AT1G07550 // AT1G35530 // AT4G36580 // AT5G45840 // AT5G13580 // AT3G20150 // AT5G41310 // AT3G58160 // AT1G70430 // AT5G52882 // AT4G18330 // AT3G25240 // AT4G36270 // AT1G61370 // AT1G77590 // AT5G07810 // AT1G18370 // AT1G49…
GO:0016705	F	oxidoreductase activity, acting on paired donors, with incorporation or reduction of molecular oxygen	33	1023	407	28362	3.5e-05	0.0017	// AT1G13110 // AT3G48300 // AT3G46480 // AT2G02580 // AT1G16400 // AT4G15360 // AT3G26280 // AT5G23190 // AT1G55940 // AT1G64900 // AT3G01900 // AT2G45570 // AT5G63590 // AT5G63595 // AT3G14610 // AT3G28740 // AT3G02610 // AT5G24960 // AT5G16240 // AT3G20950 // AT5G57220 // AT1G12200 // AT5G08250 // AT4G35810 // AT5G52320 // AT1G48740 // AT4G31940 // AT1G47620 // AT1G43800 // AT4G20235 // AT3G13…
GO:0097367	F	carbohydrate derivative binding	137	1023	2696	28362	4.8e-05	0.0022	// AT4G09950 // AT3G47950 // AT2G36200 // AT1G65250 // AT2G33770 // AT1G33890 // AT1G04730 // AT5G24240 // AT2G03600 // AT3G21250 // AT4G32840 // AT5G41550 // AT1G09440 // AT1G07550 // AT1G35530 // AT4G36580 // AT5G45840 // AT5G13580 // AT3G20150 // AT5G41310 // AT3G58160 // AT1G70430 // AT5G52882 // AT4G18330 // AT3G25240 // AT4G36270 // AT1G61370 // AT1G77590 // AT5G07810 // AT1G18370 // AT1G49…
GO:0046906	F	tetrapyrrole binding	32	1023	402	28362	6.3e-05	0.0028	// AT1G68850 // AT1G13110 // AT3G48300 // AT5G19890 // AT1G16400 // AT4G15360 // AT3G09640 // AT3G26280 // AT5G23190 // AT2G16060 // AT1G55940 // AT1G64900 // AT3G01900 // AT2G45570 // AT1G14550 // AT3G14610 // AT3G28740 // AT5G24960 // AT3G20950 // AT5G57220 // AT4G32690 // AT4G08770 // AT5G08250 // AT5G52320 // AT4G31940 // AT1G47620 // AT1G77760 // AT1G37130 // AT2G02580 // AT1G14540 // AT3G13…
GO:0005506	F	iron ion binding	27	1023	317	28362	8.2e-05	0.0034	// AT1G13110 // AT1G04580 // AT1G16400 // AT4G15360 // AT4G34890 // AT3G26280 // AT5G23190 // AT1G55940 // AT1G64900 // AT3G01900 // AT2G45570 // AT3G14610 // AT3G28740 // AT5G24960 // AT3G20950 // AT4G34900 // AT5G57220 // AT3G48300 // AT5G08250 // AT4G35810 // AT5G52320 // AT1G48740 // AT4G31940 // AT1G47620 // AT3G13730 // AT2G02580 // AT1G01190
GO:0036094	F	small molecule binding	165	1023	3434	28362	0.00012	0.0049	// AT4G09950 // AT3G47950 // AT2G36200 // AT5G51930 // AT1G65250 // AT4G24420 // AT2G33770 // AT1G33890 // AT1G04730 // AT5G64630 // AT3G27640 // AT5G24240 // AT2G03600 // AT3G21250 // AT4G32840 // AT5G52882 // AT1G09440 // AT1G07550 // AT1G35530 // AT2G19380 // AT4G36580 // AT5G45840 // AT1G10320 // AT5G13580 // AT3G20150 // AT5G41310 // AT3G58160 // AT1G70430 // AT5G41550 // AT1G48740 // AT4G18…
GO:0000166	F	nucleotide binding	160	1023	3370	28362	0.00027	0.0097	// AT4G09950 // AT3G47950 // AT2G36200 // AT5G51930 // AT1G65250 // AT4G24420 // AT2G33770 // AT1G33890 // AT1G04730 // AT5G64630 // AT3G27640 // AT5G24240 // AT2G03600 // AT3G21250 // AT4G32840 // AT5G52882 // AT1G09440 // AT1G07550 // AT1G35530 // AT2G19380 // AT4G36580 // AT5G45840 // AT1G10320 // AT5G13580 // AT3G20150 // AT5G41310 // AT3G58160 // AT1G70430 // AT5G41550 // AT4G18330 // AT3G25…
GO:1901265	F	nucleoside phosphate binding	160	1023	3370	28362	0.00027	0.0097	// AT4G09950 // AT3G47950 // AT2G36200 // AT5G51930 // AT1G65250 // AT4G24420 // AT2G33770 // AT1G33890 // AT1G04730 // AT5G64630 // AT3G27640 // AT5G24240 // AT2G03600 // AT3G21250 // AT4G32840 // AT5G52882 // AT1G09440 // AT1G07550 // AT1G35530 // AT2G19380 // AT4G36580 // AT5G45840 // AT1G10320 // AT5G13580 // AT3G20150 // AT5G41310 // AT3G58160 // AT1G70430 // AT5G41550 // AT4G18330 // AT3G25…
GO:0035639	F	purine ribonucleoside triphosphate binding	125	1023	2515	28362	0.00025	0.0097	// AT4G09950 // AT3G47950 // AT2G36200 // AT1G65250 // AT2G33770 // AT1G04730 // AT5G24240 // AT2G03600 // AT3G21250 // AT4G32840 // AT1G09440 // AT1G35530 // AT4G36580 // AT5G45840 // AT5G13580 // AT3G20150 // AT5G41310 // AT3G58160 // AT1G70430 // AT5G52882 // AT4G18330 // AT3G25240 // AT4G36270 // AT1G61370 // AT1G77590 // AT5G07810 // AT1G18370 // AT1G49160 // AT1G66880 // AT1G53440 // AT5G47…
GO:0016887	F	ATPase activity	36	1023	530	28362	0.00042	0.015	// AT1G20720 // AT3G47950 // AT3G44730 // AT1G73110 // AT4G16630 // AT1G33360 // AT5G44635 // AT1G04730 // AT3G47790 // AT3G05790 // AT3G22910 // AT3G21250 // AT4G27180 // AT2G37280 // AT3G28540 // AT1G71330 // AT1G79890 // AT5G17760 // AT5G46280 // AT2G18193 // AT1G35530 // AT4G14150 // AT3G19050 // AT4G36580 // AT1G59540 // AT3G62150 // AT5G13580 // AT3G47760 // AT5G19410 // AT3G47780 // AT3G28…
GO:0004497	F	monooxygenase activity	24	1023	305	28362	0.00058	0.02	// AT1G13110 // AT3G48300 // AT1G16400 // AT4G15360 // AT3G13730 // AT3G26280 // AT5G23190 // AT1G55940 // AT1G64900 // AT2G45570 // AT3G14610 // AT3G28740 // AT5G24960 // AT3G20950 // AT5G57220 // AT1G12200 // AT5G08250 // AT5G52320 // AT4G31940 // AT1G47620 // AT4G20235 // AT1G63390 // AT2G02580 // AT1G01190
GO:0030246	F	carbohydrate binding	23	1023	303	28362	0.0012	0.038	// AT5G28520 // AT5G49850 // AT3G01260 // AT1G60130 // AT1G61550 // AT1G61430 // AT1G11300 // AT1G60095 // AT1G78860 // AT1G61380 // AT1G78820 // AT1G80110 // AT5G38550 // AT2G02250 // AT1G05770 // AT1G61490 // AT1G61230 // AT1G61370 // AT1G09890 // AT1G61440 // AT1G61390 // AT5G38540 // AT1G56250
GO:0015114	F	phosphate ion transmembrane transporter activity	5	1023	19	28362	0.0012	0.04	// AT1G76430 // AT5G43370 // AT2G32830 // AT5G43360 // AT3G48850
GO:0016709	F	oxidoreductase activity, acting on paired donors, with incorporation or reduction of molecular oxygen, NAD(P)H as one donor, and incorporation of one atom of oxygen	17	1023	198	28362	0.0015	0.046	// AT4G31940 // AT5G24960 // AT1G13110 // AT1G64900 // AT3G48300 // AT4G20235 // AT3G20950 // AT5G57220 // AT2G02580 // AT1G12200 // AT2G45570 // AT4G15360 // AT3G28740 // AT3G26280 // AT1G16400 // AT3G13730 // AT1G01190
GO:0003824	F	catalytic activity	373	1023	9101	28362	0.002	0.06	// AT3G47950 // AT1G50090 // AT1G10370 // AT1G71990 // AT5G51930 // AT4G15360 // AT1G04730 // AT1G55940 // AT4G12280 // AT4G32840 // AT1G35530 // AT4G36580 // AT1G11580 // AT3G28740 // AT5G20860 // AT3G62740 // AT4G31940 // AT3G63320 // AT3G02680 // AT3G54870 // AT1G23730 // AT1G72280 // AT3G15650 // AT5G59270 // AT2G23540 // AT5G65500 // AT5G54130 // AT3G26280 // AT4G19770 // AT1G55120 // AT4G13…
GO:0016787	F	hydrolase activity	148	1023	3279	28362	0.0032	0.095	// AT1G77860 // AT1G20720 // AT3G47950 // AT3G63320 // AT1G71330 // AT1G04730 // AT1G29630 // AT1G51470 // AT3G21250 // AT4G27370 // AT1G65810 // AT1G35530 // AT5G09950 // AT1G11580 // AT5G13580 // AT5G20860 // AT3G24360 // AT3G20150 // AT3G03530 // AT3G58160 // AT3G62740 // AT1G33360 // AT4G37060 // AT5G11920 // AT3G02680 // AT3G54870 // AT5G07810 // AT1G18370 // AT5G06090 // AT5G38200 // AT1G66…
GO:0005488	F	binding	476	1023	12081	28362	0.0069	0.2	// AT5G55770 // AT3G47950 // AT4G39700 // AT4G22950 // AT5G51930 // AT4G15360 // AT1G04730 // AT4G09950 // AT3G27640 // AT1G69120 // AT1G55940 // AT4G12280 // AT4G32840 // AT1G14550 // AT1G35530 // AT2G02250 // AT1G07660 // AT4G36580 // AT3G28740 // AT1G64255 // AT3G09360 // AT3G27500 // AT3G11580 // AT4G31940 // AT3G63320 // AT3G02680 // AT2G43650 // AT3G54870 // AT1G23730 // AT2G20980 // AT4G31…
GO:0016491	F	oxidoreductase activity	75	1023	1547	28362	0.0077	0.21	// AT1G16400 // AT1G68850 // AT1G13110 // AT3G56060 // AT2G40370 // AT1G04580 // AT3G46480 // AT5G37940 // AT5G19890 // AT5G51930 // AT5G07460 // AT4G15360 // AT5G23190 // AT3G26280 // AT4G34890 // AT4G17260 // AT1G55940 // AT2G45570 // AT1G64900 // AT4G12280 // AT5G63590 // AT5G14760 // AT4G08770 // AT5G37980 // AT3G01900 // AT1G09420 // AT1G09090 // AT3G44550 // AT1G14550 // AT3G05260 // AT3G14…
GO:0008509	F	anion transmembrane transporter activity	13	1023	164	28362	0.0093	0.25	// AT1G80760 // AT1G22150 // AT1G76430 // AT3G48850 // AT1G08430 // AT1G69870 // AT1G51340 // AT5G43370 // AT2G32830 // AT5G43360 // AT2G34390 // AT1G53660 // AT3G11430
GO:0003677	F	DNA binding	107	1023	2417	28362	0.019	0.49	// AT4G22950 // AT4G35900 // AT5G32460 // AT1G29630 // AT4G19020 // AT1G69120 // AT1G71520 // AT5G02320 // AT3G25730 // AT2G40340 // AT1G07660 // AT5G56620 // AT1G10320 // AT1G18860 // AT5G22570 // AT5G24630 // AT5G55660 // AT5G63700 // AT3G11580 // AT2G43000 // AT1G49980 // AT3G13940 // AT2G20980 // AT4G31270 // AT1G22490 // AT4G23800 // AT3G05790 // AT5G23420 // AT5G27120 // AT2G01940 // AT3G48…
GO:0004364	F	glutathione transferase activity	6	1023	55	28362	0.019	0.49	// AT1G59700 // AT1G10370 // AT1G49860 // AT1G69930 // AT1G69920 // AT1G59670
GO:0102483	F	scopolin beta-glucosidase activity	5	1023	40	28362	0.02	0.49	// AT2G32860 // AT3G62740 // AT1G51470 // AT1G60270 // AT3G60120
GO:0004536	F	deoxyribonuclease activity	5	1023	42	28362	0.023	0.56	// AT1G05900 // AT1G29630 // AT2G36490 // AT2G41460 // AT1G01880
GO:1901363	F	heterocyclic compound binding	308	1023	7718	28362	0.023	0.56	// AT1G13110 // AT4G09950 // AT3G47950 // AT2G36200 // AT3G01900 // AT4G22950 // AT4G38620 // AT5G51930 // AT1G65250 // AT4G24420 // AT4G15360 // AT2G33770 // AT1G33890 // AT1G04730 // AT5G32460 // AT4G38780 // AT1G29630 // AT3G27640 // AT5G24240 // AT4G19020 // AT1G69120 // AT1G55940 // AT1G64100 // AT1G77590 // AT2G03600 // AT1G49980 // AT3G21250 // AT4G32840 // AT1G71520 // AT5G52882 // AT1G14…
GO:0097159	F	organic cyclic compound binding	308	1023	7737	28362	0.026	0.61	// AT1G13110 // AT4G09950 // AT3G47950 // AT2G36200 // AT3G01900 // AT4G22950 // AT4G38620 // AT5G51930 // AT1G65250 // AT4G24420 // AT4G15360 // AT2G33770 // AT1G33890 // AT1G04730 // AT5G32460 // AT4G38780 // AT1G29630 // AT3G27640 // AT5G24240 // AT4G19020 // AT1G69120 // AT1G55940 // AT1G64100 // AT1G77590 // AT2G03600 // AT1G49980 // AT3G21250 // AT4G32840 // AT1G71520 // AT5G52882 // AT1G14…
GO:0003678	F	DNA helicase activity	5	1023	44	28362	0.027	0.63	// AT3G02680 // AT1G20720 // AT5G46280 // AT5G44635 // AT1G79890
GO:0043167	F	ion binding	160	1023	3821	28362	0.028	0.63	// AT1G13110 // AT5G55770 // AT3G47950 // AT4G39700 // AT3G63320 // AT4G15360 // AT1G64260 // AT1G29630 // AT1G55940 // AT4G12280 // AT4G32840 // AT5G52670 // AT1G29020 // AT4G22780 // AT1G71920 // AT5G15120 // AT2G19380 // AT4G36580 // AT1G10320 // AT5G16240 // AT3G28740 // AT1G64255 // AT3G09360 // AT3G01990 // AT3G27500 // AT3G62890 // AT1G16400 // AT1G48740 // AT4G31940 // AT5G52680 // AT4G08…
GO:0015103	F	inorganic anion transmembrane transporter activity	8	1023	96	28362	0.029	0.64	// AT1G80760 // AT1G22150 // AT1G76430 // AT3G48850 // AT1G69870 // AT5G43370 // AT2G32830 // AT5G43360
GO:0016835	F	carbon-oxygen lyase activity	11	1023	155	28362	0.031	0.68	// AT3G52720 // AT2G36490 // AT2G41460 // AT4G13210 // AT1G48800 // AT1G23730 // AT1G48820 // AT1G70080 // AT3G29410 // AT1G05900 // AT5G38530
GO:0035251	F	UDP-glucosyltransferase activity	10	1023	137	28362	0.033	0.71	// AT1G32900 // AT5G20830 // AT3G43190 // AT1G78580 // AT4G10120 // AT1G05680 // AT2G13680 // AT2G30140 // AT4G23990 // AT5G54060
GO:0016765	F	transferase activity, transferring alkyl or aryl (other than methyl) groups	10	1023	138	28362	0.035	0.72	// AT1G59700 // AT3G29430 // AT1G10370 // AT2G23400 // AT3G11950 // AT1G49860 // AT1G69930 // AT1G69920 // AT1G59670 // AT4G34650
GO:0042626	F	ATPase activity, coupled to transmembrane movement of substances	13	1023	202	28362	0.039	0.79	// AT3G22910 // AT3G47950 // AT3G21250 // AT1G76430 // AT5G13580 // AT2G37280 // AT1G71330 // AT3G62150 // AT3G47760 // AT5G19410 // AT3G47790 // AT3G47780 // AT3G28360
GO:0043492	F	ATPase activity, coupled to movement of substances	13	1023	203	28362	0.04	0.8	// AT3G22910 // AT3G47950 // AT3G21250 // AT1G76430 // AT5G13580 // AT2G37280 // AT1G71330 // AT3G62150 // AT3G47760 // AT5G19410 // AT3G47790 // AT3G47780 // AT3G28360
GO:0004620	F	phospholipase activity	5	1023	51	28362	0.045	0.83	// AT5G58690 // AT3G47290 // AT3G03530 // AT2G42690 // AT4G37060
GO:0046872	F	metal ion binding	152	1023	3673	28362	0.043	0.83	// AT1G13110 // AT5G55770 // AT3G47950 // AT4G39700 // AT3G63320 // AT4G15360 // AT1G64260 // AT1G29630 // AT1G55940 // AT4G12280 // AT4G32840 // AT5G52670 // AT1G29020 // AT5G15120 // AT2G19380 // AT4G36580 // AT1G10320 // AT5G16240 // AT3G28740 // AT1G64255 // AT3G09360 // AT3G27500 // AT3G62890 // AT1G16400 // AT1G48740 // AT4G31940 // AT5G52680 // AT4G08770 // AT1G76650 // AT5G55780 // AT5G05…
GO:0019842	F	vitamin binding	5	1023	51	28362	0.045	0.83	// AT5G54960 // AT4G35810 // AT5G27200 // AT4G33070 // AT1G48740
GO:0043169	F	cation binding	152	1023	3678	28362	0.045	0.83	// AT1G13110 // AT5G55770 // AT3G47950 // AT4G39700 // AT3G63320 // AT4G15360 // AT1G64260 // AT1G29630 // AT1G55940 // AT4G12280 // AT4G32840 // AT5G52670 // AT1G29020 // AT5G15120 // AT2G19380 // AT4G36580 // AT1G10320 // AT5G16240 // AT3G28740 // AT1G64255 // AT3G09360 // AT3G27500 // AT3G62890 // AT1G16400 // AT1G48740 // AT4G31940 // AT5G52680 // AT4G08770 // AT1G76650 // AT5G55780 // AT5G05…
GO:0016820	F	hydrolase activity, acting on acid anhydrides, catalyzing transmembrane movement of substances	13	1023	205	28362	0.042	0.83	// AT3G22910 // AT3G47950 // AT3G21250 // AT1G76430 // AT5G13580 // AT2G37280 // AT1G71330 // AT3G62150 // AT3G47760 // AT5G19410 // AT3G47790 // AT3G47780 // AT3G28360
GO:0005516	F	calmodulin binding	15	1023	252	28362	0.048	0.87	// AT3G22910 // AT4G21820 // AT4G27370 // AT4G31000 // AT5G13460 // AT3G21640 // AT3G49380 // AT5G35670 // AT3G58160 // AT1G61560 // AT4G04700 // AT1G76040 // AT5G04020 // AT5G28650 // AT1G18840
GO:0008422	F	beta-glucosidase activity	6	1023	71	28362	0.052	0.91	// AT1G51470 // AT3G60120 // AT1G45191 // AT1G60270 // AT2G32860 // AT3G62740
GO:0042623	F	ATPase activity, coupled	21	1023	389	28362	0.052	0.91	// AT3G22910 // AT3G02680 // AT1G20720 // AT3G47780 // AT3G47950 // AT3G21250 // AT1G76430 // AT5G13580 // AT2G37280 // AT4G16630 // AT1G71330 // AT1G79890 // AT3G62150 // AT3G47760 // AT5G46280 // AT5G19410 // AT3G47790 // AT1G35530 // AT3G28360 // AT5G44635 // AT3G05790
GO:0050662	F	coenzyme binding	16	1023	281	28362	0.057	0.99	// AT5G27630 // AT1G04580 // AT5G54960 // AT1G77760 // AT1G76470 // AT1G37130 // AT1G12200 // AT4G34900 // AT4G33070 // AT5G51930 // AT1G09420 // AT3G56060 // AT4G34890 // AT2G35690 // AT1G31230 // AT1G24280
GO:0098772	F	molecular function regulator	8	1023	390	28362	0.97	1	// AT5G43080 // AT5G02010 // AT3G45220 // AT5G25380 // AT1G11580 // AT1G54040 // AT1G47960 // AT1G67810
GO:0001067	F	regulatory region nucleic acid binding	22	1023	455	28362	0.11	1	// AT3G02940 // AT4G38620 // AT3G05790 // AT5G65230 // AT4G22950 // AT2G18060 // AT4G24540 // AT1G69120 // AT3G48920 // AT5G02320 // AT3G56970 // AT1G69560 // AT3G25730 // AT2G40340 // AT5G51870 // AT4G14560 // AT2G43140 // AT3G11580 // AT4G29230 // AT3G18100 // AT4G17695 // AT3G30260
GO:0044212	F	transcription regulatory region DNA binding	22	1023	452	28362	0.11	1	// AT3G02940 // AT4G38620 // AT3G05790 // AT5G65230 // AT4G22950 // AT2G18060 // AT4G24540 // AT1G69120 // AT3G48920 // AT5G02320 // AT3G56970 // AT1G69560 // AT3G25730 // AT2G40340 // AT5G51870 // AT4G14560 // AT2G43140 // AT3G11580 // AT4G29230 // AT3G18100 // AT4G17695 // AT3G30260
GO:0016684	F	oxidoreductase activity, acting on peroxide as acceptor	9	1023	139	28362	0.074	1	// AT1G68850 // AT4G08770 // AT5G47910 // AT2G41480 // AT5G19890 // AT1G09090 // AT1G14550 // AT1G14540 // AT3G09640
GO:0016810	F	hydrolase activity, acting on carbon-nitrogen (but not peptide) bonds	5	1023	128	28362	0.49	1	// AT3G44490 // AT4G34880 // AT2G35820 // AT3G44660 // AT3G16150
GO:0016769	F	transferase activity, transferring nitrogenous groups	5	1023	73	28362	0.14	1	// AT1G51538 // AT1G71920 // AT1G17290 // AT1G50090 // AT5G18510
GO:0022804	F	active transmembrane transporter activity	24	1023	595	28362	0.32	1	// AT3G47950 // AT1G22150 // AT5G43360 // AT3G47790 // AT1G77380 // AT3G22910 // AT5G23810 // AT3G21250 // AT2G37280 // AT1G71330 // AT2G32830 // AT4G13420 // AT3G62150 // AT5G13580 // AT1G69870 // AT3G47760 // AT5G43370 // AT5G19410 // AT3G47780 // AT3G28360 // AT1G76430 // AT1G55720 // AT1G64820 // AT1G51340
GO:0004519	F	endonuclease activity	14	1023	255	28362	0.089	1	// AT4G21900 // AT5G09950 // AT3G52115 // AT5G07810 // AT2G36490 // AT5G45150 // AT1G01880 // AT1G01355 // AT5G54130 // AT2G22410 // AT1G05900 // AT1G29630 // AT3G60950 // AT2G41460
GO:0022890	F	inorganic cation transmembrane transporter activity	8	1023	325	28362	0.9	1	// AT3G22910 // AT4G19960 // AT3G47950 // AT4G13420 // AT1G55720 // AT1G64150 // AT1G80900 // AT5G42610
GO:0008483	F	transaminase activity	5	1023	73	28362	0.14	1	// AT1G51538 // AT1G71920 // AT1G17290 // AT1G50090 // AT5G18510
GO:0015399	F	primary active transmembrane transporter activity	13	1023	252	28362	0.14	1	// AT3G22910 // AT3G47950 // AT3G21250 // AT1G76430 // AT5G13580 // AT2G37280 // AT1G71330 // AT3G62150 // AT3G47760 // AT5G19410 // AT3G47790 // AT3G47780 // AT3G28360
GO:0016788	F	hydrolase activity, acting on ester bonds	51	1023	1131	28362	0.068	1	// AT5G58690 // AT1G73010 // AT1G28610 // AT3G52115 // AT1G66980 // AT2G23540 // AT1G01880 // AT3G63320 // AT3G09400 // AT3G47290 // AT5G54130 // AT2G23610 // AT1G29630 // AT5G45950 // AT1G78090 // AT4G21900 // AT2G41460 // AT1G53940 // AT2G22410 // AT2G26870 // AT3G11430 // AT1G06550 // AT2G42690 // AT3G60950 // AT2G22190 // AT5G09950 // AT1G53990 // AT1G11580 // AT3G50400 // AT5G45150 // AT5G20…
GO:0004842	F	ubiquitin-protein transferase activity	10	1023	387	28362	0.89	1	// AT4G14365 // AT5G05280 // AT3G11950 // AT4G25160 // AT2G33770 // AT3G61390 // AT1G60610 // AT1G01660 // AT1G01670 // AT2G45920
GO:0016772	F	transferase activity, transferring phosphorus-containing groups	69	1023	1657	28362	0.13	1	// AT4G10260 // AT1G11300 // AT4G13820 // AT3G43950 // AT1G65190 // AT3G20860 // AT4G15130 // AT5G46660 // AT5G65500 // AT2G21590 // AT1G05700 // AT4G04700 // AT1G16330 // AT2G19230 // AT4G25160 // AT5G24240 // AT1G66910 // AT1G66920 // AT1G61550 // AT1G70450 // AT3G23310 // AT4G32840 // AT3G52530 // AT1G16150 // AT1G07550 // AT1G61380 // AT1G09440 // AT1G49160 // AT2G14440 // AT2G19910 // AT1G61…
GO:0051536	F	iron-sulfur cluster binding	6	1023	131	28362	0.34	1	// AT1G04580 // AT2G36490 // AT4G34900 // AT4G04610 // AT4G34890 // AT1G05900
GO:0000975	F	regulatory region DNA binding	22	1023	455	28362	0.11	1	// AT3G02940 // AT4G38620 // AT3G05790 // AT5G65230 // AT4G22950 // AT2G18060 // AT4G24540 // AT1G69120 // AT3G48920 // AT5G02320 // AT3G56970 // AT1G69560 // AT3G25730 // AT2G40340 // AT5G51870 // AT4G14560 // AT2G43140 // AT3G11580 // AT4G29230 // AT3G18100 // AT4G17695 // AT3G30260
GO:0005342	F	organic acid transmembrane transporter activity	6	1023	102	28362	0.17	1	// AT5G23810 // AT2G41190 // AT1G08430 // AT4G01430 // AT5G50800 // AT1G77380
GO:0008026	F	ATP-dependent helicase activity	5	1023	108	28362	0.36	1	// AT3G02680 // AT1G20720 // AT1G35530 // AT4G16630 // AT1G79890
GO:0043565	F	sequence-specific DNA binding	38	1023	825	28362	0.083	1	// AT3G02940 // AT1G64000 // AT3G05790 // AT5G65230 // AT4G22950 // AT5G01900 // AT2G18060 // AT4G24540 // AT3G19510 // AT5G03780 // AT1G69120 // AT2G37260 // AT3G48920 // AT5G02320 // AT3G56970 // AT1G69560 // AT1G26960 // AT3G25730 // AT3G04070 // AT2G40340 // AT1G18860 // AT2G21900 // AT2G41690 // AT5G51870 // AT5G22570 // AT4G14560 // AT2G43140 // AT3G11580 // AT4G35900 // AT5G28650 // AT4G16…
GO:0000287	F	magnesium ion binding	6	1023	118	28362	0.26	1	// AT5G54960 // AT1G48800 // AT4G33070 // AT1G48820 // AT1G70080 // AT3G29410
GO:0005509	F	calcium ion binding	10	1023	266	28362	0.49	1	// AT3G59820 // AT1G76650 // AT2G41100 // AT1G64480 // AT1G29020 // AT1G09090 // AT5G47910 // AT5G54130 // AT4G04700 // AT2G41090
GO:0022891	F	substrate-specific transmembrane transporter activity	37	1023	916	28362	0.27	1	// AT3G47950 // AT1G22150 // AT1G80900 // AT5G42610 // AT5G43360 // AT1G77380 // AT2G29120 // AT3G22910 // AT5G23810 // AT1G80760 // AT2G17010 // AT5G11210 // AT1G57980 // AT2G41190 // AT4G13420 // AT3G62150 // AT4G18195 // AT3G48850 // AT4G01430 // AT1G64150 // AT5G43370 // AT2G34390 // AT1G53660 // AT1G69870 // AT4G19960 // AT2G32830 // AT5G50800 // AT1G76430 // AT1G55720 // AT1G08430 // AT1G51…
GO:0008324	F	cation transmembrane transporter activity	12	1023	464	28362	0.9	1	// AT3G22910 // AT4G19960 // AT3G47950 // AT4G13420 // AT1G76430 // AT1G55720 // AT1G64150 // AT1G80900 // AT5G43370 // AT5G42610 // AT5G43360 // AT5G02940
GO:0008289	F	lipid binding	6	1023	317	28362	0.97	1	// AT5G27630 // AT4G27150 // AT4G12360 // AT1G47560 // AT5G24240 // AT3G63300
GO:0022892	F	substrate-specific transporter activity	41	1023	1045	28362	0.32	1	// AT5G46050 // AT3G47950 // AT1G22150 // AT1G80900 // AT5G42610 // AT5G43360 // AT1G77380 // AT2G29120 // AT3G22910 // AT5G23810 // AT1G80760 // AT2G17010 // AT4G12120 // AT5G11210 // AT1G57980 // AT2G41190 // AT4G13420 // AT3G62150 // AT4G18195 // AT3G48850 // AT4G01430 // AT1G64150 // AT4G32690 // AT5G43370 // AT2G34390 // AT1G53660 // AT1G69870 // AT4G19960 // AT2G32830 // AT5G50800 // AT1G76…
GO:0016853	F	isomerase activity	5	1023	264	28362	0.96	1	// AT3G21640 // AT4G25340 // AT1G72280 // AT3G01260 // AT3G12340
GO:0015926	F	glucosidase activity	6	1023	87	28362	0.11	1	// AT1G51470 // AT3G60120 // AT1G45191 // AT1G60270 // AT2G32860 // AT3G62740
GO:0004601	F	peroxidase activity	9	1023	133	28362	0.061	1	// AT1G68850 // AT4G08770 // AT5G47910 // AT2G41480 // AT5G19890 // AT1G09090 // AT1G14550 // AT1G14540 // AT3G09640
GO:0019787	F	ubiquitin-like protein transferase activity	10	1023	393	28362	0.9	1	// AT4G14365 // AT5G05280 // AT3G11950 // AT4G25160 // AT2G33770 // AT3G61390 // AT1G60610 // AT1G01660 // AT1G01670 // AT2G45920
GO:0046983	F	protein dimerization activity	21	1023	567	28362	0.48	1	// AT2G27470 // AT5G51870 // AT4G16780 // AT1G27720 // AT1G07790 // AT1G26260 // AT4G28811 // AT5G56210 // AT4G22950 // AT1G77520 // AT2G43140 // AT5G65640 // AT4G36540 // AT4G24540 // AT5G03680 // AT3G56970 // AT1G22490 // AT5G65060 // AT3G30260 // AT1G69120 // AT5G38530
GO:0008514	F	organic anion transmembrane transporter activity	5	1023	57	28362	0.064	1	// AT2G34390 // AT1G51340 // AT1G53660 // AT3G11430 // AT1G08430
GO:0016740	F	transferase activity	139	1023	3791	28362	0.43	1	// AT3G43950 // AT1G71990 // AT1G50090 // AT1G65250 // AT4G13820 // AT2G19230 // AT1G01660 // AT5G24240 // AT4G19020 // AT2G45920 // AT4G32840 // AT1G09440 // AT3G29430 // AT5G45840 // AT3G47720 // AT1G78580 // AT1G70430 // AT5G18510 // AT1G60610 // AT1G01670 // AT1G71920 // AT1G49980 // AT1G61370 // AT5G05280 // AT2G11810 // AT3G13940 // AT5G06090 // AT2G33770 // AT1G49160 // AT5G38200 // AT1G24…
GO:0016741	F	transferase activity, transferring one-carbon groups	7	1023	306	28362	0.92	1	// AT5G38020 // AT1G66700 // AT5G55920 // AT1G77520 // AT3G23530 // AT5G51130 // AT4G19020
GO:0016746	F	transferase activity, transferring acyl groups	10	1023	408	28362	0.92	1	// AT2G30010 // AT1G33540 // AT1G01610 // AT1G24430 // AT3G11430 // AT5G06090 // AT5G23020 // AT3G26840 // AT5G39090 // AT1G78990
GO:0016747	F	transferase activity, transferring acyl groups other than amino-acyl groups	9	1023	348	28362	0.88	1	// AT2G30010 // AT1G33540 // AT1G01610 // AT1G24430 // AT3G11430 // AT5G06090 // AT3G26840 // AT5G39090 // AT1G78990
GO:0008194	F	UDP-glycosyltransferase activity	14	1023	273	28362	0.13	1	// AT4G23990 // AT1G32900 // AT5G20830 // AT3G43190 // AT2G11810 // AT1G78580 // AT4G10120 // AT1G05680 // AT2G13680 // AT2G16890 // AT1G73810 // AT5G54060 // AT2G30140 // AT3G55700
GO:0016209	F	antioxidant activity	10	1023	181	28362	0.13	1	// AT1G68850 // AT4G08770 // AT5G47910 // AT2G41480 // AT5G19890 // AT1G09090 // AT1G14550 // AT1G14540 // AT3G09640 // AT1G69880
GO:0004386	F	helicase activity	11	1023	197	28362	0.11	1	// AT2G05635 // AT3G02680 // AT5G07810 // AT1G20720 // AT4G16630 // AT1G79890 // AT5G44635 // AT5G46280 // AT3G16070 // AT1G35530 // AT5G43530
GO:0016298	F	lipase activity	9	1023	152	28362	0.11	1	// AT5G58690 // AT1G28610 // AT1G53990 // AT1G53940 // AT3G47290 // AT3G03530 // AT2G42690 // AT4G37060 // AT5G37690
GO:0099600	F	transmembrane receptor activity	8	1023	156	28362	0.21	1	// AT2G29120 // AT5G45840 // AT5G59670 // AT5G11210 // AT3G05140 // AT2G32390 // AT4G35290 // AT4G23515
GO:0001012	F	RNA polymerase II regulatory region DNA binding	6	1023	90	28362	0.12	1	// AT4G22950 // AT5G51870 // AT4G24540 // AT3G56970 // AT3G30260 // AT1G69120
GO:0008081	F	phosphoric diester hydrolase activity	5	1023	60	28362	0.076	1	// AT5G58690 // AT1G66980 // AT3G47290 // AT3G03530 // AT2G41460
GO:0016757	F	transferase activity, transferring glycosyl groups	23	1023	654	28362	0.58	1	// AT1G71990 // AT5G20830 // AT5G48070 // AT4G01970 // AT2G30140 // AT4G13090 // AT4G10120 // AT4G23990 // AT1G23550 // AT2G16890 // AT3G55700 // AT2G13680 // AT1G32900 // AT4G11350 // AT5G37950 // AT3G43190 // AT3G47720 // AT1G78580 // AT5G54060 // AT3G42180 // AT2G11810 // AT1G73810 // AT1G05680
GO:0004553	F	hydrolase activity, hydrolyzing O-glycosyl compounds	18	1023	405	28362	0.22	1	// AT3G47050 // AT5G11920 // AT1G51470 // AT4G38300 // AT4G19770 // AT1G55120 // AT4G13090 // AT3G47040 // AT1G45191 // AT5G48070 // AT4G01970 // AT1G60270 // AT2G32860 // AT3G62740 // AT3G47540 // AT3G60120 // AT4G19810 // AT3G07970
GO:0051540	F	metal cluster binding	6	1023	131	28362	0.34	1	// AT1G04580 // AT2G36490 // AT4G34900 // AT4G04610 // AT4G34890 // AT1G05900
GO:0019001	F	guanyl nucleotide binding	6	1023	301	28362	0.96	1	// AT4G09950 // AT2G44070 // AT1G33890 // AT4G18330 // AT1G03830 // AT5G47260
GO:0015267	F	channel activity	9	1023	171	28362	0.18	1	// AT2G29120 // AT1G80760 // AT5G11210 // AT2G17010 // AT5G42610 // AT2G34390 // AT2G32390 // AT1G31880 // AT4G35290
GO:0046982	F	protein heterodimerization activity	6	1023	122	28362	0.29	1	// AT2G27470 // AT1G27720 // AT5G56210 // AT1G07790 // AT4G24540 // AT1G69120
GO:0016791	F	phosphatase activity	15	1023	327	28362	0.22	1	// AT1G78090 // AT2G22190 // AT4G24890 // AT2G41460 // AT3G09400 // AT1G01610 // AT2G32960 // AT3G63320 // AT5G06090 // AT1G78580 // AT3G03530 // AT2G26870 // AT1G73010 // AT5G65140 // AT3G11430
GO:0016798	F	hydrolase activity, acting on glycosyl bonds	21	1023	438	28362	0.12	1	// AT3G47050 // AT5G11920 // AT1G51470 // AT4G38300 // AT1G11580 // AT4G19770 // AT2G36490 // AT1G55120 // AT4G13090 // AT3G47040 // AT1G45191 // AT5G48070 // AT4G01970 // AT1G60270 // AT2G32860 // AT3G62740 // AT3G47540 // AT3G60120 // AT4G19810 // AT1G05900 // AT3G07970
GO:0019899	F	enzyme binding	6	1023	265	28362	0.91	1	// AT1G44910 // AT4G14365 // AT2G33770 // AT3G05140 // AT1G61380 // AT1G47560
GO:0001076	F	transcription factor activity, RNA polymerase II transcription factor binding	7	1023	168	28362	0.41	1	// AT3G02940 // AT4G38620 // AT3G48920 // AT3G18100 // AT5G65230 // AT5G02320 // AT1G69560
GO:0016706	F	oxidoreductase activity, acting on paired donors, with incorporation or reduction of molecular oxygen, 2-oxoglutarate as one donor, and incorporation of one atom each of oxygen into both donors	5	1023	77	28362	0.16	1	// AT3G46480 // AT5G63590 // AT4G35810 // AT5G63595 // AT1G17020
GO:0016874	F	ligase activity	7	1023	258	28362	0.82	1	// AT1G49430 // AT2G23170 // AT2G33770 // AT5G44280 // AT1G77590 // AT5G37530 // AT1G17960
GO:0004527	F	exonuclease activity	5	1023	90	28362	0.24	1	// AT3G60950 // AT1G29630 // AT5G54130 // AT2G41460 // AT1G01880
GO:0032561	F	guanyl ribonucleotide binding	6	1023	301	28362	0.96	1	// AT4G09950 // AT2G44070 // AT1G33890 // AT4G18330 // AT1G03830 // AT5G47260
GO:0046943	F	carboxylic acid transmembrane transporter activity	6	1023	102	28362	0.17	1	// AT5G23810 // AT2G41190 // AT1G08430 // AT4G01430 // AT5G50800 // AT1G77380
GO:0005215	F	transporter activity	57	1023	1406	28362	0.21	1	// AT5G46050 // AT3G47950 // AT1G22150 // AT3G45660 // AT5G42610 // AT5G43360 // AT3G47460 // AT3G47790 // AT1G77380 // AT2G29120 // AT1G80900 // AT4G21900 // AT5G23810 // AT1G80760 // AT3G21250 // AT4G30420 // AT3G47780 // AT2G37280 // AT1G71330 // AT2G17010 // AT4G12120 // AT5G11210 // AT3G62150 // AT1G57980 // AT3G22910 // AT2G41190 // AT4G13420 // AT3G54450 // AT5G13580 // AT4G18195 // AT3G48…
GO:0005216	F	ion channel activity	6	1023	113	28362	0.23	1	// AT2G29120 // AT5G11210 // AT2G17010 // AT5G42610 // AT2G32390 // AT4G35290
GO:0001071	F	nucleic acid binding transcription factor activity	73	1023	1730	28362	0.1	1	// AT3G02940 // AT4G23800 // AT1G71520 // AT5G65060 // AT1G26260 // AT5G23420 // AT5G65230 // AT4G22950 // AT3G23030 // AT1G64000 // AT2G40350 // AT2G18060 // AT2G47520 // AT4G24540 // AT5G56620 // AT3G19510 // AT5G14960 // AT1G69120 // AT4G11080 // AT2G37260 // AT3G48920 // AT2G24340 // AT2G42200 // AT1G02230 // AT3G18400 // AT5G28650 // AT5G01900 // AT1G26960 // AT4G36540 // AT4G23980 // AT3G56…
GO:0005515	F	protein binding	142	1023	3669	28362	0.2	1	// AT4G22950 // AT5G50840 // AT4G35900 // AT2G33770 // AT5G64630 // AT1G21810 // AT1G69120 // AT5G44550 // AT4G36540 // AT4G27370 // AT5G56210 // AT3G49380 // AT1G19050 // AT5G46280 // AT2G40340 // AT5G41310 // AT5G08120 // AT2G01750 // AT5G45840 // AT5G05510 // AT5G22570 // AT3G20150 // AT2G43650 // AT3G58160 // AT1G48500 // AT3G02680 // AT3G10040 // AT3G54870 // AT1G18370 // AT4G31270 // AT3G18…
GO:0004175	F	endopeptidase activity	5	1023	225	28362	0.91	1	// AT1G77860 // AT4G11310 // AT3G05790 // AT3G48350 // AT5G66960
GO:0004674	F	protein serine/threonine kinase activity	26	1023	767	28362	0.65	1	// AT1G66980 // AT1G05700 // AT4G04700 // AT1G16330 // AT5G40380 // AT1G66910 // AT1G66920 // AT1G11300 // AT1G07550 // AT1G61380 // AT1G49160 // AT2G14440 // AT1G07560 // AT5G45840 // AT5G59670 // AT5G49780 // AT1G01140 // AT3G47570 // AT4G25160 // AT1G68830 // AT3G05140 // AT1G18350 // AT1G66880 // AT1G76040 // AT1G16150 // AT5G63650
GO:0070011	F	peptidase activity, acting on L-amino acid peptides	10	1023	458	28362	0.97	1	// AT1G77860 // AT3G05790 // AT5G66960 // AT1G33540 // AT3G48350 // AT4G22350 // AT4G22410 // AT1G65110 // AT3G16150 // AT4G11310
GO:0004672	F	protein kinase activity	29	1023	925	28362	0.8	1	// AT1G66980 // AT1G65190 // AT1G05700 // AT4G04700 // AT1G16330 // AT5G40380 // AT1G66910 // AT1G66920 // AT1G11300 // AT1G07550 // AT1G61380 // AT1G49160 // AT2G14440 // AT1G07560 // AT5G45840 // AT5G59670 // AT5G49780 // AT1G01140 // AT3G47570 // AT4G35030 // AT4G25160 // AT1G60630 // AT1G68830 // AT3G05140 // AT1G18350 // AT1G66880 // AT1G76040 // AT1G16150 // AT5G63650
GO:0016903	F	oxidoreductase activity, acting on the aldehyde or oxo group of donors	5	1023	74	28362	0.14	1	// AT3G44550 // AT4G34890 // AT4G34900 // AT1G76470 // AT1G04580
GO:0052689	F	carboxylic ester hydrolase activity	15	1023	314	28362	0.18	1	// AT1G28610 // AT5G45950 // AT1G53990 // AT1G11580 // AT2G47550 // AT2G23540 // AT5G20860 // AT1G53940 // AT3G15650 // AT3G50400 // AT5G45280 // AT2G23610 // AT2G23600 // AT2G42690 // AT4G37060
GO:0048037	F	cofactor binding	22	1023	451	28362	0.1	1	// AT3G56060 // AT5G51930 // AT4G34890 // AT5G27630 // AT4G12280 // AT4G33070 // AT1G09420 // AT1G24280 // AT5G38530 // AT1G04580 // AT4G34900 // AT1G12200 // AT5G27200 // AT1G71920 // AT5G54960 // AT1G77760 // AT1G76470 // AT1G37130 // AT2G20340 // AT1G17290 // AT2G35690 // AT1G31230
GO:0060089	F	molecular transducer activity	9	1023	209	28362	0.35	1	// AT2G29120 // AT5G45840 // AT5G59670 // AT5G11210 // AT3G05140 // AT2G32390 // AT3G29100 // AT4G35290 // AT4G23515
GO:0046873	F	metal ion transmembrane transporter activity	7	1023	235	28362	0.74	1	// AT3G22910 // AT4G19960 // AT4G13420 // AT1G55720 // AT1G64150 // AT1G80900 // AT5G42610
GO:0016758	F	transferase activity, transferring hexosyl groups	18	1023	382	28362	0.16	1	// AT1G71990 // AT1G32900 // AT2G13680 // AT5G20830 // AT5G37950 // AT3G43190 // AT4G13090 // AT1G78580 // AT4G10120 // AT1G05680 // AT5G48070 // AT4G01970 // AT2G16890 // AT1G73810 // AT4G23990 // AT2G30140 // AT2G11810 // AT5G54060
GO:0005525	F	GTP binding	6	1023	282	28362	0.94	1	// AT4G09950 // AT2G44070 // AT1G33890 // AT4G18330 // AT1G03830 // AT5G47260
GO:0015405	F	P-P-bond-hydrolysis-driven transmembrane transporter activity	13	1023	251	28362	0.13	1	// AT3G22910 // AT3G47950 // AT3G21250 // AT1G76430 // AT5G13580 // AT2G37280 // AT1G71330 // AT3G62150 // AT3G47760 // AT5G19410 // AT3G47790 // AT3G47780 // AT3G28360
GO:0003676	F	nucleic acid binding	132	1023	4558	28362	1	1	// AT4G22950 // AT4G35900 // AT4G24420 // AT5G32460 // AT4G38780 // AT1G29630 // AT4G19020 // AT1G69120 // AT1G64100 // AT1G71520 // AT3G55340 // AT5G07060 // AT3G25730 // AT2G40340 // AT2G19380 // AT1G07660 // AT5G56620 // AT5G09950 // AT1G10320 // AT1G18860 // AT5G22570 // AT5G24630 // AT5G55660 // AT5G66840 // AT3G11580 // AT2G43000 // AT1G49980 // AT3G04070 // AT5G07810 // AT3G13940 // AT2G20…
GO:0008168	F	methyltransferase activity	7	1023	292	28362	0.9	1	// AT5G38020 // AT1G66700 // AT5G55920 // AT1G77520 // AT3G23530 // AT5G51130 // AT4G19020
GO:0046527	F	glucosyltransferase activity	10	1023	158	28362	0.07	1	// AT1G32900 // AT5G20830 // AT3G43190 // AT1G78580 // AT4G10120 // AT1G05680 // AT2G13680 // AT2G30140 // AT4G23990 // AT5G54060
GO:0016301	F	kinase activity	62	1023	1436	28362	0.09	1	// AT4G10260 // AT1G11300 // AT4G13820 // AT3G43950 // AT1G65190 // AT3G20860 // AT5G46660 // AT5G65500 // AT1G53440 // AT1G05700 // AT4G04700 // AT1G16330 // AT2G19230 // AT5G40380 // AT5G24240 // AT1G66910 // AT1G66920 // AT1G61550 // AT1G70450 // AT3G23310 // AT4G32840 // AT3G52530 // AT1G16150 // AT1G07550 // AT1G61380 // AT1G09440 // AT1G49160 // AT2G14440 // AT1G61490 // AT1G07560 // AT1G61…
GO:0016830	F	carbon-carbon lyase activity	8	1023	115	28362	0.066	1	// AT5G15950 // AT5G05730 // AT5G54960 // AT3G56060 // AT2G20340 // AT4G33070 // AT5G51930 // AT3G11750
GO:0042578	F	phosphoric ester hydrolase activity	18	1023	391	28362	0.19	1	// AT1G78090 // AT2G22190 // AT1G66980 // AT4G24890 // AT2G41460 // AT3G09400 // AT1G01610 // AT1G78580 // AT5G58690 // AT2G32960 // AT3G63320 // AT5G06090 // AT3G47290 // AT3G03530 // AT2G26870 // AT1G73010 // AT5G65140 // AT3G11430
GO:0001135	F	transcription factor activity, RNA polymerase II transcription factor recruiting	7	1023	139	28362	0.25	1	// AT3G02940 // AT4G38620 // AT3G48920 // AT3G18100 // AT5G65230 // AT5G02320 // AT1G69560
GO:0001134	F	transcription factor activity, transcription factor recruiting	7	1023	140	28362	0.25	1	// AT3G02940 // AT4G38620 // AT3G48920 // AT3G18100 // AT5G65230 // AT5G02320 // AT1G69560
GO:0008233	F	peptidase activity	12	1023	544	28362	0.97	1	// AT1G77860 // AT3G05790 // AT1G33540 // AT5G66960 // AT3G16150 // AT1G33360 // AT3G24360 // AT4G22350 // AT4G22410 // AT1G65110 // AT3G48350 // AT4G11310
GO:0008234	F	cysteine-type peptidase activity	5	1023	128	28362	0.49	1	// AT3G48350 // AT1G65110 // AT4G22350 // AT4G22410 // AT4G11310
GO:1990837	F	sequence-specific double-stranded DNA binding	8	1023	213	28362	0.51	1	// AT4G22950 // AT5G51870 // AT4G24540 // AT2G43140 // AT2G20980 // AT3G56970 // AT3G30260 // AT1G69120
GO:0003690	F	double-stranded DNA binding	11	1023	315	28362	0.58	1	// AT4G22950 // AT4G24540 // AT5G51870 // AT5G24630 // AT5G45113 // AT2G43140 // AT2G20980 // AT3G56970 // AT5G03780 // AT3G30260 // AT1G69120
GO:0042802	F	identical protein binding	8	1023	236	28362	0.62	1	// AT4G16780 // AT5G56210 // AT4G14560 // AT4G24540 // AT5G03680 // AT1G31880 // AT3G17860 // AT5G38530
GO:0042803	F	protein homodimerization activity	5	1023	143	28362	0.59	1	// AT5G56210 // AT5G03680 // AT4G24540 // AT4G16780 // AT5G38530
GO:0008094	F	DNA-dependent ATPase activity	5	1023	69	28362	0.12	1	// AT3G02680 // AT1G20720 // AT5G46280 // AT5G44635 // AT1G79890
GO:0016779	F	nucleotidyltransferase activity	7	1023	209	28362	0.63	1	// AT1G49980 // AT3G54310 // AT4G15130 // AT3G13940 // AT2G21590 // AT2G19910 // AT1G78650
GO:0004518	F	nuclease activity	15	1023	356	28362	0.31	1	// AT4G21900 // AT5G09950 // AT3G52115 // AT5G07810 // AT2G36490 // AT5G43210 // AT5G45150 // AT1G01880 // AT1G01355 // AT5G54130 // AT2G22410 // AT1G05900 // AT1G29630 // AT3G60950 // AT2G41460
GO:0016773	F	phosphotransferase activity, alcohol group as acceptor	33	1023	1072	28362	0.84	1	// AT4G10260 // AT1G66980 // AT1G65190 // AT1G05700 // AT4G04700 // AT1G16330 // AT5G40380 // AT5G24240 // AT1G66910 // AT1G66920 // AT4G32840 // AT1G11300 // AT1G07550 // AT1G61380 // AT1G49160 // AT2G14440 // AT1G07560 // AT4G26270 // AT5G45840 // AT5G59670 // AT5G49780 // AT1G01140 // AT3G47570 // AT4G35030 // AT4G25160 // AT1G60630 // AT1G68830 // AT3G05140 // AT1G18350 // AT1G66880 // AT1G76…
GO:0022836	F	gated channel activity	5	1023	93	28362	0.26	1	// AT2G17010 // AT2G29120 // AT5G11210 // AT4G35290 // AT2G32390
GO:0022838	F	substrate-specific channel activity	9	1023	152	28362	0.11	1	// AT2G29120 // AT1G80760 // AT5G11210 // AT2G17010 // AT5G42610 // AT2G34390 // AT2G32390 // AT1G31880 // AT4G35290
GO:0031406	F	carboxylic acid binding	6	1023	91	28362	0.12	1	// AT4G22780 // AT3G01990 // AT3G02020 // AT4G35810 // AT1G31230 // AT1G48740
GO:0000977	F	RNA polymerase II regulatory region sequence-specific DNA binding	6	1023	90	28362	0.12	1	// AT4G22950 // AT5G51870 // AT4G24540 // AT3G56970 // AT3G30260 // AT1G69120
GO:0008757	F	S-adenosylmethionine-dependent methyltransferase activity	5	1023	157	28362	0.67	1	// AT5G55920 // AT3G23530 // AT5G38020 // AT4G19020 // AT1G66700
GO:0030234	F	enzyme regulator activity	7	1023	356	28362	0.97	1	// AT5G43080 // AT3G45220 // AT5G25380 // AT1G11580 // AT1G54040 // AT1G47960 // AT1G67810
GO:0000988	F	transcription factor activity, protein binding	12	1023	259	28362	0.24	1	// AT3G02940 // AT1G30135 // AT1G27720 // AT3G18100 // AT5G65230 // AT4G38620 // AT5G02320 // AT1G69560 // AT3G17860 // AT1G48500 // AT4G39160 // AT3G48920
GO:0000976	F	transcription regulatory region sequence-specific DNA binding	7	1023	185	28362	0.5	1	// AT4G22950 // AT5G51870 // AT4G24540 // AT2G43140 // AT3G56970 // AT3G30260 // AT1G69120
GO:0003723	F	RNA binding	23	1023	1943	28362	1	1	// AT1G13030 // AT3G52115 // AT4G16630 // AT5G38050 // AT4G38780 // AT1G44910 // AT1G09230 // AT3G55340 // AT5G07060 // AT2G22410 // AT2G19910 // AT2G19380 // AT5G09950 // AT2G44070 // AT1G10320 // AT4G18375 // AT5G45150 // AT4G18330 // AT2G34570 // AT2G24350 // AT5G08420 // AT3G18610 // AT5G63650
GO:0022857	F	transmembrane transporter activity	49	1023	1146	28362	0.13	1	// AT3G47950 // AT1G22150 // AT5G50800 // AT5G42610 // AT5G43360 // AT3G47790 // AT1G77380 // AT2G29120 // AT3G22910 // AT5G23810 // AT1G80760 // AT3G21250 // AT4G30420 // AT3G47780 // AT2G37280 // AT1G71330 // AT2G17010 // AT5G11210 // AT1G57980 // AT2G41190 // AT4G13420 // AT3G62150 // AT5G13580 // AT4G18195 // AT3G48850 // AT4G01430 // AT1G64150 // AT3G47760 // AT5G43370 // AT2G34390 // AT5G19…
GO:0008270	F	zinc ion binding	42	1023	1297	28362	0.78	1	// AT4G00070 // AT2G40050 // AT5G55770 // AT1G64260 // AT5G52380 // AT5G46660 // AT3G19510 // AT4G14365 // AT2G13900 // AT5G09950 // AT2G01940 // AT3G11950 // AT3G55340 // AT2G45100 // AT3G14890 // AT2G02700 // AT5G63700 // AT3G62890 // AT2G19380 // AT4G22350 // AT4G36580 // AT3G61170 // AT3G52720 // AT4G19990 // AT3G09360 // AT1G64255 // AT5G24670 // AT5G60800 // AT3G27500 // AT2G02620 // AT5G43…
GO:0008374	F	O-acyltransferase activity	5	1023	108	28362	0.36	1	// AT5G06090 // AT1G01610 // AT2G30010 // AT3G11430 // AT3G26840
GO:0016614	F	oxidoreductase activity, acting on CH-OH group of donors	9	1023	214	28362	0.37	1	// AT1G04580 // AT3G56060 // AT4G17260 // AT4G34900 // AT1G09420 // AT5G51930 // AT4G34890 // AT1G31230 // AT1G24280
GO:0051213	F	dioxygenase activity	7	1023	135	28362	0.23	1	// AT3G46480 // AT5G63590 // AT5G63595 // AT4G35810 // AT5G15120 // AT1G17020 // AT5G39890
GO:0070035	F	purine NTP-dependent helicase activity	5	1023	108	28362	0.36	1	// AT3G02680 // AT1G20720 // AT1G35530 // AT4G16630 // AT1G79890
GO:1901476	F	carbohydrate transporter activity	5	1023	123	28362	0.46	1	// AT1G76430 // AT5G50800 // AT5G43370 // AT5G43360 // AT1G80760
GO:0000989	F	transcription factor activity, transcription factor binding	12	1023	252	28362	0.21	1	// AT3G02940 // AT1G30135 // AT1G27720 // AT3G18100 // AT5G65230 // AT4G38620 // AT5G02320 // AT1G69560 // AT3G17860 // AT1G48500 // AT4G39160 // AT3G48920
GO:0022803	F	passive transmembrane transporter activity	9	1023	171	28362	0.18	1	// AT2G29120 // AT1G80760 // AT5G11210 // AT2G17010 // AT5G42610 // AT2G34390 // AT2G32390 // AT1G31880 // AT4G35290
GO:0015144	F	carbohydrate transmembrane transporter activity	5	1023	123	28362	0.46	1	// AT1G76430 // AT5G50800 // AT5G43370 // AT5G43360 // AT1G80760
GO:0000981	F	RNA polymerase II transcription factor activity, sequence-specific DNA binding	9	1023	252	28362	0.56	1	// AT3G02940 // AT4G38620 // AT3G18100 // AT1G27720 // AT5G65230 // AT2G43140 // AT5G02320 // AT1G69560 // AT3G48920
GO:0043168	F	anion binding	10	1023	195	28362	0.18	1	// AT1G31230 // AT3G02020 // AT1G71920 // AT1G17290 // AT3G01990 // AT4G22780 // AT4G35810 // AT5G38530 // AT2G20340 // AT1G48740
GO:0015075	F	ion transmembrane transporter activity	27	1023	629	28362	0.21	1	// AT3G47950 // AT1G22150 // AT1G80900 // AT5G42610 // AT5G43360 // AT2G29120 // AT3G22910 // AT1G80760 // AT5G11210 // AT2G17010 // AT2G32830 // AT4G13420 // AT3G48850 // AT1G64150 // AT5G43370 // AT2G34390 // AT1G53660 // AT1G69870 // AT4G19960 // AT1G76430 // AT1G55720 // AT1G08430 // AT1G51340 // AT5G02940 // AT2G32390 // AT4G35290 // AT3G11430
GO:0016829	F	lyase activity	21	1023	406	28362	0.072	1	// AT5G15950 // AT5G05730 // AT5G54960 // AT3G56060 // AT3G52720 // AT2G36490 // AT2G41460 // AT4G13210 // AT2G20340 // AT1G48800 // AT4G33070 // AT5G51930 // AT1G09890 // AT1G23730 // AT1G48820 // AT1G70080 // AT3G29410 // AT1G05900 // AT1G74000 // AT3G11750 // AT5G38530
GO:0072509	F	divalent inorganic cation transmembrane transporter activity	5	1023	92	28362	0.25	1	// AT1G64150 // AT1G80900 // AT5G42610 // AT1G55720 // AT3G22910
GO:0015291	F	secondary active transmembrane transporter activity	12	1023	338	28362	0.56	1	// AT1G64820 // AT5G23810 // AT1G22150 // AT4G13420 // AT1G76430 // AT1G55720 // AT1G69870 // AT1G51340 // AT5G43370 // AT2G32830 // AT5G43360 // AT1G77380
GO:0015293	F	symporter activity	9	1023	171	28362	0.18	1	// AT5G23810 // AT1G22150 // AT4G13420 // AT1G76430 // AT1G69870 // AT5G43370 // AT2G32830 // AT5G43360 // AT1G77380
GO:0003700	F	transcription factor activity, sequence-specific DNA binding	73	1023	1729	28362	0.099	1	// AT3G02940 // AT4G23800 // AT1G71520 // AT5G65060 // AT1G26260 // AT5G23420 // AT5G65230 // AT4G22950 // AT3G23030 // AT1G64000 // AT2G40350 // AT2G18060 // AT2G47520 // AT4G24540 // AT5G56620 // AT3G19510 // AT5G14960 // AT1G69120 // AT4G11080 // AT2G37260 // AT3G48920 // AT2G24340 // AT2G42200 // AT1G02230 // AT3G18400 // AT5G28650 // AT5G01900 // AT1G26960 // AT4G36540 // AT4G23980 // AT3G56…
GO:0038023	F	signaling receptor activity	6	1023	165	28362	0.55	1	// AT2G29120 // AT5G45840 // AT5G59670 // AT3G05140 // AT4G35290 // AT4G23515
GO:0004888	F	transmembrane signaling receptor activity	6	1023	140	28362	0.4	1	// AT2G29120 // AT5G45840 // AT5G59670 // AT3G05140 // AT4G35290 // AT4G23515
GO:0004872	F	receptor activity	9	1023	209	28362	0.35	1	// AT2G29120 // AT5G45840 // AT5G59670 // AT5G11210 // AT3G05140 // AT2G32390 // AT3G29100 // AT4G35290 // AT4G23515
GO:0004871	F	signal transducer activity	13	1023	406	28362	0.7	1	// AT5G58690 // AT2G29120 // AT5G45840 // AT5G59670 // AT4G35290 // AT2G14820 // AT3G47290 // AT5G60100 // AT3G05140 // AT1G18350 // AT5G03250 // AT4G23515 // AT1G19050
GO:0050660	F	flavin adenine dinucleotide binding	7	1023	141	28362	0.26	1	// AT1G04580 // AT3G56060 // AT4G34900 // AT1G12200 // AT5G51930 // AT4G34890 // AT2G35690
GO:0046914	F	transition metal ion binding	77	1023	1912	28362	0.18	1	// AT4G00070 // AT5G07130 // AT1G13110 // AT5G55770 // AT2G40370 // AT1G04580 // AT5G52380 // AT1G64260 // AT5G46660 // AT1G16400 // AT5G38910 // AT4G15360 // AT1G53820 // AT3G19510 // AT5G23190 // AT3G26280 // AT4G34890 // AT2G13900 // AT3G55340 // AT1G55940 // AT1G64900 // AT4G12280 // AT2G01940 // AT3G61170 // AT3G01900 // AT3G11950 // AT3G20395 // AT2G45570 // AT2G45100 // AT2G40050 // AT3G14…
GO:0005874	C	microtubule	29	1023	193	28362	1.1e-09	6.1e-07	// AT3G10180 // AT2G28620 // AT5G51600 // AT1G68060 // AT1G70950 // AT3G45850 // AT4G27180 // AT1G20060 // AT4G14150 // AT1G24764 // AT3G44050 // AT3G19050 // AT2G01750 // AT1G59540 // AT4G22860 // AT1G72250 // AT1G14840 // AT3G53350 // AT5G41310 // AT2G22610 // AT2G36200 // AT1G21810 // AT2G37420 // AT4G32330 // AT3G54870 // AT2G25480 // AT1G18370 // AT3G20150 // AT1G18550
GO:0099512	C	supramolecular fiber	29	1023	209	28362	5.3e-09	8.9e-07	// AT3G10180 // AT2G28620 // AT5G51600 // AT1G68060 // AT1G70950 // AT3G45850 // AT4G27180 // AT1G20060 // AT4G14150 // AT1G24764 // AT3G44050 // AT3G19050 // AT2G01750 // AT1G59540 // AT4G22860 // AT1G72250 // AT1G14840 // AT3G53350 // AT5G41310 // AT2G22610 // AT2G36200 // AT1G21810 // AT2G37420 // AT4G32330 // AT3G54870 // AT2G25480 // AT1G18370 // AT3G20150 // AT1G18550
GO:0099513	C	polymeric cytoskeletal fiber	29	1023	209	28362	5.3e-09	8.9e-07	// AT3G10180 // AT2G28620 // AT5G51600 // AT1G68060 // AT1G70950 // AT3G45850 // AT4G27180 // AT1G20060 // AT4G14150 // AT1G24764 // AT3G44050 // AT3G19050 // AT2G01750 // AT1G59540 // AT4G22860 // AT1G72250 // AT1G14840 // AT3G53350 // AT5G41310 // AT2G22610 // AT2G36200 // AT1G21810 // AT2G37420 // AT4G32330 // AT3G54870 // AT2G25480 // AT1G18370 // AT3G20150 // AT1G18550
GO:0015630	C	microtubule cytoskeleton	32	1023	252	28362	6.1e-09	8.9e-07	// AT3G10180 // AT3G44730 // AT2G28620 // AT3G19050 // AT5G51600 // AT1G68060 // AT1G70950 // AT3G45850 // AT4G27180 // AT1G20060 // AT3G02930 // AT4G14150 // AT1G24764 // AT3G44050 // AT5G08120 // AT2G01750 // AT1G59540 // AT4G22860 // AT1G72250 // AT1G14840 // AT3G53350 // AT5G41310 // AT2G22610 // AT2G36200 // AT1G21810 // AT2G37420 // AT4G32330 // AT3G54870 // AT2G25480 // AT1G18370 // AT3G20…
GO:0044430	C	cytoskeletal part	33	1023	302	28362	9.5e-08	1.1e-05	// AT3G10180 // AT3G44730 // AT2G28620 // AT5G51600 // AT1G68060 // AT1G70950 // AT3G45850 // AT4G27180 // AT4G27370 // AT1G20060 // AT3G02930 // AT4G14150 // AT1G24764 // AT3G44050 // AT3G19050 // AT2G01750 // AT1G59540 // AT4G22860 // AT1G72250 // AT1G14840 // AT3G53350 // AT5G41310 // AT3G58160 // AT2G22610 // AT2G36200 // AT1G21810 // AT2G37420 // AT4G32330 // AT3G54870 // AT2G25480 // AT1G18…
GO:0005856	C	cytoskeleton	36	1023	380	28362	6.2e-07	6e-05	// AT1G18370 // AT3G10180 // AT3G44730 // AT2G28620 // AT3G19050 // AT5G51600 // AT1G68060 // AT1G70950 // AT3G45850 // AT5G42030 // AT4G27370 // AT1G20060 // AT3G02930 // AT4G14150 // AT1G24764 // AT3G44050 // AT5G08120 // AT2G01750 // AT1G59540 // AT4G22860 // AT1G72250 // AT1G14840 // AT3G53350 // AT5G41310 // AT3G58160 // AT2G22610 // AT2G36200 // AT1G21810 // AT2G37420 // AT4G32330 // AT2G25…
GO:0005634	C	nucleus	433	1023	9924	28362	1.1e-06	9.1e-05	// AT5G55770 // AT2G11891 // AT4G22950 // AT1G17400 // AT1G04730 // AT4G09950 // AT3G27640 // AT1G27020 // AT1G69120 // AT1G55940 // AT4G12280 // AT3G29375 // AT5G46280 // AT1G35530 // AT3G56970 // AT2G02250 // AT1G07660 // AT5G14280 // AT2G41730 // AT1G15940 // AT1G64255 // AT3G27500 // AT3G11580 // AT3G26050 // AT5G52680 // AT3G02680 // AT2G43650 // AT2G41230 // AT1G72280 // AT2G20980 // AT4G31…
GO:0005871	C	kinesin complex	8	1023	29	28362	3.3e-05	0.0024	// AT3G19050 // AT3G54870 // AT1G59540 // AT3G44730 // AT1G18370 // AT2G28620 // AT4G27180 // AT4G14150
GO:0005875	C	microtubule associated complex	9	1023	62	28362	0.00078	0.05	// AT3G19050 // AT3G54870 // AT1G59540 // AT3G44730 // AT1G18370 // AT2G28620 // AT4G27180 // AT3G02930 // AT4G14150
GO:0043232	C	intracellular non-membrane-bounded organelle	77	1023	1543	28362	0.0036	0.19	// AT3G53350 // AT2G46980 // AT4G23800 // AT1G18370 // AT2G41460 // AT3G12550 // AT3G44730 // AT2G36490 // AT5G27120 // AT5G66540 // AT5G42020 // AT5G44635 // AT5G08120 // AT5G51600 // AT3G47460 // AT1G04730 // AT5G03780 // AT3G19050 // AT1G68060 // AT1G70950 // AT1G68790 // AT5G61460 // AT3G10180 // AT5G42030 // AT4G27370 // AT1G59540 // AT1G20060 // AT1G07790 // AT5G46280 // AT1G61000 // AT2G37…
GO:0043228	C	non-membrane-bounded organelle	77	1023	1543	28362	0.0036	0.19	// AT3G53350 // AT2G46980 // AT4G23800 // AT1G18370 // AT2G41460 // AT3G12550 // AT3G44730 // AT2G36490 // AT5G27120 // AT5G66540 // AT5G42020 // AT5G44635 // AT5G08120 // AT5G51600 // AT3G47460 // AT1G04730 // AT5G03780 // AT3G19050 // AT1G68060 // AT1G70950 // AT1G68790 // AT5G61460 // AT3G10180 // AT5G42030 // AT4G27370 // AT1G59540 // AT1G20060 // AT1G07790 // AT5G46280 // AT1G61000 // AT2G37…
GO:0005694	C	chromosome	21	1023	323	28362	0.0097	0.47	// AT2G46980 // AT3G02680 // AT1G22260 // AT1G07790 // AT3G10440 // AT1G15940 // AT4G23800 // AT5G07660 // AT3G16650 // AT1G61000 // AT5G44635 // AT4G11080 // AT2G20980 // AT5G02520 // AT1G04730 // AT1G80810 // AT5G46280 // AT5G03780 // AT5G61460 // AT5G04320 // AT3G47460
GO:0044464	C	cell part	847	1023	22662	28362	0.012	0.5	// AT5G46050 // AT5G55770 // AT3G47950 // AT1G50090 // AT2G11891 // AT4G39700 // AT4G22950 // AT1G17400 // AT5G42610 // AT3G44716 // AT1G04730 // AT4G09950 // AT3G27640 // AT1G27020 // AT1G69120 // AT1G55940 // AT4G12280 // AT4G39380 // AT3G29375 // AT4G32330 // AT2G38580 // AT1G61390 // AT3G29075 // AT5G46280 // AT1G35530 // AT3G56970 // AT2G02250 // AT1G07660 // AT5G41310 // AT5G14280 // AT4G36…
GO:0005623	C	cell	847	1023	22664	28362	0.012	0.5	// AT5G46050 // AT5G55770 // AT3G47950 // AT1G50090 // AT2G11891 // AT4G39700 // AT4G22950 // AT1G17400 // AT5G42610 // AT3G44716 // AT1G04730 // AT4G09950 // AT3G27640 // AT1G27020 // AT1G69120 // AT1G55940 // AT4G12280 // AT4G39380 // AT3G29375 // AT4G32330 // AT2G38580 // AT1G61390 // AT3G29075 // AT5G46280 // AT1G35530 // AT3G56970 // AT2G02250 // AT1G07660 // AT5G41310 // AT5G14280 // AT4G36…
GO:0044427	C	chromosomal part	17	1023	259	28362	0.017	0.66	// AT3G02680 // AT1G22260 // AT3G10440 // AT1G15940 // AT5G07660 // AT5G61460 // AT3G16650 // AT1G07790 // AT5G44635 // AT2G20980 // AT5G02520 // AT1G04730 // AT1G80810 // AT5G46280 // AT5G03780 // AT5G04320 // AT1G61000
GO:0034357	C	photosynthetic membrane	6	1023	422	28362	1	1	// AT3G10130 // AT3G05790 // AT1G73110 // AT1G64150 // AT1G68830 // AT5G23060
GO:0044431	C	Golgi apparatus part	11	1023	567	28362	0.99	1	// AT4G33740 // AT1G77860 // AT1G71990 // AT3G42180 // AT1G68740 // AT2G33770 // AT3G18480 // AT4G23990 // AT3G27220 // AT2G22795 // AT2G21540
GO:0044436	C	thylakoid part	7	1023	463	28362	1	1	// AT3G10130 // AT3G05790 // AT3G12340 // AT1G73110 // AT1G64150 // AT1G68830 // AT5G23060
GO:0009507	C	chloroplast	114	1023	4148	28362	1	1	// AT3G05260 // AT5G24240 // AT2G03600 // AT4G08580 // AT4G37060 // AT2G37080 // AT1G07660 // AT3G13310 // AT5G45840 // AT5G16240 // AT1G64150 // AT3G01990 // AT3G02610 // AT3G26050 // AT1G71920 // AT4G31940 // AT2G19530 // AT4G12170 // AT1G23730 // AT5G52280 // AT3G29430 // AT5G28500 // AT4G10260 // AT3G05790 // AT5G18770 // AT5G48310 // AT5G02940 // AT2G11810 // AT3G09640 // AT3G26280 // AT5G23…
GO:0030054	C	cell junction	18	1023	901	28362	1	1	// AT5G25250 // AT1G07660 // AT1G68790 // AT1G15940 // AT1G27720 // AT5G37980 // AT1G49430 // AT5G20830 // AT5G27120 // AT2G41100 // AT1G51538 // AT5G45280 // AT4G31270 // AT2G45900 // AT5G42020 // AT4G38780 // AT3G47780 // AT2G16060
GO:0009524	C	phragmoplast	5	1023	91	28362	0.24	1	// AT1G68060 // AT1G18370 // AT5G51600 // AT4G14150 // AT3G19050
GO:0031975	C	envelope	20	1023	1170	28362	1	1	// AT1G13220 // AT3G05830 // AT1G68790 // AT4G24450 // AT3G06600 // AT1G77590 // AT5G26200 // AT1G75340 // AT5G52410 // AT3G48850 // AT3G11950 // AT1G77380 // AT1G64150 // AT1G09470 // AT5G42610 // AT5G02940 // AT2G11810 // AT2G17695 // AT5G43530 // AT5G56210
GO:0044428	C	nuclear part	49	1023	1078	28362	0.066	1	// AT2G46980 // AT1G13030 // AT4G23800 // AT4G39160 // AT5G27120 // AT5G42020 // AT5G44635 // AT5G38050 // AT5G03780 // AT1G77380 // AT3G05830 // AT1G44910 // AT1G22260 // AT3G06600 // AT5G56210 // AT1G09230 // AT2G45100 // AT5G07060 // AT3G14890 // AT3G56970 // AT2G37990 // AT3G09360 // AT5G46280 // AT1G13220 // AT4G25340 // AT4G00380 // AT1G68790 // AT5G23570 // AT3G16650 // AT5G60800 // AT5G02…
GO:0044424	C	intracellular part	757	1023	20693	28362	0.24	1	// AT5G55770 // AT1G50090 // AT2G11891 // AT4G39700 // AT4G22950 // AT1G17400 // AT5G42610 // AT3G44716 // AT1G04730 // AT4G09950 // AT3G27640 // AT1G27020 // AT1G69120 // AT1G55940 // AT4G12280 // AT3G29375 // AT4G32330 // AT2G38580 // AT5G46280 // AT1G35530 // AT3G56970 // AT2G02250 // AT1G07660 // AT5G41310 // AT5G14280 // AT2G41730 // AT1G11580 // AT1G15940 // AT1G64255 // AT1G64150 // AT2G46…
GO:0044425	C	membrane part	192	1023	5962	28362	0.96	1	// AT1G77860 // AT5G46050 // AT1G13110 // AT3G47950 // AT1G22150 // AT1G07690 // AT1G71990 // AT5G51930 // AT4G15360 // AT5G42610 // AT1G35180 // AT1G05320 // AT1G77380 // AT3G22910 // AT1G55940 // AT4G25760 // AT2G03600 // AT3G21250 // AT4G30420 // AT5G56210 // AT1G29020 // AT2G32830 // AT1G09440 // AT3G06435 // AT2G47560 // AT5G13580 // AT4G01430 // AT1G64150 // AT1G02380 // AT5G43370 // AT1G03…
GO:0044422	C	organelle part	152	1023	4894	28362	0.98	1	// AT1G77860 // AT2G46980 // AT1G71990 // AT5G26200 // AT5G42610 // AT1G04730 // AT1G77380 // AT3G19050 // AT1G15870 // AT3G21250 // AT4G27370 // AT5G56210 // AT4G32330 // AT5G46280 // AT3G56970 // AT1G07660 // AT2G01750 // AT1G11580 // AT1G15940 // AT1G64150 // AT3G20150 // AT5G41310 // AT3G58160 // AT1G71920 // AT3G02680 // AT2G43650 // AT3G54870 // AT1G55720 // AT1G08430 // AT2G11810 // AT1G72…
GO:0009941	C	chloroplast envelope	9	1023	688	28362	1	1	// AT4G24450 // AT5G52410 // AT3G11950 // AT1G64150 // AT5G02940 // AT2G11810 // AT2G17695 // AT1G77590 // AT5G43530
GO:0005654	C	nucleoplasm	14	1023	359	28362	0.43	1	// AT1G13220 // AT1G13030 // AT3G02680 // AT3G05830 // AT1G27720 // AT1G44910 // AT1G68790 // AT1G09470 // AT3G14890 // AT5G02520 // AT4G31270 // AT5G42020 // AT5G38050 // AT1G09080
GO:0055035	C	plastid thylakoid membrane	6	1023	401	28362	1	1	// AT3G10130 // AT3G05790 // AT1G73110 // AT1G64150 // AT1G68830 // AT5G23060
GO:0042175	C	nuclear outer membrane-endoplasmic reticulum membrane network	9	1023	404	28362	0.95	1	// AT1G16400 // AT2G33770 // AT1G72280 // AT2G34390 // AT5G23190 // AT3G29100 // AT3G13730 // AT4G35810 // AT4G34650
GO:0055044	C	symplast	18	1023	899	28362	1	1	// AT5G25250 // AT1G07660 // AT1G68790 // AT1G15940 // AT1G27720 // AT5G37980 // AT1G49430 // AT5G20830 // AT5G27120 // AT2G41100 // AT1G51538 // AT5G45280 // AT4G31270 // AT2G45900 // AT5G42020 // AT4G38780 // AT3G47780 // AT2G16060
GO:0030312	C	external encapsulating structure	26	1023	706	28362	0.49	1	// AT1G44130 // AT1G16030 // AT5G45280 // AT5G48070 // AT1G47960 // AT2G16060 // AT4G24140 // AT1G55120 // AT4G13090 // AT1G78860 // AT3G07970 // AT4G19810 // AT1G11580 // AT5G39100 // AT5G20860 // AT1G78580 // AT5G42020 // AT4G11310 // AT5G11920 // AT4G14630 // AT4G24890 // AT2G41480 // AT1G69530 // AT1G74000 // AT2G47550 // AT1G16150
GO:0005911	C	cell-cell junction	18	1023	901	28362	1	1	// AT5G25250 // AT1G07660 // AT1G68790 // AT1G15940 // AT1G27720 // AT5G37980 // AT1G49430 // AT5G20830 // AT5G27120 // AT2G41100 // AT1G51538 // AT5G45280 // AT4G31270 // AT2G45900 // AT5G42020 // AT4G38780 // AT3G47780 // AT2G16060
GO:0009526	C	plastid envelope	9	1023	707	28362	1	1	// AT4G24450 // AT5G52410 // AT3G11950 // AT1G64150 // AT5G02940 // AT2G11810 // AT2G17695 // AT1G77590 // AT5G43530
GO:0044798	C	nuclear transcription factor complex	6	1023	62	28362	0.031	1	// AT1G27720 // AT4G39160 // AT1G54160 // AT2G45100 // AT3G56970 // AT3G09360
GO:0005789	C	endoplasmic reticulum membrane	9	1023	399	28362	0.95	1	// AT1G16400 // AT2G33770 // AT1G72280 // AT2G34390 // AT5G23190 // AT3G29100 // AT3G13730 // AT4G35810 // AT4G34650
GO:0012505	C	endomembrane system	60	1023	2143	28362	0.98	1	// AT1G44130 // AT1G77860 // AT1G71990 // AT2G41230 // AT1G49430 // AT1G16400 // AT3G18480 // AT4G34420 // AT5G23190 // AT3G55340 // AT1G13220 // AT4G35810 // AT1G55940 // AT5G25250 // AT1G68790 // AT5G56210 // AT1G09470 // AT5G37000 // AT1G77380 // AT2G17010 // AT3G02930 // AT1G09080 // AT3G14610 // AT2G46180 // AT4G23990 // AT3G29100 // AT2G18193 // AT3G27220 // AT3G05830 // AT4G11350 // AT2G22…
GO:0071944	C	cell periphery	174	1023	4309	28362	0.063	1	// AT5G46050 // AT3G47950 // AT1G22150 // AT5G19100 // AT5G13460 // AT2G19230 // AT1G77380 // AT3G21250 // AT4G30420 // AT4G32330 // AT1G78860 // AT3G29075 // AT1G03700 // AT5G16990 // AT1G07660 // AT3G61030 // AT2G01750 // AT4G36580 // AT1G11580 // AT5G13580 // AT4G01430 // AT5G20860 // AT1G78580 // AT3G03530 // AT1G70430 // AT5G52882 // AT5G11920 // AT3G10040 // AT5G50800 // AT1G76650 // AT1G61…
GO:0031976	C	plastid thylakoid	7	1023	509	28362	1	1	// AT3G10130 // AT3G05790 // AT3G12340 // AT1G73110 // AT1G64150 // AT1G68830 // AT5G23060
GO:0005618	C	cell wall	26	1023	706	28362	0.49	1	// AT1G44130 // AT1G16030 // AT5G45280 // AT5G48070 // AT1G47960 // AT2G16060 // AT4G24140 // AT1G55120 // AT4G13090 // AT1G78860 // AT3G07970 // AT4G19810 // AT1G11580 // AT5G39100 // AT5G20860 // AT1G78580 // AT5G42020 // AT4G11310 // AT5G11920 // AT4G14630 // AT4G24890 // AT2G41480 // AT1G69530 // AT1G74000 // AT2G47550 // AT1G16150
GO:0005622	C	intracellular	758	1023	20721	28362	0.24	1	// AT5G55770 // AT1G50090 // AT2G11891 // AT4G39700 // AT4G22950 // AT1G17400 // AT5G42610 // AT3G44716 // AT1G04730 // AT4G09950 // AT3G27640 // AT1G27020 // AT1G69120 // AT1G55940 // AT4G12280 // AT3G29375 // AT4G32330 // AT2G38580 // AT5G46280 // AT1G35530 // AT3G56970 // AT2G02250 // AT1G07660 // AT5G41310 // AT5G14280 // AT2G41730 // AT1G11580 // AT1G15940 // AT1G64255 // AT1G64150 // AT2G46…
GO:0070013	C	intracellular organelle lumen	40	1023	1008	28362	0.3	1	// AT2G46980 // AT1G13030 // AT4G23800 // AT3G05790 // AT5G27120 // AT5G66540 // AT5G42020 // AT5G44635 // AT5G38050 // AT5G03780 // AT1G15870 // AT3G05830 // AT1G44910 // AT1G22260 // AT5G46280 // AT2G37990 // AT3G14890 // AT1G13220 // AT4G25340 // AT4G00380 // AT1G68790 // AT5G23570 // AT3G16650 // AT4G16660 // AT5G02520 // AT2G34570 // AT3G12550 // AT3G02680 // AT2G43650 // AT2G36490 // AT1G27…
GO:0005768	C	endosome	9	1023	405	28362	0.95	1	// AT4G33740 // AT5G25250 // AT4G36280 // AT3G61570 // AT3G18480 // AT3G27220 // AT2G22795 // AT3G29100 // AT3G45000
GO:0016021	C	integral component of membrane	183	1023	5324	28362	0.77	1	// AT1G77860 // AT5G46050 // AT1G13110 // AT3G47950 // AT1G22150 // AT1G07690 // AT1G71990 // AT5G51930 // AT4G15360 // AT5G42610 // AT1G35180 // AT1G05320 // AT1G77380 // AT3G22910 // AT1G55940 // AT4G25760 // AT2G03600 // AT3G21250 // AT4G30420 // AT5G56210 // AT1G29020 // AT1G09440 // AT3G06435 // AT2G47560 // AT5G13580 // AT4G01430 // AT1G64150 // AT1G02380 // AT5G43370 // AT1G03700 // AT1G10…
GO:1902494	C	catalytic complex	12	1023	711	28362	1	1	// AT5G05730 // AT4G14365 // AT4G26270 // AT1G27720 // AT4G32840 // AT3G16650 // AT1G29320 // AT2G21590 // AT2G13680 // AT4G31270 // AT3G27640 // AT5G44280
GO:0000793	C	condensed chromosome	5	1023	58	28362	0.068	1	// AT4G23800 // AT4G11080 // AT1G22260 // AT5G07660 // AT5G61460
GO:0043234	C	protein complex	50	1023	1834	28362	0.98	1	// AT5G05730 // AT1G18370 // AT4G14365 // AT1G29320 // AT4G39160 // AT2G28620 // AT5G61460 // AT5G44635 // AT5G38050 // AT5G64630 // AT3G27640 // AT5G14960 // AT1G44910 // AT4G27180 // AT4G32840 // AT1G07790 // AT5G07060 // AT5G46280 // AT2G13680 // AT4G26270 // AT3G09360 // AT3G02930 // AT3G29100 // AT4G14150 // AT3G56970 // AT3G19050 // AT4G31270 // AT2G44070 // AT1G59540 // AT5G24630 // AT3G16…
GO:0005829	C	cytosol	61	1023	1993	28362	0.92	1	// AT5G58690 // AT1G10370 // AT1G16030 // AT1G04580 // AT1G12270 // AT5G20830 // AT1G59700 // AT5G66540 // AT5G45280 // AT4G25340 // AT4G04700 // AT4G34890 // AT1G50290 // AT2G30140 // AT1G61300 // AT5G40450 // AT5G27630 // AT5G38150 // AT1G44910 // AT3G23310 // AT4G32840 // AT4G33070 // AT5G19100 // AT5G12030 // AT2G38580 // AT2G16060 // AT4G26270 // AT2G35820 // AT3G11750 // AT5G15120 // AT5G39…
GO:0009505	C	plant-type cell wall	10	1023	323	28362	0.73	1	// AT1G44130 // AT1G11580 // AT2G41480 // AT5G20860 // AT5G45280 // AT1G78860 // AT1G69530 // AT1G74000 // AT2G47550 // AT1G16150
GO:0009579	C	thylakoid	7	1023	584	28362	1	1	// AT3G10130 // AT3G05790 // AT3G12340 // AT1G73110 // AT1G64150 // AT1G68830 // AT5G23060
GO:0009570	C	chloroplast stroma	11	1023	740	28362	1	1	// AT5G05730 // AT5G28500 // AT3G26840 // AT2G41460 // AT3G52720 // AT4G04610 // AT3G10130 // AT3G02020 // AT1G05900 // AT1G31230 // AT1G71920
GO:0044432	C	endoplasmic reticulum part	12	1023	440	28362	0.87	1	// AT1G16400 // AT2G33770 // AT4G16660 // AT1G72280 // AT2G34390 // AT5G42020 // AT5G23190 // AT3G29100 // AT1G09080 // AT3G13730 // AT4G35810 // AT4G34650
GO:0044437	C	vacuolar part	15	1023	725	28362	0.99	1	// AT5G25250 // AT1G07660 // AT2G41190 // AT3G21250 // AT1G11580 // AT3G62150 // AT1G55720 // AT1G08430 // AT2G41100 // AT3G21640 // AT4G16660 // AT1G61000 // AT5G42020 // AT3G29100 // AT3G45000
GO:0044435	C	plastid part	26	1023	1455	28362	1	1	// AT5G05730 // AT3G05790 // AT3G12340 // AT1G73110 // AT5G02940 // AT3G26840 // AT1G32900 // AT3G10130 // AT2G41460 // AT5G52410 // AT3G11950 // AT1G77590 // AT4G24450 // AT3G52720 // AT1G64150 // AT5G23060 // AT5G43530 // AT1G71920 // AT4G04610 // AT1G31230 // AT2G11810 // AT1G68830 // AT3G02020 // AT2G17695 // AT1G05900 // AT5G28500
GO:0009506	C	plasmodesma	18	1023	899	28362	1	1	// AT5G25250 // AT1G07660 // AT1G68790 // AT1G15940 // AT1G27720 // AT5G37980 // AT1G49430 // AT5G20830 // AT5G27120 // AT2G41100 // AT1G51538 // AT5G45280 // AT4G31270 // AT2G45900 // AT5G42020 // AT4G38780 // AT3G47780 // AT2G16060
GO:0044429	C	mitochondrial part	5	1023	486	28362	1	1	// AT3G05790 // AT5G26200 // AT5G42610 // AT3G48850 // AT1G15870
GO:0031090	C	organelle membrane	32	1023	1760	28362	1	1	// AT1G77860 // AT1G13220 // AT1G71990 // AT5G26200 // AT2G41100 // AT5G42610 // AT1G77380 // AT5G25250 // AT1G68790 // AT3G21250 // AT5G56210 // AT2G33770 // AT4G23990 // AT1G61000 // AT3G29100 // AT1G07660 // AT2G41190 // AT1G11580 // AT3G62150 // AT3G48850 // AT1G64150 // AT3G21640 // AT4G16660 // AT3G45000 // AT5G42020 // AT3G42180 // AT1G55720 // AT1G08430 // AT2G11810 // AT3G18480 // AT3G27…
GO:0042651	C	thylakoid membrane	6	1023	421	28362	1	1	// AT3G10130 // AT3G05790 // AT1G73110 // AT1G64150 // AT1G68830 // AT5G23060
GO:0044459	C	plasma membrane part	13	1023	428	28362	0.77	1	// AT5G25250 // AT3G22910 // AT1G80760 // AT1G22150 // AT1G76430 // AT5G50800 // AT5G43370 // AT2G32830 // AT2G34390 // AT2G13680 // AT5G41290 // AT5G43360 // AT1G09930
GO:0048046	C	apoplast	10	1023	486	28362	0.98	1	// AT5G11920 // AT4G14630 // AT2G40370 // AT5G07130 // AT1G55120 // AT4G13090 // AT5G37130 // AT5G48070 // AT1G78820 // AT5G38910
GO:0009535	C	chloroplast thylakoid membrane	6	1023	400	28362	1	1	// AT3G10130 // AT3G05790 // AT1G73110 // AT1G64150 // AT1G68830 // AT5G23060
GO:0009534	C	chloroplast thylakoid	7	1023	508	28362	1	1	// AT3G10130 // AT3G05790 // AT3G12340 // AT1G73110 // AT1G64150 // AT1G68830 // AT5G23060
GO:0009536	C	plastid	115	1023	4213	28362	1	1	// AT3G05260 // AT5G24240 // AT2G03600 // AT4G08580 // AT4G37060 // AT2G37080 // AT1G07660 // AT3G13310 // AT5G45840 // AT5G16240 // AT1G64150 // AT3G01990 // AT3G02610 // AT3G26050 // AT1G71920 // AT4G31940 // AT2G19530 // AT4G12170 // AT1G23730 // AT5G52280 // AT3G29430 // AT5G28500 // AT4G10260 // AT3G05790 // AT5G18770 // AT5G48310 // AT5G02940 // AT2G11810 // AT3G09640 // AT3G26280 // AT5G23…
GO:0009532	C	plastid stroma	11	1023	774	28362	1	1	// AT5G05730 // AT5G28500 // AT3G26840 // AT2G41460 // AT3G52720 // AT4G04610 // AT3G10130 // AT3G02020 // AT1G05900 // AT1G31230 // AT1G71920
GO:0005819	C	spindle	6	1023	84	28362	0.094	1	// AT1G68060 // AT3G45850 // AT4G22860 // AT2G28620 // AT2G36200 // AT2G37420
GO:0005783	C	endoplasmic reticulum	25	1023	895	28362	0.92	1	// AT1G49430 // AT1G16400 // AT2G33770 // AT5G23190 // AT1G55940 // AT3G02930 // AT1G09080 // AT3G14610 // AT3G29100 // AT2G18193 // AT3G52720 // AT4G10250 // AT5G23570 // AT3G21640 // AT4G16660 // AT2G34390 // AT5G42020 // AT4G35810 // AT2G45130 // AT2G41230 // AT1G72280 // AT1G74000 // AT3G13730 // AT3G48350 // AT4G34650
GO:0031974	C	membrane-enclosed lumen	40	1023	1008	28362	0.3	1	// AT2G46980 // AT1G13030 // AT4G23800 // AT3G05790 // AT5G27120 // AT5G66540 // AT5G42020 // AT5G44635 // AT5G38050 // AT5G03780 // AT1G15870 // AT3G05830 // AT1G44910 // AT1G22260 // AT5G46280 // AT2G37990 // AT3G14890 // AT1G13220 // AT4G25340 // AT4G00380 // AT1G68790 // AT5G23570 // AT3G16650 // AT4G16660 // AT5G02520 // AT2G34570 // AT3G12550 // AT3G02680 // AT2G43650 // AT2G36490 // AT1G27…
GO:0005774	C	vacuolar membrane	15	1023	720	28362	0.99	1	// AT5G25250 // AT1G07660 // AT2G41190 // AT3G21250 // AT1G11580 // AT3G62150 // AT1G55720 // AT1G08430 // AT2G41100 // AT3G21640 // AT4G16660 // AT1G61000 // AT5G42020 // AT3G29100 // AT3G45000
GO:0043229	C	intracellular organelle	659	1023	18517	28362	0.73	1	// AT5G55770 // AT2G11891 // AT4G22950 // AT1G17400 // AT5G42610 // AT3G44716 // AT1G04730 // AT4G09950 // AT3G27640 // AT1G27020 // AT1G69120 // AT1G55940 // AT4G12280 // AT3G29375 // AT4G32330 // AT5G46280 // AT1G35530 // AT3G56970 // AT2G02250 // AT1G07660 // AT5G14280 // AT2G41730 // AT1G11580 // AT1G15940 // AT1G64255 // AT1G64150 // AT2G46180 // AT3G27500 // AT3G11580 // AT3G26050 // AT4G31…
GO:0000785	C	chromatin	5	1023	127	28362	0.49	1	// AT1G07790 // AT5G44635 // AT1G15940 // AT5G46280 // AT1G80810
GO:0043227	C	membrane-bounded organelle	639	1023	18217	28362	0.88	1	// AT5G55770 // AT2G11891 // AT4G22950 // AT1G17400 // AT5G42610 // AT3G44716 // AT1G04730 // AT4G09950 // AT3G27640 // AT1G27020 // AT1G69120 // AT1G55940 // AT4G12280 // AT3G29375 // AT5G46280 // AT1G35530 // AT3G56970 // AT2G02250 // AT1G07660 // AT5G14280 // AT2G41730 // AT1G11580 // AT1G15940 // AT1G64255 // AT1G64150 // AT2G46180 // AT3G27500 // AT3G11580 // AT3G26050 // AT4G31940 // AT5G52…
GO:0043226	C	organelle	659	1023	18527	28362	0.74	1	// AT5G55770 // AT2G11891 // AT4G22950 // AT1G17400 // AT5G42610 // AT3G44716 // AT1G04730 // AT4G09950 // AT3G27640 // AT1G27020 // AT1G69120 // AT1G55940 // AT4G12280 // AT3G29375 // AT4G32330 // AT5G46280 // AT1G35530 // AT3G56970 // AT2G02250 // AT1G07660 // AT5G14280 // AT2G41730 // AT1G11580 // AT1G15940 // AT1G64255 // AT1G64150 // AT2G46180 // AT3G27500 // AT3G11580 // AT3G26050 // AT4G31…
GO:0005938	C	cell cortex	5	1023	83	28362	0.19	1	// AT1G68060 // AT4G32330 // AT1G47560 // AT5G51600 // AT1G21810
GO:0044446	C	intracellular organelle part	152	1023	4882	28362	0.98	1	// AT1G77860 // AT2G46980 // AT1G71990 // AT5G26200 // AT5G42610 // AT1G04730 // AT1G77380 // AT3G19050 // AT1G15870 // AT3G21250 // AT4G27370 // AT5G56210 // AT4G32330 // AT5G46280 // AT3G56970 // AT1G07660 // AT2G01750 // AT1G11580 // AT1G15940 // AT1G64150 // AT3G20150 // AT5G41310 // AT3G58160 // AT1G71920 // AT3G02680 // AT2G43650 // AT3G54870 // AT1G55720 // AT1G08430 // AT2G11810 // AT1G72…
GO:0044444	C	cytoplasmic part	298	1023	10923	28362	1	1	// AT1G77860 // AT3G05260 // AT1G71990 // AT1G49160 // AT2G21540 // AT5G03390 // AT5G26200 // AT1G28760 // AT4G34900 // AT1G09420 // AT2G17940 // AT5G42610 // AT3G44716 // AT2G22410 // AT1G01355 // AT5G24240 // AT4G22530 // AT1G55940 // AT2G03600 // AT4G32208 // AT3G21250 // AT4G08580 // AT2G13550 // AT5G56210 // AT5G19100 // AT4G32330 // AT5G37000 // AT1G29020 // AT2G38580 // AT4G22780 // AT3G06…
GO:0044448	C	cell cortex part	5	1023	70	28362	0.12	1	// AT1G68060 // AT4G32330 // AT1G47560 // AT5G51600 // AT1G21810
GO:0016020	C	membrane	297	1023	8532	28362	0.77	1	// AT1G77860 // AT5G46050 // AT1G13110 // AT1G74440 // AT3G47950 // AT1G22150 // AT5G19100 // AT5G26200 // AT2G17010 // AT1G07690 // AT1G71990 // AT5G51930 // AT4G15360 // AT5G42610 // AT1G71330 // AT5G19410 // AT2G19230 // AT1G77380 // AT3G22910 // AT1G55940 // AT4G25760 // AT4G17260 // AT2G03600 // AT3G21250 // AT4G30420 // AT5G56210 // AT5G37000 // AT5G52882 // AT2G32830 // AT1G78860 // AT3G29…
GO:0005730	C	nucleolus	17	1023	390	28362	0.25	1	// AT2G46980 // AT1G68790 // AT2G43650 // AT2G36490 // AT4G00380 // AT5G55920 // AT5G27120 // AT5G66540 // AT5G23570 // AT5G65140 // AT5G60800 // AT4G25340 // AT5G42020 // AT2G37990 // AT2G34570 // AT3G18610 // AT3G12550
GO:0005635	C	nuclear envelope	8	1023	122	28362	0.085	1	// AT1G13220 // AT3G05830 // AT1G68790 // AT3G06600 // AT5G56210 // AT1G75340 // AT1G09470 // AT1G77380
GO:0005737	C	cytoplasm	414	1023	13406	28362	1	1	// AT1G50090 // AT4G39700 // AT5G42610 // AT3G44716 // AT1G55940 // AT4G32840 // AT2G38580 // AT1G07660 // AT2G41730 // AT1G11580 // AT1G15940 // AT1G64150 // AT3G26050 // AT4G31940 // AT2G41230 // AT1G23730 // AT3G29970 // AT1G47560 // AT4G16920 // AT5G05180 // AT5G43360 // AT1G47960 // AT3G26280 // AT5G44575 // AT1G68060 // AT1G44910 // AT2G17442 // AT2G42200 // AT3G14170 // AT1G55120 // AT4G09…
GO:0005739	C	mitochondrion	75	1023	3687	28362	1	1	// AT5G58690 // AT2G32390 // AT3G44770 // AT3G05790 // AT4G32208 // AT3G06435 // AT3G44730 // AT5G26200 // AT5G02650 // AT2G41100 // AT1G53330 // AT5G42610 // AT3G44716 // AT1G33500 // AT3G59820 // AT1G50290 // AT5G44575 // AT2G13550 // AT2G43390 // AT1G15870 // AT4G21900 // AT1G64900 // AT2G03600 // AT1G77590 // AT5G14760 // AT3G52530 // AT2G34400 // AT1G20720 // AT1G28210 // AT5G15360 // AT1G65…
GO:1990904	C	ribonucleoprotein complex	11	1023	852	28362	1	1	// AT2G34210 // AT1G44910 // AT2G43650 // AT4G00380 // AT1G09230 // AT5G39785 // AT5G23570 // AT3G16650 // AT5G07060 // AT2G34570 // AT3G12550
GO:0098588	C	bounding membrane of organelle	24	1023	1213	28362	1	1	// AT1G77860 // AT1G71990 // AT2G41100 // AT2G33770 // AT5G25250 // AT3G21250 // AT4G23990 // AT1G61000 // AT3G29100 // AT1G07660 // AT2G41190 // AT1G11580 // AT3G62150 // AT3G21640 // AT4G16660 // AT3G45000 // AT5G42020 // AT3G42180 // AT1G55720 // AT1G08430 // AT2G11810 // AT3G18480 // AT3G27220 // AT2G21540
GO:0099568	C	cytoplasmic region	5	1023	83	28362	0.19	1	// AT1G68060 // AT4G32330 // AT1G47560 // AT5G51600 // AT1G21810
GO:0005802	C	trans-Golgi network	5	1023	256	28362	0.95	1	// AT4G33740 // AT3G18480 // AT3G27220 // AT2G22795 // AT1G68740
GO:0098805	C	whole membrane	16	1023	925	28362	1	1	// AT5G25250 // AT1G07660 // AT2G41190 // AT3G21250 // AT1G11580 // AT3G62150 // AT1G55720 // AT1G08430 // AT2G11810 // AT2G41100 // AT3G21640 // AT4G16660 // AT1G61000 // AT5G42020 // AT3G29100 // AT3G45000
GO:0031984	C	organelle subcompartment	13	1023	817	28362	1	1	// AT4G33740 // AT1G71990 // AT3G10130 // AT3G05790 // AT3G12340 // AT1G73110 // AT1G64150 // AT1G68830 // AT3G27220 // AT2G22795 // AT3G18480 // AT5G23060 // AT1G68740
GO:0005794	C	Golgi apparatus	26	1023	1182	28362	1	1	// AT1G44130 // AT1G77860 // AT1G71990 // AT2G33770 // AT4G34420 // AT5G37000 // AT3G55340 // AT4G23990 // AT2G22795 // AT2G46180 // AT3G29100 // AT3G27220 // AT3G61570 // AT4G11350 // AT4G16660 // AT5G47910 // AT1G16225 // AT4G33740 // AT3G42180 // AT1G68740 // AT2G38152 // AT1G65920 // AT3G18480 // AT5G38200 // AT2G30010 // AT2G21540
GO:0031967	C	organelle envelope	20	1023	1170	28362	1	1	// AT1G13220 // AT3G05830 // AT1G68790 // AT4G24450 // AT3G06600 // AT1G77590 // AT5G26200 // AT1G75340 // AT5G52410 // AT3G48850 // AT3G11950 // AT1G77380 // AT1G64150 // AT1G09470 // AT5G42610 // AT5G02940 // AT2G11810 // AT2G17695 // AT5G43530 // AT5G56210
GO:1990234	C	transferase complex	11	1023	445	28362	0.92	1	// AT4G14365 // AT4G26270 // AT1G27720 // AT4G32840 // AT3G16650 // AT1G29320 // AT2G21590 // AT2G13680 // AT4G31270 // AT3G27640 // AT5G44280
GO:0043231	C	intracellular membrane-bounded organelle	638	1023	18205	28362	0.89	1	// AT5G55770 // AT2G11891 // AT4G22950 // AT1G17400 // AT5G42610 // AT3G44716 // AT1G04730 // AT4G09950 // AT3G27640 // AT1G27020 // AT1G69120 // AT1G55940 // AT4G12280 // AT3G29375 // AT5G46280 // AT1G35530 // AT3G56970 // AT2G02250 // AT1G07660 // AT5G14280 // AT2G41730 // AT1G11580 // AT1G15940 // AT1G64255 // AT1G64150 // AT2G46180 // AT3G27500 // AT3G11580 // AT3G26050 // AT4G31940 // AT5G52…
GO:0043233	C	organelle lumen	40	1023	1008	28362	0.3	1	// AT2G46980 // AT1G13030 // AT4G23800 // AT3G05790 // AT5G27120 // AT5G66540 // AT5G42020 // AT5G44635 // AT5G38050 // AT5G03780 // AT1G15870 // AT3G05830 // AT1G44910 // AT1G22260 // AT5G46280 // AT2G37990 // AT3G14890 // AT1G13220 // AT4G25340 // AT4G00380 // AT1G68790 // AT5G23570 // AT3G16650 // AT4G16660 // AT5G02520 // AT2G34570 // AT3G12550 // AT3G02680 // AT2G43650 // AT2G36490 // AT1G27…
GO:0005667	C	transcription factor complex	7	1023	103	28362	0.09	1	// AT5G14960 // AT1G27720 // AT4G39160 // AT1G54160 // AT2G45100 // AT3G56970 // AT3G09360
GO:0000151	C	ubiquitin ligase complex	5	1023	231	28362	0.92	1	// AT1G29320 // AT3G16650 // AT3G27640 // AT4G14365 // AT5G44280
GO:0031226	C	intrinsic component of plasma membrane	11	1023	292	28362	0.49	1	// AT3G22910 // AT1G80760 // AT1G22150 // AT1G76430 // AT5G50800 // AT5G43370 // AT2G32830 // AT2G34390 // AT5G41290 // AT5G43360 // AT1G09930
GO:0031224	C	intrinsic component of membrane	186	1023	5540	28362	0.87	1	// AT1G77860 // AT5G46050 // AT1G13110 // AT3G47950 // AT1G22150 // AT1G07690 // AT1G71990 // AT5G51930 // AT4G15360 // AT5G42610 // AT1G35180 // AT1G05320 // AT1G77380 // AT3G22910 // AT1G55940 // AT4G25760 // AT2G03600 // AT3G21250 // AT4G30420 // AT5G56210 // AT1G29020 // AT1G09440 // AT3G06435 // AT2G47560 // AT5G13580 // AT4G01430 // AT1G64150 // AT1G02380 // AT5G43370 // AT1G03700 // AT1G10…
GO:0098687	C	chromosomal region	6	1023	85	28362	0.098	1	// AT3G02680 // AT3G10440 // AT1G61000 // AT5G02520 // AT5G03780 // AT5G04320
GO:0000139	C	Golgi membrane	8	1023	374	28362	0.96	1	// AT1G77860 // AT1G71990 // AT3G42180 // AT2G33770 // AT3G18480 // AT4G23990 // AT3G27220 // AT2G21540
GO:0044434	C	chloroplast part	26	1023	1419	28362	1	1	// AT5G05730 // AT3G05790 // AT3G12340 // AT1G73110 // AT5G02940 // AT3G26840 // AT1G32900 // AT3G10130 // AT2G41460 // AT5G52410 // AT3G11950 // AT1G77590 // AT4G24450 // AT3G52720 // AT1G64150 // AT5G23060 // AT5G43530 // AT1G71920 // AT4G04610 // AT1G31230 // AT2G11810 // AT1G68830 // AT3G02020 // AT2G17695 // AT1G05900 // AT5G28500
GO:0005773	C	vacuole	38	1023	1359	28362	0.96	1	// AT2G41100 // AT3G18480 // AT1G47960 // AT3G47050 // AT3G21250 // AT1G55120 // AT1G29020 // AT5G25250 // AT1G61000 // AT2G22795 // AT3G29100 // AT4G16660 // AT1G07660 // AT2G41470 // AT2G41190 // AT1G11580 // AT3G62150 // AT4G36280 // AT3G61570 // AT3G43190 // AT3G21640 // AT1G78580 // AT4G08770 // AT3G58160 // AT3G45000 // AT5G42020 // AT4G11310 // AT4G33740 // AT2G29120 // AT4G14630 // AT1G37…
GO:0044454	C	nuclear chromosome part	7	1023	125	28362	0.18	1	// AT3G02680 // AT1G22260 // AT3G16650 // AT5G44635 // AT5G46280 // AT2G20980 // AT5G03780
GO:0044451	C	nucleoplasm part	8	1023	283	28362	0.8	1	// AT1G13030 // AT3G02680 // AT1G27720 // AT1G44910 // AT5G38050 // AT4G31270 // AT5G42020 // AT1G09080
GO:0032991	C	macromolecular complex	61	1023	2658	28362	1	1	// AT5G05730 // AT1G18370 // AT4G14365 // AT3G12550 // AT1G29320 // AT4G39160 // AT2G28620 // AT5G61460 // AT5G42020 // AT5G44635 // AT2G21590 // AT5G64630 // AT5G03780 // AT3G27640 // AT5G14960 // AT1G44910 // AT4G00380 // AT4G27180 // AT4G32840 // AT1G09230 // AT1G07790 // AT5G07060 // AT5G46280 // AT2G13680 // AT4G26270 // AT3G09360 // AT3G02930 // AT3G29100 // AT4G14150 // AT3G56970 // AT3G19…
GO:0000228	C	nuclear chromosome	9	1023	140	28362	0.077	1	// AT3G02680 // AT1G22260 // AT4G23800 // AT3G16650 // AT5G44635 // AT4G11080 // AT5G46280 // AT2G20980 // AT5G03780
GO:0030529	C	intracellular ribonucleoprotein complex	11	1023	852	28362	1	1	// AT2G34210 // AT1G44910 // AT2G43650 // AT4G00380 // AT1G09230 // AT5G39785 // AT5G23570 // AT3G16650 // AT5G07060 // AT2G34570 // AT3G12550
GO:0005576	C	extracellular region	83	1023	2954	28362	0.99	1	// AT1G44130 // AT1G68850 // AT1G28610 // AT2G40370 // AT3G45220 // AT3G11720 // AT3G63360 // AT2G23540 // AT5G51930 // AT1G17360 // AT5G45280 // AT5G48070 // AT1G47960 // AT5G38540 // AT3G47540 // AT5G37690 // AT3G46270 // AT3G47050 // AT4G08770 // AT1G51470 // AT4G24140 // AT3G20380 // AT4G13210 // AT5G26300 // AT1G33540 // AT3G01900 // AT1G55120 // AT4G13090 // AT1G29020 // AT2G45570 // AT2G41…
GO:0005887	C	integral component of plasma membrane	10	1023	184	28362	0.14	1	// AT3G22910 // AT1G80760 // AT1G22150 // AT1G76430 // AT5G50800 // AT5G43370 // AT2G32830 // AT2G34390 // AT5G43360 // AT1G09930
GO:0005886	C	plasma membrane	151	1023	3735	28362	0.078	1	// AT5G46050 // AT3G47950 // AT1G22150 // AT5G19100 // AT5G13460 // AT2G19230 // AT1G77380 // AT3G21250 // AT4G30420 // AT1G78860 // AT3G29075 // AT5G16990 // AT1G07660 // AT3G61030 // AT2G01750 // AT4G36580 // AT5G45840 // AT5G13580 // AT4G01430 // AT3G03530 // AT1G03700 // AT5G52882 // AT3G10040 // AT5G50800 // AT1G76650 // AT1G61370 // AT1G08430 // AT1G23730 // AT1G49160 // AT1G68740 // AT1G66…
GO:0031981	C	nuclear lumen	37	1023	824	28362	0.11	1	// AT2G46980 // AT1G13030 // AT4G23800 // AT5G27120 // AT5G42020 // AT5G44635 // AT5G38050 // AT5G03780 // AT3G05830 // AT1G44910 // AT1G22260 // AT5G46280 // AT2G37990 // AT3G14890 // AT1G13220 // AT4G25340 // AT4G00380 // AT1G68790 // AT5G23570 // AT3G16650 // AT5G60800 // AT5G02520 // AT2G34570 // AT3G12550 // AT3G02680 // AT2G43650 // AT2G36490 // AT1G27720 // AT5G55920 // AT5G66540 // AT1G09…
GO:0098791	C	Golgi subcompartment	6	1023	303	28362	0.96	1	// AT4G33740 // AT1G71990 // AT3G18480 // AT3G27220 // AT2G22795 // AT1G68740
