# Supplementary material for: The root‐knot nematode effector MiEFF12 targets the host ER quality control system to suppress immune responses and allow parasitism
Source: Mol Plant Pathol. 2024 Jul 4;25(7):e13491. doi: 10.1111/mpp.13491 (PMC11222708; doi:10.1111/mpp.13491)
Supplement: Supplementary file 16 — Table S3. List of 19 genes upregulated in the EFF12‐expressing line and associated with GO term “GO:0036293 response to decreased oxygen levels”. [file MPP-25-e13491-s020.xlsx]

## Sheet: Table S3
Table S3 List of 19 genes upregulated in the EFF12-expressing line and associated with GO term ' GO:0036293 response to decreased oxygen levels'.
					RNAseq (Yamaguchi et al., 2017)
Name	Description		EFF12		Gall 3dpi	Gall 5dpi	Gall 7dpi
AT5G27630	acyl-CoA binding protein 5 (ACBP5); Acyl-CoA binding protein with high affinity for oleoyl-CoA. Expressed in all plant organs. Involved in fatty acid transport. Plays a role in determining seed oil content.		1.39
AT5G25250	FLOT1, FLOTILLIN 1; SPFH/Band 7/PHB domain-containing membrane-associated protein family; Encodes a protein that is involved in a membrane microdomain-dependent, but clathrin-independent, endocytic pathway required for optimal seedling development		2.56			1.66
AT5G54960	pyruvate decarboxylase-2 (PDC2)		1.55		-0.77	-0.53
AT3G10040	HRA1, HYPOXIA RESPONSE ATTENUATOR1; a low oxygen-inducible transcription factor		3.01		1.2	1.7	2.37
AT4G30380	Barwin-related endoglucanase; Encodes a Plant Natriuretic Peptide (PNP). PNPs are a class of systemically mobile molecules distantly related to expansins; their biological role has remained elusive.		2.84
AT4G33070	PDC1, PYRUVATE DECARBOXYLASE 1; Encodes hypoxia and drought induced pyruvate decarboxylase, which catalyzes the first step in ethanolic fermentation		4.61		1	1.81	2.44
AT5G20830	sucrose synthase 1 (SUS1)		2.22		0.51	1.57	1.97
AT5G57220	cytochrome P450, family 81, subfamily F, polypeptide 2 (CYP81F2); FUNCTIONS IN: electron carrier activity, monooxygenase activity, iron ion binding, oxygen binding, heme binding; INVOLVED IN: in 7 processes; LOCATED IN: endomembrane system; EXPRESSED IN: 8 plant structures; EXPRESSED DURING: 6 growth stages; CONTAINS InterPro DOMAIN/s: Cytochrome P450 (InterPro:IPR001128), Cytochrome P450, conser…		2.78		1.85	2.45	2.56
AT1G17290	alanine aminotransferas (AlaAT1); FUNCTIONS IN: L-alanine:2-oxoglutarate aminotransferase activity, ATP binding; INVOLVED IN: response to cadmium ion, response to hypoxia, L-alanine catabolic process, by transamination; LOCATED IN: mitochondrion, chloroplast; EXPRESSED IN: 9 plant structures; EXPRESSED DURING: L mature pollen stage, M germinated pollen stage; CONTAINS InterPro DOMAIN/s: 1-aminocy…		1.08				0.64
AT2G47520	HYPOXIA RESPONSIVE ERF (ETHYLENE RESPONSE FACTOR) 2 (HRE2); CONTAINS InterPro DOMAIN/s: DNA-binding, integrase-type (InterPro:IPR016177), Pathogenesis-related transcriptional factor/ERF, DNA-binding (InterPro:IPR001471); BEST Arabidopsis thaliana protein match is: ethylene-responsive element binding protein (TAIR:AT3G16770.1); Has 6285 Blast hits to 5826 proteins in 255 species: Archae - 0; Bacte…		2.92		3.2	4.28	4.58
AT3G43190	sucrose synthase 4 (SUS4); FUNCTIONS IN: UDP-glycosyltransferase activity, sucrose synthase activity, transferase activity, transferring glycosyl groups; INVOLVED IN: sucrose biosynthetic process, response to hypoxia; LOCATED IN: plasma membrane, vacuole, membrane; EXPRESSED IN: 15 plant structures; EXPRESSED DURING: 6 growth stages; CONTAINS InterPro DOMAIN/s: Sucrose synthase, plant/cyanobacter…		2.94			2.01	2.78
AT4G32690	hemoglobin 3 (GLB3); CONTAINS InterPro DOMAIN/s: Globin, truncated bacterial-like (InterPro:IPR001486), Globin-like (InterPro:IPR009050), Globin (InterPro:IPR012292); Has 30201 Blast hits to 17322 proteins in 780 species: Archae - 12; Bacteria - 1396; Metazoa - 17338; Fungi - 3422; Plants - 5037; Viruses - 0; Other Eukaryotes - 2996 (source: NCBI BLink).		1.08
AT1G14550	Peroxidase superfamily protein		6.09		4.42
AT2G34390	aquaporin NIP2.1; encodes a member of the "Nodulin 26-like Intrinsic Protein" (NIP) subgroup of the aquaporin superfamily of membrane channel proteins. Expression is limited to the "anoxia core" region of the root stele under normal growth conditions, but shows substantial induction (up to 1,000-fold by 2-4?h of hypoxia) by low oxygen stress, and accumulation in all root tissues.		5.37
AT4G37710	VQ MOTIF-CONTAINING PROTEIN 29, VQ29		3.89		5.87	6.16	6.83
AT1G14540	PEROXIDASE 4, PRX4; Class III peroxidase cell wall-targeted protein localized to the micropylar endosperm facing the radicle. Involved in seed germination.		2.47
AT5G15120	HYPOXIA RESPONSE UNKNOWN PROTEIN 29, PCO1, PLANT CYSTEINE OXIDASE 1		2.25		1.82	2.58	2.96
AT2G16060	hemoglobin 1 (HB1); FUNCTIONS IN: oxygen binding; INVOLVED IN: response to hypoxia; LOCATED IN: cell wall, plasma membrane; EXPRESSED IN: 22 plant structures; EXPRESSED DURING: 14 growth stages; CONTAINS InterPro DOMAIN/s: Leghaemoglobin (InterPro:IPR001032), Globin-like (InterPro:IPR009050), Leghaemoglobin, iron-binding site (InterPro:IPR019824), Globin, subset (InterPro:IPR000971), Globin (Inte…		2.7		2.45	4.08	4.67
AT5G39890	HYPOXIA RESPONSE UNKNOWN PROTEIN 43, PCO2, Plant Cysteine Oxidase (PCO) involved in controlling the stability of Group VII ethylene response factors (ERF-VIIs) via N-Arg/degron pathway through catalyzing the oxidation of their N-Cys for subsequent Arginyl-tRNA--protein transferase 1 (ATE1) mediated arginine installation.		2.85		2.52	3.62	4.37
