# Supplementary material for: The root‐knot nematode effector MiEFF12 targets the host ER quality control system to suppress immune responses and allow parasitism
Source: Mol Plant Pathol. 2024 Jul 4;25(7):e13491. doi: 10.1111/mpp.13491 (PMC11222708; doi:10.1111/mpp.13491)
Supplement: Supplementary file 17 — Table S4. Gene ontology (GO) analyses of the 1126 genes downregulated in the MiEFF12a‐expressing line with log2 fold change ≤ −1. [file MPP-25-e13491-s005.xlsx]

## Sheet: Table S4
Table S4 Gene ontology (GO) analyses of the 1,126 genes downregulated in the MiEFF12a-expressing line with log2fd≤-1.
GO_acc	term_type	Term	queryitem	querytotal	bgitem	bgtotal	pvalue	FDR	entries
GO:0006952	P	defense response	103	968	1566	28362	7e-10	2.2e-06	// AT1G31580 // AT2G46450 // AT2G17430 // AT4G16960 // AT5G35450 // AT4G24180 // AT1G61180 // AT4G37150 // AT5G33355 // AT5G52020 // AT5G43580 // AT4G16950 // AT3G09260 // AT5G40170 // AT3G10190 // AT5G11250 // AT3G59930 // AT5G36930 // AT3G44880 // AT1G23120 // AT3G46730 // AT5G45070 // AT3G48520 // AT3G48080 // AT5G48780 // AT5G48620 // AT3G50970 // AT5G44910 // AT5G17890 // AT5G25980 // AT2G36…
GO:0022622	P	root system development	12	968	484	28362	0.9	1	// AT4G01630 // AT1G12560 // AT5G56320 // AT5G47990 // AT1G09560 // AT5G46520 // AT5G18560 // AT2G17500 // AT1G49240 // AT1G58340 // AT5G60660 // AT3G16640
GO:0009167	P	purine ribonucleoside monophosphate metabolic process	9	968	174	28362	0.15	1	// ATCG00470 // ATCG00480 // ATCG01010 // AT5G25450 // ATMG01090 // AT3G49160 // AT2G07698 // ATMG00040 // AT5G47810
GO:0009165	P	nucleotide biosynthetic process	7	968	137	28362	0.2	1	// AT3G27440 // ATCG00470 // ATCG00480 // AT1G62590 // ATMG01090 // AT2G07698 // ATMG00040
GO:0044281	P	small molecule metabolic process	51	968	1597	28362	0.7	1	// AT2G43910 // AT1G64660 // AT1G60810 // AT5G21170 // AT2G02380 // AT5G07010 // AT5G25980 // AT5G25450 // AT5G24410 // AT5G18200 // AT1G48430 // AT1G11530 // AT4G37150 // ATCG00470 // AT5G42650 // AT5G52020 // AT2G38230 // AT4G23590 // AT1G62590 // AT2G13360 // AT2G02000 // AT3G49360 // AT3G09260 // AT1G65520 // AT1G73805 // AT5G20980 // AT5G47110 // ATCG00480 // AT5G56760 // AT1G06030 // ATMG01…
GO:0009161	P	ribonucleoside monophosphate metabolic process	10	968	191	28362	0.13	1	// AT3G27440 // ATCG00470 // ATCG00480 // ATCG01010 // AT5G25450 // ATMG01090 // AT3G49160 // AT2G07698 // ATMG00040 // AT5G47810
GO:0098771	P	inorganic ion homeostasis	5	968	215	28362	0.85	1	// AT5G26820 // AT1G58340 // AT3G15353 // AT1G53210 // AT2G24710
GO:0009698	P	phenylpropanoid metabolic process	7	968	164	28362	0.34	1	// AT3G50740 // AT4G00040 // AT4G23690 // AT1G20490 // AT5G04330 // AT1G80440 // AT4G11210
GO:0009168	P	purine ribonucleoside monophosphate biosynthetic process	5	968	64	28362	0.078	1	// ATMG00040 // ATCG00480 // ATCG00470 // ATMG01090 // AT2G07698
GO:0051716	P	cellular response to stimulus	105	968	2856	28362	0.23	1	// AT1G48260 // AT1G64380 // AT1G64660 // AT1G53210 // AT5G16530 // AT4G18450 // AT1G61180 // AT1G16370 // AT3G05990 // AT1G11530 // AT4G18510 // AT5G52020 // AT5G13170 // AT1G51270 // AT5G60440 // AT4G16950 // AT4G34190 // AT3G09260 // AT5G40170 // AT5G11250 // AT5G36930 // AT1G47760 // AT1G21910 // AT4G36900 // AT5G45070 // AT3G43740 // AT4G39780 // AT5G48780 // AT1G59730 // AT5G41750 // AT5G44…
GO:0000003	P	reproduction	35	968	1721	28362	1	1	// AT3G63210 // AT2G17430 // AT1G11280 // AT5G49360 // AT5G18560 // AT3G45640 // AT2G01520 // AT3G43210 // AT3G16640 // AT5G41700 // AT1G52880 // AT3G27660 // AT5G44190 // AT5G13170 // AT3G61630 // AT5G60440 // AT5G23940 // AT4G37690 // AT3G47620 // AT5G09805 // AT5G23660 // AT3G22880 // AT5G24655 // AT2G33100 // AT5G27320 // AT1G53000 // AT2G20750 // AT1G19080 // AT4G25640 // AT1G66400 // AT1G12…
GO:0043207	P	response to external biotic stimulus	53	968	1212	28362	0.046	1	// AT5G33355 // AT2G46450 // AT3G50970 // AT3G28940 // ATCG00480 // AT3G45640 // AT1G34047 // AT2G34690 // AT4G19840 // AT5G25980 // AT4G24180 // AT2G23810 // AT2G36255 // AT5G27350 // AT3G14210 // AT3G16640 // AT4G37150 // AT2G19990 // AT5G42650 // AT5G52020 // AT5G43580 // AT1G58340 // AT4G34131 // AT4G12480 // AT3G16030 // AT2G43535 // AT4G16950 // AT4G23670 // AT4G23180 // AT3G09260 // AT1G73…
GO:0044550	P	secondary metabolite biosynthetic process	14	968	311	28362	0.19	1	// AT3G26290 // AT1G64950 // AT4G00040 // AT1G50520 // AT5G47990 // AT3G20100 // AT4G15330 // AT4G23690 // AT3G45640 // AT5G04330 // AT5G42580 // AT4G11210 // AT4G12330 // AT3G03470
GO:0000160	P	phosphorelay signal transduction system	14	968	225	28362	0.028	1	// AT4G36900 // AT1G77640 // AT5G21120 // AT1G64380 // AT3G61630 // AT5G52020 // AT4G16750 // AT2G23340 // AT5G18560 // AT4G39780 // AT4G18450 // AT5G61600 // AT3G60490 // AT1G21910
GO:0006979	P	response to oxidative stress	11	968	453	28362	0.9	1	// AT3G57520 // AT5G06690 // AT3G12580 // AT2G37130 // AT4G04830 // AT1G20630 // AT1G73260 // AT3G45640 // AT1G59730 // AT1G11530 // AT2G19310
GO:0009199	P	ribonucleoside triphosphate metabolic process	10	968	165	28362	0.065	1	// AT3G27440 // ATCG00470 // ATCG00480 // ATCG01010 // AT5G25450 // ATMG01090 // AT3G49160 // AT2G07698 // ATMG00040 // AT5G47810
GO:0033013	P	tetrapyrrole metabolic process	5	968	98	28362	0.25	1	// AT1G44318 // AT5G47110 // AT4G25080 // AT5G44190 // AT3G44880
GO:0048583	P	regulation of response to stimulus	14	968	565	28362	0.91	1	// AT4G39070 // AT3G47620 // AT2G34600 // AT5G11250 // AT5G18200 // AT5G24655 // AT5G27320 // AT5G20480 // AT1G03660 // AT3G45640 // AT1G80440 // AT5G47050 // AT3G09260 // AT1G73805
GO:0050832	P	defense response to fungus	21	968	504	28362	0.21	1	// AT1G34047 // AT4G37150 // AT2G43535 // AT1G63880 // AT3G50970 // AT3G10190 // AT5G25910 // AT5G52020 // ATCG00480 // AT5G09440 // AT5G43580 // AT4G12480 // AT2G36255 // AT3G59930 // AT5G42650 // AT3G45410 // AT5G61600 // AT5G33355 // AT1G51360 // AT4G16950 // AT2G37130
GO:0046483	P	heterocycle metabolic process	106	968	4433	28362	1	1	// AT1G64380 // AT1G62150 // AT2G24580 // AT4G00130 // AT3G53680 // ATCG00190 // AT4G18450 // AT5G02840 // ATCG00180 // AT5G52020 // AT1G69600 // AT1G07350 // AT5G60440 // AT3G09260 // AT5G23280 // AT3G53370 // AT1G14687 // AT3G44880 // AT5G08600 // ATMG01090 // AT1G47760 // AT5G08330 // AT5G46590 // AT1G21910 // AT4G36900 // AT4G39780 // AT4G23690 // AT1G62085 // AT5G24930 // AT5G54230 // AT1G03…
GO:0009607	P	response to biotic stimulus	60	968	1253	28362	0.0072	1	// AT5G33355 // AT2G46450 // AT3G50970 // AT2G17430 // AT3G28940 // ATCG00480 // AT3G45640 // AT1G34047 // AT2G34690 // AT4G19840 // AT5G25980 // AT4G24180 // AT2G23810 // AT1G70850 // AT2G36255 // AT5G27350 // AT2G01520 // AT3G14210 // AT3G16640 // AT4G37150 // AT2G19990 // AT5G42650 // AT2G01530 // AT5G43580 // AT1G58340 // AT4G34131 // AT1G70890 // AT4G12480 // AT3G16030 // AT2G43535 // AT4G16…
GO:0009605	P	response to external stimulus	60	968	1582	28362	0.22	1	// AT5G33355 // AT1G64660 // AT5G47990 // AT3G50970 // AT3G28940 // AT5G21170 // ATCG00480 // AT3G45640 // AT1G34047 // AT2G46450 // AT4G19840 // AT5G25980 // AT4G24180 // AT2G23810 // AT1G16370 // AT2G36255 // AT5G27350 // AT3G14210 // AT3G16640 // AT4G37150 // AT2G19990 // AT5G42650 // AT5G52020 // AT5G18200 // AT5G43580 // AT1G58340 // AT4G34131 // AT4G12480 // AT3G16030 // AT2G43535 // AT4G16…
GO:0019538	P	protein metabolic process	87	968	4289	28362	1	1	// AT1G48260 // AT1G72200 // AT1G73330 // AT3G27540 // AT3G59000 // AT5G41700 // AT1G24240 // AT5G43580 // AT3G14240 // AT1G23980 // AT1G53950 // AT5G64240 // AT5G37890 // AT5G18340 // AT3G14067 // AT3G45430 // AT1G47760 // ATMG00020 // AT1G76410 // AT5G01920 // AT5G22860 // AT1G35330 // AT1G73690 // AT5G24510 // AT3G55040 // ATMG00090 // AT2G05400 // AT4G32940 // ATCG00160 // AT5G40950 // AT5G03…
GO:0009163	P	nucleoside biosynthetic process	6	968	96	28362	0.12	1	// AT3G27440 // ATCG00470 // ATCG00480 // ATMG01090 // AT2G07698 // ATMG00040
GO:0009892	P	negative regulation of metabolic process	6	968	521	28362	1	1	// AT3G22680 // AT2G47400 // AT2G34600 // AT2G39675 // AT1G73330 // AT3G50820
GO:0009893	P	positive regulation of metabolic process	13	968	535	28362	0.92	1	// AT1G69600 // AT1G73690 // ATCG00380 // AT5G44190 // AT5G27810 // AT5G52020 // AT5G47110 // AT5G60440 // AT5G61600 // AT3G45640 // AT1G47760 // AT5G63760 // AT1G21910
GO:0009891	P	positive regulation of biosynthetic process	11	968	409	28362	0.82	1	// AT1G69600 // AT1G73690 // ATCG00380 // AT5G44190 // AT5G27810 // AT5G52020 // AT5G47110 // AT5G60440 // AT5G61600 // AT1G47760 // AT1G21910
GO:0048569	P	post-embryonic organ development	6	968	175	28362	0.55	1	// AT4G01630 // AT5G56320 // AT5G18560 // AT2G17500 // AT5G27320 // AT3G16640
GO:0044283	P	small molecule biosynthetic process	16	968	653	28362	0.93	1	// AT3G23840 // AT1G64660 // AT5G28030 // AT1G60810 // AT5G20980 // AT5G21170 // AT5G47110 // AT2G38230 // AT3G02620 // AT5G42650 // AT5G56760 // AT1G29410 // AT2G13360 // AT1G44090 // AT5G58770 // AT1G73805
GO:0090558	P	plant epidermis development	7	968	245	28362	0.73	1	// AT1G12560 // AT5G60660 // AT1G64690 // AT1G49240 // AT5G23940 // AT3G45640 // AT3G16640
GO:0035556	P	intracellular signal transduction	25	968	660	28362	0.33	1	// AT1G48260 // AT1G64380 // AT3G61630 // AT5G18560 // AT4G16750 // AT4G18450 // AT3G45640 // AT3G60490 // AT5G52020 // AT5G15410 // AT5G60440 // AT2G23340 // AT3G15060 // AT5G21120 // AT5G61600 // AT1G47760 // AT4G11330 // AT1G21910 // AT4G36900 // AT1G77640 // AT1G22740 // AT3G62290 // AT5G39471 // AT4G39780 // AT4G36450
GO:0050789	P	regulation of biological process	161	968	5306	28362	0.95	1	// AT1G48260 // AT1G64380 // AT4G00130 // AT3G53680 // AT5G16530 // AT1G73330 // AT4G18450 // AT1G61180 // AT3G05990 // AT1G11530 // AT5G02840 // AT5G52020 // AT1G69600 // AT1G51270 // AT1G62150 // AT4G16950 // AT3G09260 // AT5G23280 // AT5G46510 // AT5G25910 // AT3G53370 // AT1G14687 // AT3G22961 // AT5G36930 // AT4G15690 // AT1G47760 // AT5G08330 // AT5G46590 // AT1G21910 // AT4G36900 // AT5G58…
GO:0008219	P	cell death	11	968	194	28362	0.079	1	// AT2G17430 // AT5G15410 // AT1G22740 // AT2G34690 // AT3G44880 // AT3G50480 // AT5G20480 // AT1G26700 // AT1G73260 // AT3G45640 // AT1G73805
GO:0015994	P	chlorophyll metabolic process	5	968	85	28362	0.18	1	// AT1G44318 // AT5G47110 // AT4G25080 // AT5G44190 // AT3G44880
GO:0000904	P	cell morphogenesis involved in differentiation	5	968	226	28362	0.88	1	// AT1G64690 // AT1G53000 // AT1G49240 // AT5G23940 // AT3G16640
GO:0015992	P	proton transport	5	968	74	28362	0.12	1	// ATMG00040 // ATCG00480 // ATCG00470 // ATMG01090 // AT2G07698
GO:0000902	P	cell morphogenesis	12	968	402	28362	0.72	1	// AT3G45970 // AT1G12560 // AT4G01630 // AT5G56320 // AT1G64690 // AT5G60340 // AT1G49240 // AT5G23940 // AT1G44090 // AT1G53000 // AT2G20750 // AT3G16640
GO:0006886	P	intracellular protein transport	7	968	350	28362	0.95	1	// AT5G17190 // AT3G61630 // AT1G29260 // AT4G17730 // AT1G17530 // AT5G26980 // AT3G45280
GO:0042254	P	ribosome biogenesis	7	968	341	28362	0.94	1	// AT1G03935 // AT1G24240 // AT5G65220 // AT4G38160 // AT5G08600 // AT3G47348 // AT2G40010
GO:0008643	P	carbohydrate transport	8	968	115	28362	0.051	1	// AT1G22710 // AT4G15920 // AT5G23660 // AT5G57100 // AT5G13170 // AT5G27350 // AT3G14770 // AT4G21480
GO:0071840	P	cellular component organization or biogenesis	65	968	2812	28362	1	1	// AT4G01630 // AT1G64660 // AT1G03935 // AT3G25980 // AT2G46455 // AT1G79040 // AT4G12350 // AT4G17730 // AT3G61320 // AT5G54290 // AT5G26980 // AT1G49240 // AT3G55770 // AT3G50820 // AT1G66590 // AT3G16640 // AT3G45970 // AT4G33970 // AT3G27660 // AT3G60150 // AT1G24240 // AT1G29260 // AT4G02130 // AT1G54500 // AT4G38160 // AT1G08460 // AT3G43210 // AT5G23940 // AT5G17780 // AT1G21310 // AT3G15…
GO:0032259	P	methylation	13	968	331	28362	0.35	1	// AT3G22680 // AT2G43910 // AT1G31600 // AT4G25080 // AT3G10200 // AT5G20980 // AT1G21100 // AT2G43920 // AT1G43245 // AT4G33120 // AT1G69526 // AT1G63855 // AT5G53810
GO:0018130	P	heterocycle biosynthetic process	82	968	2957	28362	0.98	1	// AT1G64380 // AT5G54230 // AT1G69600 // AT4G00130 // AT3G53680 // AT4G37470 // AT4G12350 // AT1G73690 // AT4G01590 // AT1G68240 // AT5G18560 // AT2G15400 // AT5G46590 // ATMG00040 // AT4G16750 // AT4G18450 // AT1G26570 // AT5G60440 // AT3G45640 // AT1G26665 // AT1G15790 // AT3G60490 // AT5G02840 // ATCG00470 // AT2G38230 // AT5G44190 // ATCG00180 // AT1G53000 // AT5G52020 // AT5G23405 // AT1G62…
GO:0048316	P	seed development	12	968	661	28362	0.99	1	// AT5G13170 // AT1G19080 // AT1G52880 // AT3G63210 // AT3G27660 // AT5G23660 // AT3G61630 // AT5G49360 // AT5G41700 // AT5G60440 // AT5G23940 // AT4G37690
GO:0006629	P	lipid metabolic process	29	968	994	28362	0.83	1	// AT2G03980 // AT1G60810 // AT4G15340 // AT5G21170 // AT1G76490 // AT5G01800 // AT1G28670 // AT3G14530 // AT5G58770 // AT3G47350 // AT2G34500 // AT5G42650 // AT3G48080 // AT3G58490 // AT1G65520 // AT1G34520 // AT5G47110 // AT5G42600 // AT1G73340 // AT3G23510 // AT1G53000 // AT3G23840 // AT3G14210 // AT3G47360 // AT3G32030 // AT5G47990 // AT3G02620 // AT4G37470 // AT1G44090
GO:0009260	P	ribonucleotide biosynthetic process	7	968	101	28362	0.067	1	// AT3G27440 // ATCG00470 // ATCG00480 // AT1G62590 // ATMG01090 // AT2G07698 // ATMG00040
GO:0043412	P	macromolecule modification	54	968	2532	28362	1	1	// AT1G48260 // AT2G17450 // AT1G31600 // AT1G03935 // AT1G11280 // AT5G21170 // AT3G45640 // AT1G08460 // AT1G47760 // AT2G13800 // AT3G59000 // AT1G23980 // AT1G51870 // AT3G55040 // AT5G57565 // AT2G34990 // AT5G60440 // AT1G16260 // AT5G41700 // AT3G45430 // AT1G62590 // AT3G16030 // AT4G23180 // AT5G37890 // AT5G63760 // AT1G67880 // AT1G53950 // AT5G18340 // AT5G46650 // AT1G73690 // AT1G51…
GO:0009266	P	response to temperature stimulus	19	968	559	28362	0.54	1	// AT4G17250 // AT1G58340 // AT3G50970 // AT3G12580 // AT3G27660 // AT1G16390 // ATCG00480 // AT1G09560 // AT3G05890 // AT5G17890 // AT3G05880 // AT4G12480 // AT3G14210 // AT2G19310 // AT3G16450 // AT3G45640 // AT1G06460 // AT3G09260 // AT1G21910
GO:0044723	P	single-organism carbohydrate metabolic process	19	968	613	28362	0.69	1	// AT3G57520 // AT2G13290 // AT1G06030 // AT2G47400 // AT4G02130 // AT1G53000 // AT2G28110 // AT4G01770 // AT5G27320 // AT1G22710 // AT2G33100 // AT3G49160 // AT5G18200 // AT5G58770 // AT3G27540 // AT1G48430 // AT5G44930 // AT5G47810 // AT1G67880
GO:0016070	P	RNA metabolic process	75	968	3403	28362	1	1	// AT1G64380 // AT5G54230 // AT1G69600 // AT1G03935 // AT4G00130 // AT3G53680 // AT4G12350 // AT1G73690 // AT4G01590 // AT1G31600 // AT5G18560 // AT2G15400 // AT5G46590 // AT1G47760 // AT4G16750 // AT4G18450 // AT1G68240 // AT5G60440 // AT1G26665 // AT1G15790 // AT3G60490 // AT5G02840 // AT1G52880 // AT5G44190 // ATCG00180 // AT5G46315 // AT5G52020 // AT3G61630 // AT1G62590 // AT4G38160 // AT5G23…
GO:0010260	P	organ senescence	5	968	114	28362	0.36	1	// AT5G13170 // AT4G32940 // AT5G44190 // AT3G14067 // AT2G45210
GO:0048367	P	shoot system development	21	968	896	28362	0.97	1	// AT5G13170 // AT1G52880 // AT5G09805 // AT5G44190 // AT3G48520 // AT3G61630 // AT1G44090 // AT1G66400 // AT4G37470 // AT5G18560 // AT5G41700 // AT4G32940 // AT5G24655 // AT3G47620 // AT5G27320 // AT3G14067 // AT3G45640 // AT2G45210 // AT3G44880 // AT5G24930 // AT4G25640
GO:0048366	P	leaf development	6	968	356	28362	0.98	1	// AT5G44190 // AT3G61630 // AT5G13170 // AT4G32940 // AT3G14067 // AT2G45210
GO:0010557	P	positive regulation of macromolecule biosynthetic process	10	968	373	28362	0.82	1	// AT1G73690 // ATCG00380 // AT5G44190 // AT5G27810 // AT5G52020 // AT1G69600 // AT5G60440 // AT5G61600 // AT1G47760 // AT1G21910
GO:0048364	P	root development	12	968	482	28362	0.89	1	// AT4G01630 // AT1G12560 // AT5G56320 // AT5G47990 // AT1G09560 // AT5G46520 // AT5G18560 // AT2G17500 // AT1G49240 // AT1G58340 // AT5G60660 // AT3G16640
GO:0006694	P	steroid biosynthetic process	5	968	82	28362	0.16	1	// AT1G76490 // AT3G47350 // AT1G73340 // AT3G47360 // AT2G34500
GO:0006753	P	nucleoside phosphate metabolic process	14	968	305	28362	0.17	1	// AT3G27440 // ATCG00470 // AT3G49160 // ATCG00480 // AT5G25450 // ATCG01010 // AT1G62590 // ATMG01090 // AT5G24410 // AT2G07698 // ATMG00040 // AT3G49360 // AT5G60340 // AT5G47810
GO:0006754	P	ATP biosynthetic process	5	968	39	28362	0.015	1	// ATMG00040 // ATCG00480 // ATCG00470 // ATMG01090 // AT2G07698
GO:1901565	P	organonitrogen compound catabolic process	5	968	164	28362	0.66	1	// AT3G23490 // AT1G64660 // AT3G09260 // AT3G44880 // AT5G54080
GO:1902600	P	hydrogen ion transmembrane transport	5	968	56	28362	0.051	1	// ATMG00040 // ATCG00480 // ATCG00470 // ATMG01090 // AT2G07698
GO:0009411	P	response to UV	8	968	115	28362	0.051	1	// AT5G17780 // AT1G29410 // AT3G45640 // AT5G03240 // AT4G34190 // AT5G37890 // AT2G21970 // AT1G73805
GO:0009416	P	response to light stimulus	26	968	744	28362	0.48	1	// AT4G39070 // AT2G19310 // AT3G45640 // AT5G24930 // AT1G34000 // AT2G38230 // AT1G07350 // AT1G58340 // AT5G17780 // AT5G03240 // AT4G34190 // AT5G37890 // AT1G73805 // AT5G17880 // AT5G63600 // AT2G24710 // AT1G29410 // AT5G24655 // AT3G12580 // AT3G50820 // AT1G12910 // AT4G37470 // AT1G20630 // AT5G43050 // AT1G44090 // AT2G21970
GO:0009414	P	response to water deprivation	10	968	347	28362	0.74	1	// AT1G64660 // AT3G50970 // AT1G69600 // AT4G15910 // AT1G01620 // AT1G73330 // AT2G26740 // AT1G16370 // AT2G45960 // AT3G16640
GO:0009415	P	response to water	10	968	355	28362	0.77	1	// AT1G64660 // AT3G50970 // AT1G69600 // AT4G15910 // AT1G01620 // AT1G73330 // AT2G26740 // AT1G16370 // AT2G45960 // AT3G16640
GO:0014070	P	response to organic cyclic compound	14	968	405	28362	0.52	1	// AT3G22680 // AT4G39070 // AT5G02840 // AT3G61460 // AT1G04240 // AT5G54230 // AT3G50480 // AT5G13170 // AT4G32940 // AT1G03660 // AT1G73260 // AT2G34690 // AT2G01520 // AT1G21910
GO:0048229	P	gametophyte development	8	968	422	28362	0.97	1	// AT3G23840 // AT4G25640 // AT1G74450 // AT5G16530 // AT3G48520 // AT3G45640 // AT1G53000 // AT3G43210
GO:0032446	P	protein modification by small protein conjugation	18	968	550	28362	0.6	1	// AT2G17450 // AT3G45490 // AT5G18340 // AT5G46650 // AT3G12580 // AT2G34990 // AT1G72200 // AT1G23980 // AT5G41700 // AT1G76410 // AT5G63760 // AT3G59000 // AT1G65040 // AT1G80440 // AT1G64230 // AT5G47050 // AT5G37890 // AT1G35330
GO:0009653	P	anatomical structure morphogenesis	24	968	919	28362	0.93	1	// AT4G01630 // AT5G46520 // AT5G18560 // AT1G49240 // AT3G43210 // AT3G16640 // AT3G45970 // AT1G52880 // AT2G17500 // AT1G58340 // AT5G23940 // AT2G22860 // AT1G12560 // AT3G14067 // AT3G49780 // AT5G60660 // AT1G64690 // AT5G27320 // AT1G53000 // AT2G20750 // AT5G56320 // AT4G37470 // AT1G44090 // AT5G60340
GO:0015672	P	monovalent inorganic cation transport	5	968	182	28362	0.74	1	// ATMG00040 // ATCG00480 // ATCG00470 // ATMG01090 // AT2G07698
GO:0042545	P	cell wall modification	6	968	156	28362	0.45	1	// AT3G45970 // AT1G12560 // AT4G01630 // AT5G56320 // AT2G20750 // AT5G15290
GO:0008283	P	cell proliferation	5	968	125	28362	0.43	1	// AT2G22860 // AT3G47620 // AT5G58650 // AT3G49780 // AT3G16640
GO:0034637	P	cellular carbohydrate biosynthetic process	5	968	219	28362	0.87	1	// AT1G53000 // AT4G01770 // AT2G28110 // AT2G33100 // AT1G06030
GO:0042546	P	cell wall biogenesis	6	968	230	28362	0.79	1	// AT4G12350 // AT2G28110 // AT4G01770 // AT2G33100 // AT3G15060 // AT5G44930
GO:0098542	P	defense response to other organism	35	968	936	28362	0.32	1	// AT3G50970 // ATCG00480 // AT1G34047 // AT2G34690 // AT5G25980 // AT4G24180 // AT2G23810 // AT2G36255 // AT3G16640 // AT4G37150 // AT5G33355 // AT5G42650 // AT5G52020 // AT1G51360 // AT5G43580 // AT4G12480 // AT2G43535 // AT4G16950 // AT4G23670 // AT4G23180 // AT1G73805 // AT5G17880 // AT3G10190 // AT5G25910 // AT5G09440 // AT3G59930 // AT3G44880 // AT3G45410 // AT2G19990 // AT1G73260 // AT2G37…
GO:0044257	P	cellular protein catabolic process	13	968	444	28362	0.75	1	// AT2G12480 // AT2G17450 // AT3G61460 // AT5G41700 // AT4G32940 // AT1G76410 // AT1G65040 // AT1G80440 // AT1G64230 // AT4G11320 // AT5G03240 // AT5G37890 // AT5G63760
GO:0044255	P	cellular lipid metabolic process	18	968	649	28362	0.84	1	// AT3G23840 // AT5G47990 // AT1G60810 // AT3G32030 // AT5G42650 // AT4G15340 // AT5G21170 // AT1G76490 // AT5G47110 // AT3G02620 // AT3G58490 // AT4G37470 // AT3G14530 // AT5G42600 // AT1G44090 // AT5G58770 // AT1G53000 // AT1G65520
GO:0009644	P	response to high light intensity	6	968	76	28362	0.054	1	// AT3G12580 // AT3G50820 // AT1G07350 // AT2G19310 // AT4G34190 // AT2G21970
GO:0009642	P	response to light intensity	9	968	144	28362	0.068	1	// AT3G12580 // AT3G50820 // AT2G38230 // AT1G07350 // AT1G58340 // AT2G19310 // AT4G34190 // AT2G21970 // AT1G34000
GO:0050896	P	response to stimulus	248	968	6250	28362	0.0052	1	// AT1G48260 // AT1G64380 // AT1G64660 // AT2G17430 // AT4G16960 // AT5G35450 // AT1G53210 // AT5G47450 // AT5G16530 // AT1G73330 // AT4G24180 // AT4G18450 // AT1G61180 // AT1G16370 // AT5G27350 // AT1G11530 // AT1G34000 // AT4G37150 // AT5G02840 // AT5G33355 // AT5G47990 // AT5G52020 // AT1G69600 // AT5G43580 // AT4G15910 // AT5G13170 // AT1G51270 // AT2G17500 // AT5G05400 // AT3G12955 // AT4G16…
GO:0009812	P	flavonoid metabolic process	5	968	109	28362	0.32	1	// AT5G63600 // AT5G47990 // AT1G12910 // AT4G25640 // AT4G00040
GO:0042592	P	homeostatic process	21	968	542	28362	0.31	1	// AT1G58340 // AT4G36910 // AT5G06690 // AT1G65970 // AT5G26820 // AT5G28030 // AT2G24710 // AT3G57070 // AT1G53210 // AT5G54290 // AT5G10860 // AT1G62262 // AT2G17500 // AT4G15690 // AT1G73340 // AT4G08300 // AT3G15353 // AT1G59730 // AT1G11530 // AT5G16530 // AT3G16640
GO:0043632	P	modification-dependent macromolecule catabolic process	10	968	380	28362	0.83	1	// AT2G17450 // AT5G41700 // AT3G61460 // AT1G76410 // AT1G65040 // AT1G80440 // AT1G64230 // AT5G03240 // AT5G37890 // AT5G63760
GO:0007275	P	multicellular organism development	68	968	2811	28362	1	1	// AT4G39070 // AT5G60440 // AT3G63210 // AT4G01630 // AT3G61630 // AT1G66400 // AT5G49360 // AT2G33830 // AT5G46520 // AT5G18560 // AT5G16530 // AT4G16750 // AT1G49240 // AT3G45640 // AT2G01520 // AT1G09560 // AT3G43210 // AT3G16640 // AT1G28330 // AT5G41700 // AT4G18510 // AT1G52880 // AT3G27660 // AT5G44190 // AT1G29410 // AT1G53000 // AT4G15910 // AT5G13170 // AT4G32940 // AT2G17500 // AT3G14…
GO:0009827	P	plant-type cell wall modification	5	968	53	28362	0.042	1	// AT3G45970 // AT5G56320 // AT1G12560 // AT2G20750 // AT4G01630
GO:0009826	P	unidimensional cell growth	10	968	296	28362	0.56	1	// AT4G01630 // AT1G12560 // AT3G45970 // AT5G56320 // AT5G60340 // AT1G49240 // AT1G44090 // AT1G53000 // AT2G20750 // AT3G16640
GO:0009737	P	response to abscisic acid	16	968	578	28362	0.83	1	// AT5G25980 // AT5G02840 // AT3G50970 // AT3G63210 // AT1G51965 // AT5G60660 // AT1G58340 // AT5G54230 // AT4G15910 // AT5G13170 // AT3G05880 // AT4G12480 // AT3G47620 // AT1G20630 // AT3G45640 // AT3G58490
GO:0009735	P	response to cytokinin	9	968	244	28362	0.46	1	// AT1G13930 // AT3G47620 // AT3G61630 // AT1G79040 // AT5G40950 // AT1G80440 // AT2G01530 // AT3G09260 // AT3G16640
GO:0009734	P	auxin-activated signaling pathway	7	968	190	28362	0.48	1	// AT3G12830 // AT1G04240 // AT5G16530 // AT1G79130 // AT2G17500 // AT2G45210 // AT5G01990
GO:0033993	P	response to lipid	21	968	772	28362	0.88	1	// AT4G39070 // AT1G12010 // AT5G02840 // AT3G50970 // AT3G63210 // AT3G61460 // AT1G51965 // AT5G25980 // AT5G60660 // AT1G44090 // AT1G58340 // AT4G15910 // AT5G27320 // AT5G13170 // AT3G05880 // AT4G12480 // AT3G47620 // AT1G20630 // AT5G54230 // AT3G45640 // AT3G58490
GO:0006520	P	cellular amino acid metabolic process	7	968	320	28362	0.92	1	// AT1G64660 // AT5G20980 // AT5G28030 // AT4G23590 // AT5G56760 // AT2G13360 // AT5G54080
GO:0009636	P	response to toxic substance	6	968	102	28362	0.15	1	// AT3G50740 // AT2G02380 // AT2G21045 // AT3G29670 // AT3G55040 // AT3G09270
GO:0009828	P	plant-type cell wall loosening	5	968	36	28362	0.011	1	// AT3G45970 // AT5G56320 // AT1G12560 // AT2G20750 // AT4G01630
GO:0046686	P	response to cadmium ion	11	968	343	28362	0.62	1	// AT1G13930 // AT5G02840 // AT3G12580 // AT5G44460 // AT1G07590 // AT1G20630 // AT4G23670 // AT3G15060 // AT1G18330 // AT3G09270 // AT3G16640
GO:0009733	P	response to auxin	12	968	407	28362	0.73	1	// AT3G12830 // AT5G02840 // AT1G48690 // AT1G04240 // AT5G16530 // AT1G79130 // AT2G17500 // AT5G10990 // AT2G26740 // AT2G45210 // AT5G01990 // AT3G12955
GO:0006468	P	protein phosphorylation	18	968	936	28362	1	1	// AT1G48260 // AT2G13800 // AT1G73690 // AT3G45430 // AT5G21170 // AT3G45640 // AT3G45410 // AT1G16260 // AT4G11330 // AT1G47760 // AT5G20480 // AT1G11280 // AT5G60440 // AT1G51870 // AT5G01920 // AT3G16030 // AT4G23180 // AT5G57565
GO:0019219	P	regulation of nucleobase-containing compound metabolic process	63	968	2529	28362	1	1	// AT1G64380 // AT5G54230 // AT5G60440 // AT4G00130 // AT3G53680 // AT1G04240 // AT1G73690 // AT4G01590 // AT5G18560 // AT1G35560 // AT5G46590 // AT1G47655 // AT4G16750 // AT4G18450 // AT1G68240 // AT1G26665 // AT1G15790 // AT3G60490 // AT5G02840 // AT1G52880 // AT5G44190 // AT5G52020 // AT5G23405 // AT1G69600 // AT4G38160 // AT3G12820 // AT1G07350 // AT1G62150 // AT2G23340 // AT3G28917 // AT1G21…
GO:0045087	P	innate immune response	14	968	323	28362	0.23	1	// AT4G37150 // AT5G15410 // ATCG00480 // AT3G45640 // AT4G24180 // AT3G44880 // AT3G50480 // AT4G16950 // AT5G20480 // AT3G16030 // AT1G51360 // AT2G34690 // AT4G12480 // AT1G73805
GO:0006461	P	protein complex assembly	12	968	287	28362	0.29	1	// AT1G52825 // AT1G64660 // AT3G50820 // AT3G60150 // AT5G23660 // AT1G79040 // AT1G54500 // AT5G54290 // AT1G54260 // ATCG00360 // AT1G05385 // AT1G66590
GO:0000271	P	polysaccharide biosynthetic process	7	968	202	28362	0.54	1	// AT1G06030 // AT4G02130 // AT1G53000 // AT2G28110 // AT4G01770 // AT2G33100 // AT5G44930
GO:0006464	P	cellular protein modification process	48	968	2126	28362	1	1	// AT1G48260 // AT2G17450 // AT1G11280 // AT5G21170 // AT1G51870 // AT1G08460 // AT1G47760 // AT2G13800 // AT3G59000 // AT1G23980 // AT3G45640 // AT3G55040 // AT5G57565 // AT2G34990 // AT1G53950 // AT1G16260 // AT5G41700 // AT5G60440 // AT3G16030 // AT4G23180 // AT5G37890 // AT5G63760 // AT1G67880 // AT5G18340 // AT5G46650 // AT1G73690 // AT3G45430 // AT5G47110 // AT3G27540 // AT3G45410 // AT1G65…
GO:0044767	P	single-organism developmental process	77	968	3131	28362	1	1	// AT4G39070 // AT5G47990 // AT3G63210 // AT4G01630 // AT3G61630 // AT1G66400 // AT5G49360 // AT2G33830 // AT5G46520 // AT5G18560 // AT5G16530 // AT4G16750 // AT2G23810 // AT1G49240 // AT5G23030 // AT3G45640 // AT2G01520 // AT1G09560 // AT3G43210 // AT3G16640 // AT1G28330 // AT3G45970 // AT4G18510 // AT1G52880 // AT3G27660 // AT5G44190 // AT1G29410 // AT1G53000 // AT4G15910 // AT2G21045 // AT5G13…
GO:0044765	P	single-organism transport	46	968	1004	28362	0.032	1	// AT5G03560 // AT3G61630 // ATCG00480 // AT4G12480 // AT5G57100 // AT5G16530 // AT3G47770 // AT2G04090 // AT1G71870 // AT1G61890 // AT5G27350 // AT1G01620 // AT1G45015 // AT1G22710 // ATCG00470 // AT5G60440 // AT5G23830 // AT5G46900 // AT5G13170 // AT2G17500 // AT3G18280 // AT2G07698 // AT3G14770 // AT1G58340 // AT2G45960 // AT5G23660 // AT1G62510 // AT1G30840 // AT5G46890 // AT2G34690 // AT1G17…
GO:0044763	P	single-organism cellular process	216	968	6591	28362	0.76	1	// AT1G48260 // AT1G64380 // AT1G64660 // AT2G17430 // AT2G46455 // AT2G02000 // AT1G76490 // AT4G17730 // AT5G07010 // AT5G16530 // AT5G26980 // AT4G18450 // AT1G61180 // AT1G16370 // AT3G05990 // AT1G11530 // AT1G44318 // AT3G43210 // AT4G37150 // AT4G18510 // AT5G52020 // AT1G22710 // AT1G51270 // AT2G17500 // AT4G11330 // AT4G16950 // AT1G21910 // AT3G09260 // AT5G46510 // AT2G13360 // AT5G25…
GO:0006091	P	generation of precursor metabolites and energy	18	968	364	28362	0.084	1	// AT2G21970 // ATMG00060 // ATCG00470 // AT3G50820 // ATMG00070 // AT3G49160 // AT5G47110 // AT1G54500 // AT5G21930 // ATCG01010 // AT5G25450 // AT5G47810 // AT3G61320 // ATCG00360 // AT5G01920 // AT1G05385 // AT1G66590 // AT1G79040
GO:1901700	P	response to oxygen-containing compound	50	968	1557	28362	0.69	1	// AT1G64380 // AT1G64660 // AT3G50970 // AT3G63210 // AT5G21170 // AT4G12480 // AT5G54230 // AT1G73330 // AT4G18450 // AT1G16370 // AT3G45640 // AT3G16640 // AT1G28330 // AT5G02840 // AT5G24780 // AT5G42650 // AT1G69600 // AT4G15910 // AT1G01620 // AT5G13170 // AT4G32940 // AT4G15975 // AT4G39070 // AT1G58340 // AT2G45960 // AT2G47400 // AT5G25910 // AT1G51965 // AT4G26400 // AT5G60660 // AT1G44…
GO:1901701	P	cellular response to oxygen-containing compound	11	968	635	28362	1	1	// AT4G39070 // AT1G12010 // AT1G64660 // AT2G34600 // AT5G25980 // AT1G44090 // AT5G27320 // AT5G13170 // AT1G03660 // AT3G45640 // AT1G16370
GO:0048856	P	anatomical structure development	73	968	3146	28362	1	1	// AT4G39070 // AT5G47990 // AT3G63210 // AT4G01630 // AT3G61630 // AT1G66400 // AT5G49360 // AT2G33830 // AT5G46520 // AT5G18560 // AT5G16530 // AT4G16750 // AT1G49240 // AT3G45640 // AT2G01520 // AT1G09560 // AT3G43210 // AT3G16640 // AT1G28330 // AT3G45970 // AT4G18510 // AT1G52880 // AT3G27660 // AT5G44190 // AT1G29410 // AT1G53000 // AT4G15910 // AT5G13170 // AT4G32940 // AT2G17500 // AT3G14…
GO:0019693	P	ribose phosphate metabolic process	13	968	245	28362	0.087	1	// AT3G27440 // ATCG00470 // AT3G49160 // ATCG00480 // AT5G25450 // ATCG01010 // AT1G62590 // ATMG01090 // AT5G24410 // AT2G07698 // ATMG00040 // AT3G49360 // AT5G47810
GO:0006796	P	phosphate-containing compound metabolic process	39	968	1735	28362	1	1	// AT1G48260 // AT1G11280 // AT5G21170 // AT1G76490 // AT3G45640 // AT1G58150 // AT1G47760 // AT5G25450 // AT3G14530 // AT5G24410 // AT1G51870 // AT1G48430 // AT5G57565 // AT1G65950 // AT5G60440 // AT1G62590 // AT3G16030 // AT2G07698 // AT4G23180 // AT3G49360 // ATCG00480 // AT2G13800 // AT1G73690 // AT3G45430 // AT1G16260 // AT3G45410 // ATCG00470 // ATMG01090 // ATMG00040 // AT4G11330 // AT5G47…
GO:0006790	P	sulfur compound metabolic process	12	968	286	28362	0.28	1	// AT2G43910 // AT1G64660 // AT1G60810 // AT5G20980 // AT1G21100 // AT5G52020 // AT1G76490 // AT5G25980 // AT3G14210 // AT3G28920 // AT3G45640 // AT3G09260
GO:0048528	P	post-embryonic root development	5	968	128	28362	0.45	1	// AT4G01630 // AT5G56320 // AT2G17500 // AT5G18560 // AT3G16640
GO:0006793	P	phosphorus metabolic process	40	968	1751	28362	1	1	// AT1G48260 // AT1G11280 // AT5G21170 // AT1G76490 // AT3G45640 // AT1G58150 // AT1G47760 // AT5G25450 // AT3G14530 // AT5G24410 // AT1G51870 // AT1G48430 // AT5G57565 // AT1G65950 // AT2G38230 // AT5G60440 // AT1G62590 // AT3G16030 // AT2G07698 // AT4G23180 // AT3G49360 // ATCG00480 // AT2G13800 // AT1G73690 // AT3G45430 // AT1G16260 // AT3G45410 // ATCG00470 // ATMG01090 // ATMG00040 // AT4G11…
GO:0048527	P	lateral root development	5	968	115	28362	0.36	1	// AT4G01630 // AT5G56320 // AT2G17500 // AT5G18560 // AT3G16640
GO:0006414	P	translational elongation	7	968	763	28362	1	1	// ATCG00380 // AT1G53410 // ATCG00370 // AT5G24510 // ATCG00400 // ATCG00010 // AT2G40010
GO:0006412	P	translation	23	968	1500	28362	1	1	// ATCG00380 // ATCG00660 // AT5G24510 // AT1G57860 // ATCG01020 // AT1G24240 // ATMG00090 // ATCG00065 // AT5G40950 // ATCG00650 // ATCG00160 // AT5G65220 // ATMG00020 // AT1G53410 // AT2G40010 // ATMG00080 // AT5G17870 // ATCG00370 // ATCG00400 // ATCG00010 // ATCG00760 // ATCG00640 // AT1G29970
GO:0048523	P	negative regulation of cellular process	7	968	594	28362	1	1	// AT4G39070 // AT2G47400 // AT2G34600 // AT1G73330 // AT3G25980 // AT1G80440 // AT3G50820
GO:0048522	P	positive regulation of cellular process	17	968	676	28362	0.92	1	// AT5G47110 // AT1G73690 // ATCG00380 // AT5G44190 // AT5G18200 // AT5G27810 // AT5G52020 // AT1G22740 // AT5G27320 // AT1G69600 // AT5G60440 // AT3G45640 // AT5G61600 // AT1G47760 // AT1G21910 // AT5G63760 // AT3G16640
GO:0008104	P	protein localization	11	968	715	28362	1	1	// AT5G17190 // AT4G17730 // AT4G39180 // AT2G46455 // AT3G61630 // AT1G29260 // AT1G22740 // AT1G17530 // AT5G26980 // AT3G15060 // AT3G45280
GO:2000112	P	regulation of cellular macromolecule biosynthetic process	62	968	2657	28362	1	1	// AT1G64380 // AT5G54230 // AT5G60440 // AT4G00130 // AT3G53680 // AT1G04240 // AT1G73690 // AT4G01590 // AT5G18560 // AT1G35560 // AT5G46590 // AT1G47655 // AT4G16750 // AT4G18450 // AT1G68240 // AT1G26665 // AT1G15790 // AT3G60490 // ATCG00380 // AT5G02840 // AT1G52880 // AT5G44190 // AT5G52020 // AT5G23405 // AT1G69600 // AT4G38160 // AT3G12820 // AT3G61630 // AT1G62150 // AT2G23340 // AT3G28…
GO:0009451	P	RNA modification	5	968	294	28362	0.97	1	// AT1G51965 // AT3G47348 // AT1G62590 // AT1G03935 // AT1G31600
GO:0007165	P	signal transduction	84	968	1965	28362	0.023	1	// AT1G48260 // AT1G64380 // AT5G45080 // AT5G44910 // AT4G16960 // AT3G61630 // AT5G15410 // AT1G04240 // AT3G05990 // AT5G46520 // AT5G18560 // AT5G17890 // AT5G25980 // AT1G47760 // AT4G16750 // AT4G18450 // AT1G61180 // AT5G60440 // AT3G45640 // AT5G16530 // AT5G45090 // AT5G43730 // AT1G79130 // AT5G41540 // AT3G11010 // AT4G39070 // AT4G19500 // AT4G18510 // AT4G36450 // AT5G45240 // AT3G25…
GO:0031347	P	regulation of defense response	7	968	233	28362	0.68	1	// AT3G47620 // AT2G34600 // AT5G20480 // AT1G03660 // AT5G47050 // AT3G09260 // AT1G73805
GO:0044712	P	single-organism catabolic process	17	968	585	28362	0.78	1	// AT2G43910 // AT3G57520 // AT1G64660 // AT1G65520 // AT3G49160 // AT2G02380 // AT2G03980 // AT3G23490 // AT3G44880 // AT5G54080 // AT5G25980 // AT1G28670 // AT3G14210 // AT1G65040 // AT3G09270 // AT3G09260 // AT5G47810
GO:0044710	P	single-organism metabolic process	140	968	3970	28362	0.35	1	// AT1G64660 // AT2G24580 // AT2G02000 // AT1G76490 // AT5G01800 // AT5G07010 // AT2G45630 // AT1G11530 // AT2G34500 // AT4G37150 // AT5G52020 // AT1G22710 // AT5G60440 // AT3G09260 // AT1G34520 // AT4G00040 // AT3G44880 // AT5G21930 // ATMG01090 // AT1G73340 // AT3G23510 // AT1G47760 // AT3G26290 // AT1G64950 // AT2G28110 // AT3G48520 // AT3G48080 // AT1G59730 // AT3G09270 // AT3G57520 // AT1G31…
GO:0044711	P	single-organism biosynthetic process	61	968	1735	28362	0.43	1	// AT1G64660 // AT5G47990 // AT1G60810 // AT4G02130 // AT4G15340 // AT5G21170 // AT1G76490 // AT3G45640 // AT3G20100 // AT3G14530 // AT5G04330 // AT5G42580 // AT5G58770 // AT3G47350 // AT2G34500 // ATCG00470 // AT5G44190 // AT5G42650 // AT1G29410 // AT2G38230 // AT5G42600 // AT1G62590 // AT2G13360 // AT2G07698 // AT4G23690 // AT1G44318 // ATCG00480 // AT1G73805 // AT4G25080 // AT2G47400 // AT5G20…
GO:0042440	P	pigment metabolic process	8	968	181	28362	0.29	1	// AT5G47990 // AT4G25080 // AT5G44190 // AT5G47110 // AT1G12910 // AT3G44880 // AT3G14530 // AT1G44318
GO:0042455	P	ribonucleoside biosynthetic process	6	968	93	28362	0.11	1	// AT3G27440 // ATCG00470 // ATCG00480 // ATMG01090 // AT2G07698 // ATMG00040
GO:0001906	P	cell killing	5	968	274	28362	0.95	1	// AT1G34047 // AT5G33355 // AT3G59930 // AT2G36255 // AT2G43535
GO:0033036	P	macromolecule localization	25	968	996	28362	0.95	1	// AT2G46455 // AT3G61630 // AT4G17730 // AT2G34690 // AT3G47770 // AT1G45015 // AT3G27660 // AT1G29260 // AT5G23830 // AT5G46900 // AT4G12480 // AT3G18280 // AT3G15060 // AT5G17190 // AT1G62510 // AT5G46890 // AT1G17530 // AT5G56100 // AT1G73780 // AT3G45280 // AT4G39180 // AT5G26980 // AT2G26370 // AT1G22740 // AT4G12520
GO:0046034	P	ATP metabolic process	9	968	148	28362	0.077	1	// ATCG00470 // ATCG00480 // ATCG01010 // AT5G25450 // ATMG01090 // AT3G49160 // AT2G07698 // ATMG00040 // AT5G47810
GO:0010038	P	response to metal ion	15	968	481	28362	0.67	1	// AT1G13930 // AT5G02840 // AT3G12580 // AT5G21120 // AT5G44460 // AT1G07590 // AT1G18330 // AT1G07610 // AT1G20630 // AT3G16450 // AT4G23670 // AT3G15060 // AT2G01520 // AT3G09270 // AT3G16640
GO:2001141	P	regulation of RNA biosynthetic process	61	968	2445	28362	1	1	// AT1G64380 // AT5G54230 // AT5G60440 // AT4G00130 // AT3G53680 // AT1G04240 // AT1G73690 // AT4G01590 // AT5G18560 // AT1G35560 // AT5G46590 // AT1G47655 // AT4G16750 // AT4G18450 // AT1G68240 // AT1G26665 // AT1G15790 // AT3G60490 // AT5G02840 // AT1G52880 // AT5G44190 // AT5G52020 // AT5G23405 // AT1G69600 // AT4G38160 // AT3G12820 // AT3G61630 // AT1G62150 // AT2G23340 // AT3G28917 // AT1G21…
GO:0010035	P	response to inorganic substance	26	968	926	28362	0.86	1	// AT1G64660 // AT3G50970 // AT1G73260 // AT2G45960 // AT1G73330 // AT1G16370 // AT2G01520 // AT1G07590 // AT5G02840 // AT1G69600 // AT4G15910 // AT1G01620 // AT4G23670 // AT3G15060 // AT3G16640 // AT5G21120 // AT2G26740 // AT3G16450 // AT1G13930 // AT3G12580 // AT5G44460 // AT1G07610 // AT1G20630 // AT2G19310 // AT3G09270 // AT1G18330
GO:0051707	P	response to other organism	53	968	1210	28362	0.044	1	// AT5G33355 // AT2G46450 // AT3G50970 // AT3G28940 // ATCG00480 // AT3G45640 // AT1G34047 // AT2G34690 // AT4G19840 // AT5G25980 // AT4G24180 // AT2G23810 // AT2G36255 // AT5G27350 // AT3G14210 // AT3G16640 // AT4G37150 // AT2G19990 // AT5G42650 // AT5G52020 // AT5G43580 // AT1G58340 // AT4G34131 // AT4G12480 // AT3G16030 // AT2G43535 // AT4G16950 // AT4G23670 // AT4G23180 // AT3G09260 // AT1G73…
GO:0010033	P	response to organic substance	76	968	2023	28362	0.21	1	// AT1G64380 // AT5G54230 // AT3G50970 // AT3G63210 // AT2G17500 // AT3G61630 // AT5G21170 // AT1G04240 // AT4G12480 // AT1G58340 // AT2G34690 // AT5G18560 // AT5G16530 // AT5G25980 // AT4G24180 // AT4G18450 // AT3G45640 // AT1G48690 // AT2G01520 // AT3G16640 // AT1G28330 // AT1G79130 // AT5G02840 // AT3G60490 // AT2G47400 // AT5G24780 // AT5G42650 // AT5G52020 // AT1G79040 // AT4G15910 // AT5G13…
GO:0051704	P	multi-organism process	59	968	1631	28362	0.35	1	// AT5G33355 // AT2G46450 // AT3G50970 // AT2G17430 // AT3G28940 // AT1G11280 // ATCG00480 // AT3G45640 // AT1G34047 // AT2G34690 // AT4G19840 // AT5G25980 // AT4G24180 // AT2G23810 // AT2G36255 // AT5G27350 // AT3G60720 // AT3G14210 // AT3G16640 // AT4G37150 // AT2G19990 // AT5G42650 // AT5G52020 // AT5G43580 // AT1G58340 // AT4G34131 // AT4G12480 // AT3G16030 // AT2G43535 // AT4G16950 // AT4G23…
GO:0044248	P	cellular catabolic process	26	968	1024	28362	0.95	1	// AT2G43910 // AT2G17450 // AT1G64660 // AT1G65520 // AT2G02380 // AT5G25980 // AT1G80440 // AT4G11320 // AT3G14210 // AT5G41700 // AT4G32940 // AT5G03240 // AT5G54080 // AT5G63760 // AT3G44880 // AT3G61460 // AT1G65040 // AT2G12480 // AT1G64230 // AT2G37130 // AT3G23490 // AT5G37890 // AT3G09260 // AT1G76410 // AT1G20630 // AT3G09270
GO:0031668	P	cellular response to extracellular stimulus	5	968	204	28362	0.82	1	// AT5G21170 // AT1G64660 // AT5G18200 // AT1G20630 // AT1G16370
GO:0044707	P	single-multicellular organism process	70	968	2875	28362	1	1	// AT4G39070 // AT5G60440 // AT3G63210 // AT4G01630 // AT3G61630 // AT1G66400 // AT5G49360 // AT2G33830 // AT5G46520 // AT5G18560 // AT5G16530 // AT4G16750 // AT1G49240 // AT3G45640 // AT2G01520 // AT1G09560 // AT3G43210 // AT3G16640 // AT1G28330 // AT5G41700 // AT4G18510 // AT1G52880 // AT3G27660 // AT5G44190 // AT1G29410 // AT1G53000 // AT5G23660 // AT4G15910 // AT5G13170 // AT4G32940 // AT2G17…
GO:0044249	P	cellular biosynthetic process	139	968	5870	28362	1	1	// AT1G64380 // AT1G64660 // AT1G62150 // AT4G00130 // AT3G53680 // AT1G76490 // ATCG00190 // AT4G18450 // ATCG00380 // AT5G02840 // ATCG00180 // AT1G24240 // AT5G52020 // AT1G69600 // AT5G60440 // AT5G23280 // AT3G53370 // AT4G00040 // ATMG01090 // AT1G47760 // AT5G08330 // AT5G46590 // ATMG00020 // AT1G21910 // AT4G36900 // AT2G28110 // AT4G39780 // AT1G62085 // AT5G24930 // AT5G54230 // AT4G15…
GO:0009793	P	embryo development ending in seed dormancy	5	968	478	28362	1	1	// AT5G13170 // AT3G61630 // AT1G19080 // AT5G23940 // AT5G23660
GO:0016567	P	protein ubiquitination	18	968	526	28362	0.53	1	// AT2G17450 // AT3G45490 // AT5G18340 // AT5G46650 // AT3G12580 // AT2G34990 // AT1G72200 // AT1G23980 // AT5G41700 // AT1G76410 // AT5G63760 // AT3G59000 // AT1G65040 // AT1G80440 // AT1G64230 // AT5G47050 // AT5G37890 // AT1G35330
GO:0023052	P	signaling	85	968	1997	28362	0.025	1	// AT1G48260 // AT1G64380 // AT5G45080 // AT5G44910 // AT4G16960 // AT3G61630 // AT5G15410 // AT1G04240 // AT3G05990 // AT5G46520 // AT5G18560 // AT5G17890 // AT5G25980 // AT1G47760 // AT4G16750 // AT4G18450 // AT1G61180 // AT5G60440 // AT3G45640 // AT5G16530 // AT5G45090 // AT5G43730 // AT1G79130 // AT5G41540 // AT3G11010 // AT4G39070 // AT4G19500 // AT4G18510 // AT4G36450 // AT5G45240 // AT3G25…
GO:0016114	P	terpenoid biosynthetic process	7	968	120	28362	0.13	1	// AT3G32030 // AT4G15340 // AT5G47110 // AT4G37470 // AT3G14530 // AT5G42600 // AT1G44090
GO:0006807	P	nitrogen compound metabolic process	142	968	6241	28362	1	1	// AT1G64380 // AT1G64660 // AT2G38230 // AT2G24580 // AT4G00130 // AT3G53680 // AT2G02000 // AT1G47760 // AT4G18450 // AT5G02840 // ATCG00180 // AT1G24240 // AT5G52020 // AT1G69600 // AT1G07350 // AT1G62150 // AT3G09260 // AT5G23280 // AT3G53370 // AT1G14687 // AT3G44880 // AT5G08600 // ATMG01090 // ATCG00190 // AT4G39180 // AT5G08330 // AT5G46590 // ATMG00020 // AT1G21910 // AT4G36900 // AT4G39…
GO:0009123	P	nucleoside monophosphate metabolic process	10	968	196	28362	0.15	1	// AT3G27440 // ATCG00470 // ATCG00480 // ATCG01010 // AT5G25450 // ATMG01090 // AT3G49160 // AT2G07698 // ATMG00040 // AT5G47810
GO:0034660	P	ncRNA metabolic process	5	968	337	28362	0.99	1	// AT3G47348 // AT1G31600 // AT1G03935 // AT4G38160 // AT5G08600
GO:0044267	P	cellular protein metabolic process	77	968	3841	28362	1	1	// AT1G48260 // AT2G17450 // ATCG00380 // ATCG00660 // AT1G11280 // AT5G21170 // AT3G45640 // AT1G08460 // AT5G24510 // AT1G47760 // AT2G13800 // AT3G59000 // AT1G23980 // AT1G51870 // AT4G11320 // AT3G55040 // AT5G57565 // ATCG01020 // AT2G12480 // AT1G24240 // ATCG00065 // AT2G34990 // ATMG00090 // AT1G53950 // AT1G16260 // AT5G41700 // AT4G32940 // AT5G60440 // AT3G16030 // ATCG00160 // AT5G40…
GO:0044264	P	cellular polysaccharide metabolic process	5	968	273	28362	0.95	1	// AT1G53000 // AT4G01770 // AT2G28110 // AT2G33100 // AT1G06030
GO:0051186	P	cofactor metabolic process	13	968	389	28362	0.57	1	// AT2G38230 // AT2G24580 // AT1G60810 // AT5G44190 // AT3G49160 // AT1G76490 // AT5G47110 // AT3G44880 // AT1G44318 // AT5G24410 // AT4G25080 // AT3G49360 // AT5G47810
GO:0044262	P	cellular carbohydrate metabolic process	7	968	407	28362	0.98	1	// AT1G06030 // AT2G28110 // AT4G01770 // AT1G22710 // AT2G33100 // AT1G48430 // AT1G53000
GO:0044260	P	cellular macromolecule metabolic process	155	968	7410	28362	1	1	// AT1G48260 // AT1G64380 // AT4G00130 // AT3G53680 // AT1G72200 // AT1G73330 // AT1G47760 // AT4G18450 // AT3G59000 // AT1G53950 // AT4G11330 // AT5G02840 // ATCG00180 // AT1G24240 // AT5G52020 // AT1G69600 // AT1G23980 // AT1G07350 // AT1G62150 // AT5G37890 // AT5G23280 // AT5G18340 // AT3G45430 // AT1G14687 // AT3G27540 // AT5G08600 // ATCG00190 // AT5G08330 // AT5G46590 // ATMG00020 // AT1G21…
GO:0051188	P	cofactor biosynthetic process	6	968	229	28362	0.79	1	// AT2G38230 // AT4G25080 // AT1G60810 // AT5G44190 // AT5G47110 // AT1G44318
GO:0044699	P	single-organism process	325	968	9448	28362	0.44	1	// AT1G48260 // AT1G64380 // AT1G64660 // AT5G18200 // AT2G24580 // AT2G17430 // AT2G46455 // AT2G02000 // AT1G76490 // AT5G01800 // AT2G33830 // AT5G57100 // AT5G16530 // AT5G26980 // AT4G01770 // AT4G18450 // AT1G61180 // AT1G77640 // AT5G27350 // AT1G11530 // AT3G12820 // AT2G34500 // AT3G43210 // AT4G37150 // AT4G18510 // AT4G36450 // AT5G43440 // AT5G47990 // AT5G52020 // AT4G15910 // AT5G46…
GO:0006366	P	transcription from RNA polymerase II promoter	9	968	380	28362	0.9	1	// AT5G54230 // AT5G27810 // AT4G12350 // AT1G73690 // AT3G12820 // AT5G60440 // AT1G47760 // AT1G26665 // AT5G41910
GO:0009886	P	post-embryonic morphogenesis	6	968	174	28362	0.55	1	// AT4G01630 // AT1G52880 // AT5G56320 // AT5G18560 // AT2G17500 // AT5G27320
GO:0050793	P	regulation of developmental process	13	968	627	28362	0.98	1	// AT4G39070 // AT1G52880 // AT5G44190 // AT1G09560 // AT1G66400 // AT5G46520 // AT1G35560 // AT5G24655 // AT3G47620 // AT3G45640 // AT2G45210 // AT5G24930 // AT3G16640
GO:0050790	P	regulation of catalytic activity	5	968	213	28362	0.85	1	// AT1G73330 // AT5G21170 // AT4G23690 // AT4G25250 // AT3G45640
GO:0009889	P	regulation of biosynthetic process	64	968	2752	28362	1	1	// AT1G64380 // AT5G54230 // AT5G60440 // AT4G00130 // AT3G53680 // AT1G04240 // AT1G73690 // AT4G01590 // AT5G18560 // AT1G35560 // AT5G46590 // AT1G47655 // AT4G16750 // AT4G18450 // AT1G68240 // AT1G26665 // AT1G15790 // AT3G60490 // ATCG00380 // AT5G02840 // AT1G52880 // AT2G47400 // AT5G44190 // AT5G52020 // AT5G23405 // AT1G69600 // AT4G38160 // AT3G12820 // AT3G61630 // AT1G62150 // AT2G23…
GO:0009888	P	tissue development	14	968	577	28362	0.92	1	// AT1G22740 // AT1G12560 // AT5G60660 // AT1G64690 // AT5G46520 // AT5G18560 // AT1G35560 // AT5G41700 // AT5G60440 // AT1G52880 // AT1G49240 // AT5G23940 // AT3G45640 // AT3G16640
GO:0050794	P	regulation of cellular process	152	968	4857	28362	0.89	1	// AT1G48260 // AT1G64380 // AT4G00130 // AT3G53680 // AT5G16530 // AT1G73330 // AT4G18450 // AT1G61180 // AT3G05990 // AT1G11530 // AT5G02840 // AT5G52020 // AT1G69600 // AT1G51270 // AT5G60440 // AT4G16950 // AT5G23280 // AT5G40170 // AT5G11250 // AT3G53370 // AT1G14687 // AT3G22961 // AT5G36930 // AT4G15690 // AT1G47760 // AT5G08330 // AT5G46590 // AT1G21910 // AT4G36900 // AT5G58650 // AT5G45…
GO:0051239	P	regulation of multicellular organismal process	12	968	490	28362	0.9	1	// AT4G39070 // AT1G52880 // AT5G44190 // AT1G09560 // AT1G66400 // AT5G46520 // AT5G24655 // AT3G47620 // AT3G45640 // AT2G45210 // AT5G24930 // AT3G16640
GO:0090567	P	reproductive shoot system development	15	968	533	28362	0.8	1	// AT1G52880 // AT4G25640 // AT5G44190 // AT1G44090 // AT1G66400 // AT3G44880 // AT5G41700 // AT3G48520 // AT5G24655 // AT3G47620 // AT5G18560 // AT5G09805 // AT3G45640 // AT5G27320 // AT5G24930
GO:0051234	P	establishment of localization	85	968	2406	28362	0.39	1	// AT5G60440 // AT5G03560 // AT2G46455 // AT3G61630 // AT5G15410 // ATCG00480 // AT4G12480 // AT4G18205 // AT5G57100 // AT5G47450 // AT5G16530 // AT5G18290 // AT3G47770 // AT2G04090 // AT1G71870 // AT1G61890 // AT5G27350 // AT3G45870 // AT3G60720 // AT1G12390 // AT1G45015 // AT5G26820 // AT1G22710 // ATCG00470 // AT1G22550 // AT1G29260 // AT1G05300 // AT1G16390 // AT2G17500 // AT5G23830 // AT5G46…
GO:0090407	P	organophosphate biosynthetic process	9	968	293	28362	0.67	1	// AT3G27440 // ATCG00470 // AT1G76490 // AT1G62590 // AT3G14530 // ATMG01090 // AT2G07698 // ATMG00040 // ATCG00480
GO:0046148	P	pigment biosynthetic process	6	968	148	28362	0.4	1	// AT4G25080 // AT5G44190 // AT5G47110 // AT1G12910 // AT3G14530 // AT1G44318
GO:0015985	P	energy coupled proton transport, down electrochemical gradient	5	968	29	28362	0.0049	1	// ATMG00040 // ATCG00480 // ATCG00470 // ATMG01090 // AT2G07698
GO:0015986	P	ATP synthesis coupled proton transport	5	968	29	28362	0.0049	1	// ATMG00040 // ATCG00480 // ATCG00470 // ATMG01090 // AT2G07698
GO:0015980	P	energy derivation by oxidation of organic compounds	6	968	146	28362	0.39	1	// ATMG00070 // ATMG00060 // ATCG00470 // ATCG01010 // AT5G25450 // AT1G66590
GO:0046394	P	carboxylic acid biosynthetic process	9	968	438	28362	0.96	1	// AT3G23840 // AT1G64660 // AT1G60810 // AT5G20980 // AT5G21170 // AT5G42650 // AT3G02620 // AT2G13360 // AT1G73805
GO:0009814	P	defense response, incompatible interaction	7	968	170	28362	0.37	1	// AT4G37150 // ATCG00480 // AT2G34690 // AT3G44880 // AT1G51360 // AT4G16950 // AT1G73805
GO:0046390	P	ribose phosphate biosynthetic process	7	968	101	28362	0.067	1	// AT3G27440 // ATCG00470 // ATCG00480 // AT1G62590 // ATMG01090 // AT2G07698 // ATMG00040
GO:0006511	P	ubiquitin-dependent protein catabolic process	10	968	376	28362	0.82	1	// AT2G17450 // AT5G41700 // AT3G61460 // AT1G76410 // AT1G65040 // AT1G80440 // AT1G64230 // AT5G03240 // AT5G37890 // AT5G63760
GO:0006518	P	peptide metabolic process	23	968	1540	28362	1	1	// ATCG00380 // ATCG00660 // AT5G24510 // AT1G57860 // ATCG01020 // AT1G24240 // ATMG00090 // ATCG00065 // AT5G40950 // ATCG00650 // ATCG00160 // AT5G65220 // ATMG00020 // AT1G53410 // AT2G40010 // ATMG00080 // AT5G17870 // ATCG00370 // ATCG00400 // ATCG00010 // ATCG00760 // ATCG00640 // AT1G29970
GO:0009116	P	nucleoside metabolic process	10	968	258	28362	0.39	1	// AT3G27440 // ATCG00470 // ATCG00480 // ATCG01010 // AT5G25450 // ATMG01090 // AT3G49160 // AT2G07698 // ATMG00040 // AT5G47810
GO:0006631	P	fatty acid metabolic process	6	968	252	28362	0.86	1	// AT3G23840 // AT1G60810 // AT5G42650 // AT5G21170 // AT3G02620 // AT1G65520
GO:0070271	P	protein complex biogenesis	12	968	294	28362	0.31	1	// AT1G52825 // AT1G64660 // AT3G50820 // AT3G60150 // AT5G23660 // AT1G79040 // AT1G54500 // AT5G54290 // AT1G54260 // ATCG00360 // AT1G05385 // AT1G66590
GO:0006732	P	coenzyme metabolic process	8	968	264	28362	0.68	1	// AT2G24580 // AT1G60810 // AT1G76490 // AT2G38230 // AT5G47810 // AT3G49360 // AT3G49160 // AT5G24410
GO:0009314	P	response to radiation	27	968	772	28362	0.48	1	// AT4G39070 // AT2G19310 // AT3G45640 // AT5G24930 // AT1G34000 // AT2G38230 // AT1G07350 // AT1G58340 // AT5G17780 // AT5G03240 // AT4G34190 // AT5G37890 // AT1G73805 // AT5G17880 // AT5G63600 // AT2G24710 // AT3G22880 // AT5G24655 // AT1G29410 // AT3G12580 // AT3G50820 // AT1G12910 // AT4G37470 // AT1G20630 // AT5G43050 // AT1G44090 // AT2G21970
GO:0051649	P	establishment of localization in cell	13	968	488	28362	0.85	1	// AT5G17190 // ATCG00470 // AT4G15920 // AT3G61630 // AT1G29260 // AT4G17730 // AT5G23830 // AT5G16530 // AT1G17530 // AT5G26980 // AT2G26370 // AT1G45015 // AT3G45280
GO:0070887	P	cellular response to chemical stimulus	39	968	1176	28362	0.59	1	// AT1G64380 // AT1G64660 // AT3G61630 // AT1G04240 // AT5G18560 // AT5G16530 // AT5G25980 // AT4G16750 // AT4G18450 // AT1G16370 // AT3G45640 // AT1G11530 // AT3G60490 // AT5G52020 // AT5G13170 // AT2G17500 // AT2G23340 // AT2G45210 // AT4G39070 // AT3G12830 // AT5G21120 // AT1G44090 // AT5G27320 // AT1G12010 // AT3G45410 // AT1G65040 // AT1G80440 // AT5G01990 // AT1G21910 // AT3G22680 // AT4G36…
GO:0006457	P	protein folding	6	968	247	28362	0.84	1	// AT3G12580 // AT5G37440 // AT2G05250 // AT2G20550 // AT5G05750 // AT5G37750
GO:0009259	P	ribonucleotide metabolic process	11	968	221	28362	0.15	1	// AT3G27440 // ATCG00470 // ATCG00480 // AT1G62590 // ATCG01010 // AT5G25450 // ATMG01090 // AT3G49160 // AT2G07698 // ATMG00040 // AT5G47810
GO:0007049	P	cell cycle	7	968	558	28362	1	1	// AT1G73690 // AT1G04930 // AT3G22880 // AT3G25980 // AT5G40460 // AT3G43210 // AT3G16640
GO:0051246	P	regulation of protein metabolic process	7	968	376	28362	0.97	1	// ATCG00380 // AT5G21170 // AT1G73330 // AT3G45640 // AT1G80440 // AT5G63760 // AT3G50820
GO:0051179	P	localization	88	968	2517	28362	0.42	1	// AT2G46455 // AT4G17730 // AT5G57100 // AT5G47450 // AT5G16530 // AT5G18290 // AT5G26980 // AT2G04090 // AT1G16370 // AT5G27350 // AT3G45870 // AT1G45015 // AT1G58340 // AT5G46900 // AT1G22710 // AT5G60440 // AT3G18280 // AT4G34190 // AT5G46040 // AT5G60660 // AT5G56100 // ATMG01090 // AT4G21120 // AT4G23400 // AT3G45280 // AT2G32270 // AT1G02260 // AT1G22550 // AT3G28100 // AT1G69450 // AT3G61…
GO:0048827	P	phyllome development	12	968	508	28362	0.93	1	// AT5G13170 // AT1G52880 // AT4G25640 // AT5G44190 // AT3G48520 // AT3G61630 // AT5G18560 // AT5G41700 // AT4G32940 // AT3G14067 // AT3G45640 // AT2G45210
GO:0048608	P	reproductive structure development	27	968	1265	28362	1	1	// AT3G63210 // AT3G61630 // AT5G49360 // AT5G18560 // AT3G45640 // AT2G01520 // AT5G41700 // AT1G52880 // AT3G27660 // AT5G44190 // AT5G13170 // AT5G60440 // AT5G23940 // AT4G37690 // AT3G47620 // AT5G09805 // AT5G23660 // AT5G27320 // AT5G24655 // AT3G44880 // AT1G19080 // AT4G25640 // AT1G66400 // AT1G12910 // AT3G48520 // AT1G44090 // AT5G24930
GO:0071396	P	cellular response to lipid	7	968	409	28362	0.99	1	// AT4G39070 // AT1G12010 // AT5G25980 // AT3G45640 // AT5G27320 // AT5G13170 // AT1G44090
GO:0009409	P	response to cold	14	968	384	28362	0.44	1	// AT3G50970 // AT3G27660 // AT1G16390 // ATCG00480 // AT1G09560 // AT3G05890 // AT5G17890 // AT3G05880 // AT4G12480 // AT3G14210 // AT3G16450 // AT3G45640 // AT3G09260 // AT1G21910
GO:0009408	P	response to heat	6	968	199	28362	0.67	1	// AT4G17250 // AT3G12580 // AT1G58340 // AT2G19310 // AT1G06460 // AT1G21910
GO:1901137	P	carbohydrate derivative biosynthetic process	13	968	329	28362	0.34	1	// AT3G27440 // AT2G13290 // ATCG00470 // ATCG00480 // AT5G58770 // AT3G27540 // AT1G62590 // ATMG01090 // AT2G07698 // ATMG00040 // AT1G26570 // AT1G53000 // AT1G67880
GO:1901135	P	carbohydrate derivative metabolic process	21	968	645	28362	0.62	1	// AT3G27440 // AT2G13290 // ATCG00470 // AT1G21100 // AT3G49160 // ATCG00480 // AT3G49360 // AT1G62590 // ATCG01010 // AT3G27540 // AT5G25450 // ATMG01090 // AT5G24410 // AT2G07698 // ATMG00040 // AT1G26570 // AT5G58770 // AT1G53000 // AT3G09260 // AT5G47810 // AT1G67880
GO:0042493	P	response to drug	8	968	75	28362	0.0061	1	// AT2G04100 // AT4G25640 // AT1G58340 // AT2G04080 // AT2G04090 // AT1G71870 // AT1G61890 // AT1G33100
GO:0033692	P	cellular polysaccharide biosynthetic process	5	968	171	28362	0.69	1	// AT1G53000 // AT4G01770 // AT2G28110 // AT2G33100 // AT1G06030
GO:1902680	P	positive regulation of RNA biosynthetic process	9	968	348	28362	0.84	1	// AT1G73690 // AT5G44190 // AT5G27810 // AT5G52020 // AT1G69600 // AT5G60440 // AT5G61600 // AT1G47760 // AT1G21910
GO:0048731	P	system development	45	968	1929	28362	1	1	// AT4G01630 // AT3G63210 // AT3G61630 // AT1G09560 // AT5G49360 // AT5G46520 // AT5G18560 // AT1G49240 // AT3G45640 // AT2G01520 // AT3G16640 // AT5G41700 // AT1G52880 // AT3G27660 // AT5G44190 // AT5G60440 // AT5G13170 // AT4G32940 // AT2G17500 // AT3G14067 // AT2G45210 // AT4G37690 // AT1G58340 // AT3G47620 // AT1G12560 // AT5G23940 // AT3G49780 // AT5G23660 // AT5G60660 // AT1G44090 // AT5G27…
GO:0061458	P	reproductive system development	27	968	1265	28362	1	1	// AT3G63210 // AT3G61630 // AT5G49360 // AT5G18560 // AT3G45640 // AT2G01520 // AT5G41700 // AT1G52880 // AT3G27660 // AT5G44190 // AT5G13170 // AT5G60440 // AT5G23940 // AT4G37690 // AT3G47620 // AT5G09805 // AT5G23660 // AT5G27320 // AT5G24655 // AT3G44880 // AT1G19080 // AT4G25640 // AT1G66400 // AT1G12910 // AT3G48520 // AT1G44090 // AT5G24930
GO:0034622	P	cellular macromolecular complex assembly	12	968	365	28362	0.59	1	// AT1G52825 // AT3G50820 // AT3G60150 // AT1G79040 // AT1G54500 // AT4G38160 // AT3G22880 // AT5G54290 // AT1G54260 // ATCG00360 // AT1G05385 // AT1G66590
GO:0072521	P	purine-containing compound metabolic process	10	968	233	28362	0.28	1	// ATCG00470 // ATCG00480 // AT1G62590 // ATCG01010 // AT5G25450 // ATMG01090 // AT3G49160 // AT2G07698 // ATMG00040 // AT5G47810
GO:0072522	P	purine-containing compound biosynthetic process	6	968	93	28362	0.11	1	// ATCG00470 // ATCG00480 // AT1G62590 // ATMG01090 // AT2G07698 // ATMG00040
GO:0072524	P	pyridine-containing compound metabolic process	5	968	125	28362	0.43	1	// AT3G49160 // AT2G38230 // AT3G49360 // AT5G24410 // AT5G47810
GO:0072330	P	monocarboxylic acid biosynthetic process	6	968	251	28362	0.85	1	// AT3G23840 // AT1G60810 // AT5G42650 // AT5G21170 // AT3G02620 // AT1G73805
GO:2000026	P	regulation of multicellular organismal development	11	968	442	28362	0.89	1	// AT4G39070 // AT1G52880 // AT5G44190 // AT1G09560 // AT1G66400 // AT5G46520 // AT5G24655 // AT3G47620 // AT3G45640 // AT2G45210 // AT5G24930
GO:0045935	P	positive regulation of nucleobase-containing compound metabolic process	9	968	379	28362	0.9	1	// AT1G73690 // AT5G44190 // AT5G27810 // AT5G52020 // AT1G69600 // AT5G60440 // AT5G61600 // AT1G47760 // AT1G21910
GO:0010817	P	regulation of hormone levels	6	968	251	28362	0.85	1	// AT5G60440 // AT5G16530 // AT2G17500 // AT1G73340 // AT5G01990 // AT5G26140
GO:0022414	P	reproductive process	35	968	1715	28362	1	1	// AT3G63210 // AT2G17430 // AT1G11280 // AT5G49360 // AT5G18560 // AT3G45640 // AT2G01520 // AT3G43210 // AT3G16640 // AT5G41700 // AT1G52880 // AT3G27660 // AT5G44190 // AT5G13170 // AT3G61630 // AT5G60440 // AT5G23940 // AT4G37690 // AT3G47620 // AT5G09805 // AT5G23660 // AT3G22880 // AT5G24655 // AT2G33100 // AT5G27320 // AT1G53000 // AT2G20750 // AT1G19080 // AT4G25640 // AT1G66400 // AT1G12…
GO:0034050	P	host programmed cell death induced by symbiont	5	968	85	28362	0.18	1	// AT5G15410 // AT5G20480 // AT3G45640 // AT1G73805 // AT3G50480
GO:0055065	P	metal ion homeostasis	5	968	149	28362	0.58	1	// AT5G26820 // AT1G58340 // AT3G15353 // AT1G53210 // AT2G24710
GO:0042221	P	response to chemical	106	968	2853	28362	0.2	1	// AT1G64380 // AT1G64660 // AT5G07010 // AT5G16530 // AT1G73330 // AT4G24180 // AT4G18450 // AT2G04090 // AT1G16370 // AT1G11530 // AT1G07590 // AT5G02840 // AT5G52020 // AT1G69600 // AT4G15910 // AT5G13170 // AT2G17500 // AT3G09260 // AT5G25910 // AT5G60660 // AT2G26740 // AT4G23670 // AT3G12955 // AT1G21910 // AT4G36900 // AT4G39780 // AT1G07610 // AT1G59730 // AT3G09270 // AT5G54230 // AT3G50…
GO:0043623	P	cellular protein complex assembly	9	968	197	28362	0.24	1	// AT1G52825 // AT3G50820 // AT3G60150 // AT1G79040 // AT1G54500 // AT5G54290 // ATCG00360 // AT1G05385 // AT1G66590
GO:0008610	P	lipid biosynthetic process	19	968	522	28362	0.42	1	// AT3G23840 // AT1G53000 // AT1G60810 // AT3G47360 // AT4G15340 // AT5G21170 // AT1G76490 // AT5G47110 // AT3G02620 // AT3G32030 // AT4G37470 // AT3G14530 // AT5G42600 // AT1G73340 // AT1G44090 // AT5G58770 // AT3G47350 // AT3G23510 // AT2G34500
GO:0006996	P	organelle organization	22	968	1335	28362	1	1	// AT3G55770 // AT4G17730 // AT5G26980 // AT3G61320 // AT3G43210 // AT3G16640 // AT3G60150 // AT1G29260 // AT4G38160 // AT1G08460 // AT1G66590 // AT3G09260 // AT1G52825 // AT3G22880 // AT1G17530 // AT3G25980 // AT3G45280 // AT5G58650 // AT5G44190 // AT3G24890 // ATMG00080 // AT1G54260
GO:0009628	P	response to abiotic stimulus	69	968	2022	28362	0.52	1	// AT3G57520 // AT5G54230 // AT3G50970 // AT3G16450 // AT1G16390 // ATCG00480 // AT2G45960 // AT1G58340 // AT1G53210 // AT5G47450 // AT5G17890 // AT1G73330 // AT3G05890 // AT1G49240 // AT1G61890 // AT3G45640 // AT3G14210 // AT3G16640 // AT4G39070 // AT5G02840 // AT3G27660 // AT1G69600 // AT4G15910 // AT1G01620 // AT5G13170 // AT1G07350 // AT4G12480 // AT4G17250 // AT5G17780 // AT4G23670 // AT1G34…
GO:0005975	P	carbohydrate metabolic process	31	968	1144	28362	0.92	1	// AT3G57520 // AT5G20710 // AT1G09910 // AT4G02130 // AT5G21170 // AT5G49360 // AT5G25980 // AT5G24410 // AT1G48430 // AT1G22710 // AT3G49360 // AT3G09260 // AT1G67880 // AT1G05650 // AT2G47400 // AT5G18200 // AT3G04010 // AT5G27320 // AT5G18670 // AT2G33100 // AT3G27540 // AT1G53000 // AT5G47810 // AT2G13290 // AT1G06030 // AT2G28110 // AT4G01770 // AT5G58770 // AT1G13130 // AT5G44930 // AT3G49…
GO:0005976	P	polysaccharide metabolic process	8	968	432	28362	0.98	1	// AT1G06030 // AT4G02130 // AT1G53000 // AT2G28110 // AT5G18670 // AT4G01770 // AT2G33100 // AT5G44930
GO:0009620	P	response to fungus	28	968	573	28362	0.044	1	// AT2G46450 // AT3G50970 // ATCG00480 // AT1G34047 // AT2G36255 // AT4G37150 // AT5G33355 // AT5G42650 // AT5G52020 // AT1G51360 // AT5G43580 // AT4G12480 // AT3G16030 // AT2G43535 // AT4G16950 // AT3G10985 // AT3G09260 // AT3G10190 // AT5G25910 // AT5G09440 // AT3G59930 // AT3G50480 // AT3G45410 // AT1G73260 // AT2G18280 // AT2G37130 // AT1G63880 // AT5G61600
GO:0009624	P	response to nematode	6	968	76	28362	0.054	1	// AT5G46040 // AT1G58340 // AT1G73260 // AT5G27350 // AT3G60160 // AT4G21480
GO:0044237	P	cellular metabolic process	237	968	9879	28362	1	1	// AT1G48260 // AT1G64380 // AT1G64660 // AT2G38230 // AT2G24580 // AT4G00130 // AT3G53680 // AT2G02000 // AT1G76490 // AT1G72200 // AT5G07010 // AT1G73330 // AT1G47760 // AT5G53110 // AT4G18450 // AT3G59000 // AT1G53950 // AT4G11330 // ATCG00380 // AT4G37150 // AT5G02840 // AT1G65950 // ATCG00180 // AT1G24240 // AT5G52020 // AT1G69600 // AT1G23980 // AT1G22710 // AT1G07350 // AT1G62150 // AT4G34…
GO:0009626	P	plant-type hypersensitive response	5	968	84	28362	0.17	1	// AT5G15410 // AT5G20480 // AT3G45640 // AT1G73805 // AT3G50480
GO:0008299	P	isoprenoid biosynthetic process	9	968	154	28362	0.092	1	// AT3G32030 // AT4G15340 // AT1G76490 // AT5G47110 // AT4G37470 // AT3G14530 // AT5G42600 // AT1G44090 // AT5G58770
GO:0006396	P	RNA processing	11	968	693	28362	1	1	// AT3G22680 // AT1G31600 // AT1G03935 // AT1G51965 // AT4G38160 // AT1G07350 // AT1G62590 // AT5G46315 // AT3G47348 // AT5G08600 // AT3G56705
GO:0001101	P	response to acid chemical	38	968	1181	28362	0.67	1	// AT1G64660 // AT3G50970 // AT3G63210 // AT2G45960 // AT5G54230 // AT1G73330 // AT1G16370 // AT3G45640 // AT3G16640 // AT5G02840 // AT5G24780 // AT5G42650 // AT1G69600 // AT4G15910 // AT1G01620 // AT5G13170 // AT4G32940 // AT4G12480 // AT1G58340 // AT3G47620 // AT1G51965 // AT5G60660 // AT1G44090 // AT5G27320 // AT3G50480 // AT1G12010 // AT3G05880 // AT2G26740 // AT1G03660 // AT1G73260 // AT3G58…
GO:0019222	P	regulation of metabolic process	80	968	3181	28362	1	1	// AT1G64380 // AT5G54230 // AT5G60440 // AT4G00130 // AT3G53680 // AT5G21170 // AT4G12350 // AT1G73690 // AT4G01590 // AT5G18560 // AT4G38160 // AT1G73330 // AT1G47760 // AT4G16750 // AT4G18450 // AT1G68240 // AT3G61320 // AT3G45640 // AT1G26665 // AT1G15790 // AT3G60490 // ATCG00380 // AT5G02840 // AT4G36450 // AT2G47400 // AT5G44190 // AT5G52020 // AT5G23405 // AT1G69600 // AT2G39675 // AT3G12…
GO:0048588	P	developmental cell growth	5	968	192	28362	0.78	1	// AT1G12560 // AT5G60660 // AT1G53000 // AT1G49240 // AT3G16640
GO:0048584	P	positive regulation of response to stimulus	6	968	196	28362	0.66	1	// AT4G39070 // AT5G18200 // AT5G27320 // AT5G20480 // AT3G45640 // AT1G73805
GO:0048468	P	cell development	8	968	306	28362	0.82	1	// AT1G22740 // AT1G12560 // AT5G60660 // AT1G64690 // AT1G49240 // AT5G23940 // AT1G53000 // AT3G16640
GO:0006778	P	porphyrin-containing compound metabolic process	5	968	97	28362	0.25	1	// AT1G44318 // AT5G47110 // AT4G25080 // AT5G44190 // AT3G44880
GO:0048580	P	regulation of post-embryonic development	8	968	329	28362	0.87	1	// AT4G39070 // AT3G47620 // AT5G44190 // AT1G66400 // AT5G24655 // AT3G45640 // AT2G45210 // AT5G24930
GO:1901362	P	organic cyclic compound biosynthetic process	92	968	3174	28362	0.96	1	// AT1G64380 // AT1G62150 // AT4G00130 // AT3G53680 // AT1G76490 // ATCG00190 // AT4G18450 // AT2G34500 // AT5G02840 // ATCG00180 // AT5G52020 // AT1G69600 // AT5G60440 // AT5G23280 // AT3G53370 // AT1G14687 // ATMG01090 // AT1G73340 // AT1G47760 // AT5G08330 // AT5G46590 // AT1G21910 // AT4G36900 // AT4G39780 // AT1G62085 // AT5G24930 // AT5G54230 // AT4G15340 // AT1G04240 // AT1G73690 // AT1G35…
GO:1901360	P	organic cyclic compound metabolic process	122	968	4700	28362	1	1	// AT1G64380 // AT2G24580 // AT4G00130 // AT3G53680 // AT1G76490 // AT1G47760 // AT4G18450 // AT2G34500 // AT5G02840 // ATCG00180 // AT5G52020 // AT1G69600 // AT1G07350 // AT1G62150 // AT3G09260 // AT5G23280 // AT3G53370 // AT4G00040 // AT3G44880 // AT5G08600 // ATMG01090 // AT1G73340 // ATCG00190 // AT5G08330 // AT5G46590 // AT1G21910 // AT4G36900 // AT4G39780 // AT4G23690 // AT1G62085 // AT5G24…
GO:0009966	P	regulation of signal transduction	6	968	227	28362	0.78	1	// AT4G39070 // AT2G34600 // AT5G27320 // AT1G03660 // AT3G45640 // AT1G80440
GO:0048869	P	cellular developmental process	21	968	1001	28362	0.99	1	// AT3G45970 // AT5G54230 // AT1G64690 // AT1G73690 // AT3G49780 // AT4G01630 // AT5G60340 // AT5G56320 // AT1G22740 // AT4G18510 // AT3G12820 // AT2G20750 // AT1G12560 // AT5G60660 // AT1G49240 // AT5G23940 // AT1G44090 // AT2G22860 // AT1G53000 // AT4G12350 // AT3G16640
GO:0043603	P	cellular amide metabolic process	23	968	1575	28362	1	1	// ATCG00380 // ATCG00660 // AT5G24510 // AT1G57860 // ATCG01020 // AT1G24240 // ATMG00090 // ATCG00065 // AT5G40950 // ATCG00650 // ATCG00160 // AT5G65220 // ATMG00020 // AT1G53410 // AT2G40010 // ATMG00080 // AT5G17870 // ATCG00370 // ATCG00400 // ATCG00010 // ATCG00760 // ATCG00640 // AT1G29970
GO:0048511	P	rhythmic process	5	968	146	28362	0.56	1	// AT2G37130 // AT5G02840 // AT5G08330 // AT1G12910 // AT1G18330
GO:0048513	P	animal organ development	13	968	422	28362	0.68	1	// AT4G01630 // AT5G44190 // AT3G49780 // AT5G56320 // AT5G18560 // AT5G13170 // AT4G32940 // AT2G17500 // AT5G27320 // AT3G14067 // AT2G22860 // AT2G45210 // AT3G16640
GO:0008202	P	steroid metabolic process	6	968	110	28362	0.19	1	// AT3G47360 // AT5G42650 // AT1G76490 // AT1G73340 // AT3G47350 // AT2G34500
GO:0048518	P	positive regulation of biological process	21	968	881	28362	0.97	1	// AT4G39070 // AT5G47110 // ATCG00380 // AT1G73805 // AT5G44190 // AT5G18200 // AT5G27810 // AT5G52020 // AT1G22740 // AT1G73690 // AT5G60440 // AT5G27320 // AT1G69600 // AT5G20480 // AT3G45640 // AT5G61600 // AT1G47760 // AT2G45210 // AT1G21910 // AT5G63760 // AT3G16640
GO:0048519	P	negative regulation of biological process	12	968	848	28362	1	1	// AT3G22680 // AT4G39070 // AT2G34600 // AT2G47400 // AT2G39675 // AT1G73330 // AT5G44190 // AT3G25980 // AT1G80440 // AT5G08330 // AT3G09260 // AT3G50820
GO:0034470	P	ncRNA processing	5	968	271	28362	0.95	1	// AT3G47348 // AT1G31600 // AT1G03935 // AT4G38160 // AT5G08600
GO:0009664	P	plant-type cell wall organization	8	968	131	28362	0.09	1	// AT3G45970 // AT1G12560 // AT4G01630 // AT5G56320 // AT4G01770 // AT4G08410 // AT1G21310 // AT2G20750
GO:0045184	P	establishment of protein localization	11	968	661	28362	1	1	// AT5G17190 // AT4G17730 // AT4G39180 // AT2G46455 // AT3G61630 // AT1G29260 // AT1G22740 // AT1G17530 // AT5G26980 // AT3G15060 // AT3G45280
GO:0003006	P	developmental process involved in reproduction	29	968	1496	28362	1	1	// AT3G63210 // AT3G61630 // AT5G49360 // AT5G18560 // AT3G45640 // AT2G01520 // AT3G16640 // AT5G41700 // AT1G52880 // AT3G27660 // AT5G44190 // AT5G13170 // AT5G60440 // AT5G23940 // AT4G37690 // AT3G47620 // AT5G09805 // AT5G23660 // AT5G27320 // AT5G24655 // AT3G44880 // AT1G53000 // AT1G19080 // AT4G25640 // AT1G66400 // AT1G12910 // AT3G48520 // AT1G44090 // AT5G24930
GO:0043436	P	oxoacid metabolic process	26	968	973	28362	0.91	1	// AT2G43910 // AT1G64660 // AT1G60810 // AT5G21170 // AT5G07010 // AT5G25980 // AT4G37150 // AT5G42650 // AT5G52020 // AT4G23590 // AT2G13360 // AT2G02000 // AT5G54080 // AT1G65520 // AT1G73805 // AT5G20980 // AT5G56760 // AT5G47810 // AT3G23840 // AT5G28030 // AT3G09260 // AT3G02620 // AT3G48520 // AT3G14210 // AT3G28920 // AT3G49160
GO:0042451	P	purine nucleoside biosynthetic process	5	968	72	28362	0.11	1	// ATMG00040 // ATCG00480 // ATCG00470 // ATMG01090 // AT2G07698
GO:0055114	P	oxidation-reduction process	57	968	1566	28362	0.33	1	// AT1G31600 // AT2G29320 // AT2G24580 // AT5G05320 // AT3G46490 // AT3G20100 // AT5G54290 // AT5G42650 // AT5G25450 // AT2G45630 // AT1G26570 // AT5G04330 // AT5G42580 // AT3G47350 // AT2G34500 // AT1G66590 // ATMG00070 // ATCG00470 // AT1G62580 // AT3G27620 // AT1G65970 // AT3G29250 // AT5G59530 // AT3G14690 // AT4G04830 // AT5G54080 // AT1G65520 // AT5G63600 // AT2G17705 // AT5G43440 // AT1G50…
GO:0044700	P	single organism signaling	85	968	1995	28362	0.024	1	// AT1G48260 // AT1G64380 // AT5G45080 // AT5G44910 // AT4G16960 // AT3G61630 // AT5G15410 // AT1G04240 // AT3G05990 // AT5G46520 // AT5G18560 // AT5G17890 // AT5G25980 // AT1G47760 // AT4G16750 // AT4G18450 // AT1G61180 // AT5G60440 // AT3G45640 // AT5G16530 // AT5G45090 // AT5G43730 // AT1G79130 // AT5G41540 // AT3G11010 // AT4G39070 // AT4G19500 // AT4G18510 // AT4G36450 // AT5G45240 // AT3G25…
GO:0044703	P	multi-organism reproductive process	7	968	368	28362	0.97	1	// AT2G17430 // AT1G11280 // AT2G33100 // AT3G45640 // AT1G53000 // AT2G20750 // AT3G16640
GO:0044702	P	single organism reproductive process	31	968	1544	28362	1	1	// AT3G63210 // AT1G11280 // AT5G49360 // AT5G18560 // AT3G45640 // AT3G43210 // AT3G16640 // AT5G41700 // AT1G52880 // AT3G27660 // AT5G44190 // AT5G13170 // AT3G61630 // AT5G60440 // AT5G23940 // AT4G37690 // AT3G47620 // AT5G09805 // AT5G23660 // AT3G22880 // AT5G24655 // AT2G33100 // AT5G27320 // AT1G53000 // AT1G19080 // AT4G25640 // AT1G66400 // AT3G48520 // AT1G44090 // AT3G44880 // AT5G24…
GO:1901564	P	organonitrogen compound metabolic process	60	968	2569	28362	1	1	// AT1G64660 // AT2G38230 // AT2G24580 // ATCG00380 // ATCG00660 // AT2G02000 // AT2G02380 // AT5G54080 // AT3G57020 // AT5G17870 // AT5G24510 // AT5G25450 // AT5G24410 // AT3G45640 // AT1G57860 // ATCG00470 // AT5G44190 // AT1G24240 // ATCG00065 // ATMG00090 // AT4G23590 // AT1G62590 // ATCG00160 // AT5G40950 // ATCG00480 // ATCG00650 // AT3G49360 // AT3G09260 // AT1G21100 // AT4G25080 // AT2G13…
GO:0016192	P	vesicle-mediated transport	5	968	397	28362	1	1	// AT4G17730 // AT5G26980 // AT3G25013 // AT3G24890 // AT3G45280
GO:1901566	P	organonitrogen compound biosynthetic process	43	968	2076	28362	1	1	// AT1G64660 // AT2G38230 // ATCG00380 // ATCG00660 // ATCG00480 // AT3G57020 // AT5G24510 // AT3G45640 // AT1G57860 // ATCG00470 // AT5G44190 // AT1G24240 // ATMG00090 // AT1G62590 // ATCG00160 // AT5G40950 // AT2G07698 // ATCG00650 // ATCG00065 // AT4G25080 // AT2G13360 // AT5G20980 // AT5G65220 // AT5G47110 // AT1G29410 // AT5G56760 // ATCG01020 // ATMG01090 // ATMG00040 // ATMG00020 // AT3G27…
GO:0044706	P	multi-multicellular organism process	6	968	268	28362	0.89	1	// AT2G17430 // AT1G11280 // AT2G33100 // AT3G45640 // AT1G53000 // AT3G16640
GO:0010243	P	response to organonitrogen compound	9	968	166	28362	0.13	1	// AT4G39070 // AT1G64380 // AT2G34600 // AT5G25910 // AT4G26400 // AT3G61460 // AT4G15975 // AT4G18450 // AT3G45640
GO:0016053	P	organic acid biosynthetic process	13	968	531	28362	0.91	1	// AT3G23840 // AT1G64660 // AT1G60810 // AT5G20980 // AT5G21170 // AT5G28030 // AT1G29410 // AT3G02620 // AT5G42650 // AT5G56760 // AT2G13360 // AT1G44090 // AT1G73805
GO:0016051	P	carbohydrate biosynthetic process	9	968	342	28362	0.82	1	// AT1G06030 // AT2G47400 // AT4G02130 // AT1G53000 // AT2G28110 // AT5G27320 // AT4G01770 // AT2G33100 // AT5G44930
GO:0002376	P	immune system process	14	968	369	28362	0.39	1	// AT4G37150 // AT5G15410 // ATCG00480 // AT3G45640 // AT4G24180 // AT3G44880 // AT3G50480 // AT4G16950 // AT5G20480 // AT3G16030 // AT1G51360 // AT2G34690 // AT4G12480 // AT1G73805
GO:0033554	P	cellular response to stress	22	968	858	28362	0.93	1	// AT1G64660 // AT1G16390 // AT1G53210 // AT1G16370 // AT3G45640 // AT1G11530 // AT3G20760 // AT5G18200 // AT5G15410 // AT5G13170 // AT3G09260 // AT1G73805 // AT5G11250 // AT3G22880 // AT3G50480 // AT3G45410 // AT1G65040 // AT1G21910 // AT5G06690 // AT5G20480 // AT1G20630 // AT1G59730
GO:0019637	P	organophosphate metabolic process	16	968	524	28362	0.71	1	// AT3G27440 // ATCG00470 // AT3G49160 // AT1G76490 // AT1G62590 // ATCG01010 // AT5G60340 // AT5G25450 // AT3G14530 // ATMG01090 // AT5G24410 // AT2G07698 // ATMG00040 // AT3G49360 // ATCG00480 // AT5G47810
GO:0022607	P	cellular component assembly	16	968	586	28362	0.84	1	// AT1G52825 // AT1G64660 // AT3G50820 // AT3G60150 // AT5G23660 // AT1G79040 // AT1G54500 // AT4G38160 // AT3G22880 // AT5G54290 // AT1G54260 // AT3G55770 // ATCG00360 // AT1G05385 // AT1G66590 // AT5G15290
GO:0009141	P	nucleoside triphosphate metabolic process	10	968	170	28362	0.076	1	// AT3G27440 // ATCG00470 // ATCG00480 // ATCG01010 // AT5G25450 // ATMG01090 // AT3G49160 // AT2G07698 // ATMG00040 // AT5G47810
GO:0009142	P	nucleoside triphosphate biosynthetic process	6	968	58	28362	0.019	1	// AT3G27440 // ATCG00470 // ATCG00480 // ATMG01090 // AT2G07698 // ATMG00040
GO:0009144	P	purine nucleoside triphosphate metabolic process	9	968	157	28362	0.1	1	// ATCG00470 // ATCG00480 // ATCG01010 // AT5G25450 // ATMG01090 // AT3G49160 // AT2G07698 // ATMG00040 // AT5G47810
GO:0009145	P	purine nucleoside triphosphate biosynthetic process	5	968	46	28362	0.026	1	// ATMG00040 // ATCG00480 // ATCG00470 // ATMG01090 // AT2G07698
GO:0009723	P	response to ethylene	20	968	307	28362	0.0064	1	// AT3G45410 // AT1G64380 // AT5G02840 // AT3G60490 // AT1G77640 // AT5G21120 // AT4G36900 // AT3G61630 // AT5G52020 // AT4G16750 // AT2G23340 // AT5G18560 // AT3G50480 // AT4G32940 // AT4G39780 // AT4G18450 // AT4G24180 // AT5G61600 // AT1G18330 // AT1G21910
GO:0021700	P	developmental maturation	7	968	199	28362	0.52	1	// AT3G63210 // AT5G23660 // AT5G60660 // AT5G13170 // AT1G49240 // AT1G12560 // AT3G16640
GO:0097659	P	nucleic acid-templated transcription	65	968	2561	28362	1	1	// AT1G64380 // AT5G54230 // AT5G60440 // AT4G00130 // AT3G53680 // AT4G12350 // AT1G73690 // AT4G01590 // AT5G18560 // AT2G15400 // AT5G46590 // AT1G47760 // AT4G16750 // AT4G18450 // AT1G68240 // AT1G26665 // AT1G15790 // AT3G60490 // AT5G02840 // AT1G52880 // AT5G44190 // ATCG00180 // AT5G52020 // AT5G23405 // AT1G69600 // AT4G38160 // AT3G12820 // AT3G61630 // AT1G62150 // AT2G23340 // AT3G28…
GO:0007005	P	mitochondrion organization	5	968	131	28362	0.47	1	// AT1G52825 // AT1G17530 // ATMG00080 // AT3G60150 // AT1G66590
GO:0071214	P	cellular response to abiotic stimulus	7	968	202	28362	0.54	1	// AT1G64660 // AT1G53210 // AT5G13170 // AT3G45410 // AT1G16370 // AT4G34190 // AT2G21970
GO:0048646	P	anatomical structure formation involved in morphogenesis	7	968	188	28362	0.46	1	// AT4G01630 // AT5G56320 // AT2G17500 // AT4G37470 // AT3G14067 // AT2G20750 // AT3G43210
GO:0071669	P	plant-type cell wall organization or biogenesis	13	968	256	28362	0.11	1	// AT3G45970 // AT1G12560 // AT4G01630 // AT5G56320 // AT2G28110 // AT2G20750 // AT2G33100 // AT4G08410 // AT1G21310 // AT4G01770 // AT5G01100 // AT5G44930 // AT4G12350
GO:0006818	P	hydrogen transport	5	968	74	28362	0.12	1	// ATMG00040 // ATCG00480 // ATCG00470 // ATMG01090 // AT2G07698
GO:0006812	P	cation transport	12	968	362	28362	0.58	1	// AT2G32270 // ATCG00470 // ATCG00480 // AT5G21930 // AT5G15410 // AT1G05300 // AT5G59520 // ATMG01090 // AT5G03560 // AT2G07698 // ATMG00040 // AT5G26820
GO:0006811	P	ion transport	22	968	645	28362	0.53	1	// ATCG00480 // AT2G45960 // AT5G21930 // AT4G21120 // AT1G05300 // AT5G03560 // ATCG00470 // AT5G18290 // AT5G26820 // AT5G15410 // AT1G01620 // AT1G62262 // AT2G07698 // AT5G60660 // ATMG01090 // ATMG00040 // AT4G23400 // AT2G32270 // AT5G59520 // AT5G20480 // AT1G69450 // AT2G40420
GO:0006810	P	transport	84	968	2391	28362	0.41	1	// AT5G60440 // AT5G03560 // AT1G16390 // AT3G61630 // AT5G15410 // ATCG00480 // AT4G12480 // AT4G18205 // AT5G57100 // AT5G47450 // AT5G16530 // AT5G18290 // AT3G47770 // AT2G04090 // AT1G71870 // AT1G61890 // AT5G27350 // AT3G45870 // AT3G60720 // AT1G12390 // AT1G45015 // AT5G26820 // AT1G22710 // ATCG00470 // AT1G22550 // AT1G29260 // AT1G05300 // AT2G17500 // AT5G23830 // AT5G46900 // AT5G13…
GO:0099402	P	plant organ development	25	968	961	28362	0.93	1	// AT4G01630 // AT3G61630 // AT5G46520 // AT5G18560 // AT1G49240 // AT3G45640 // AT3G16640 // AT5G41700 // AT1G52880 // AT5G44190 // AT1G58340 // AT5G13170 // AT4G32940 // AT2G17500 // AT5G09805 // AT2G45210 // AT1G12560 // AT3G14067 // AT5G60660 // AT5G27320 // AT4G25640 // AT5G56320 // AT5G47990 // AT1G09560 // AT3G48520
GO:0012501	P	programmed cell death	7	968	147	28362	0.25	1	// AT1G22740 // AT5G15410 // AT3G50480 // AT5G20480 // AT1G73260 // AT3G45640 // AT1G73805
GO:0006950	P	response to stress	150	968	3506	28362	0.0027	1	// AT1G31580 // AT1G64660 // AT2G17430 // AT4G16960 // AT5G35450 // AT1G53210 // AT5G47450 // AT1G73330 // AT4G24180 // AT1G61180 // AT1G16370 // AT1G11530 // AT4G37150 // AT5G02840 // AT5G33355 // AT5G52020 // AT1G69600 // AT5G43580 // AT4G15910 // AT5G13170 // AT4G16950 // AT4G34190 // AT3G09260 // AT5G46510 // AT3G10190 // AT5G25910 // AT3G59930 // AT5G36930 // AT3G44880 // AT2G46450 // AT2G26…
GO:0045333	P	cellular respiration	6	968	128	28362	0.28	1	// ATMG00070 // ATMG00060 // ATCG00470 // ATCG01010 // AT5G25450 // AT1G66590
GO:0006955	P	immune response	14	968	333	28362	0.26	1	// AT4G37150 // AT5G15410 // ATCG00480 // AT3G45640 // AT4G24180 // AT3G44880 // AT3G50480 // AT4G16950 // AT5G20480 // AT3G16030 // AT1G51360 // AT2G34690 // AT4G12480 // AT1G73805
GO:0034654	P	nucleobase-containing compound biosynthetic process	74	968	2781	28362	0.99	1	// AT1G64380 // AT5G54230 // AT1G69600 // AT4G00130 // AT3G53680 // AT4G12350 // AT1G73690 // AT4G01590 // AT1G68240 // AT5G18560 // AT2G15400 // AT5G46590 // ATMG00040 // AT4G16750 // AT4G18450 // AT1G26570 // AT5G60440 // AT1G26665 // AT1G15790 // AT3G60490 // AT5G02840 // ATCG00470 // AT5G44190 // ATCG00180 // AT1G53000 // AT5G52020 // AT5G23405 // AT1G62590 // AT4G38160 // AT3G12820 // AT3G61…
GO:0019748	P	secondary metabolic process	27	968	492	28362	0.014	1	// AT2G43910 // AT2G02380 // AT5G42580 // AT3G20100 // AT5G25980 // AT4G23690 // AT5G04330 // AT3G45640 // AT5G52020 // AT3G09260 // AT3G50740 // AT4G00040 // AT1G50520 // AT4G15330 // AT3G46490 // AT1G80440 // AT4G11210 // AT3G03470 // AT3G26290 // AT1G64950 // AT5G47990 // AT3G14210 // AT3G28920 // AT1G20490 // AT3G10450 // AT4G12330 // AT3G09270
GO:0051603	P	proteolysis involved in cellular protein catabolic process	13	968	435	28362	0.72	1	// AT2G12480 // AT2G17450 // AT3G61460 // AT5G41700 // AT4G32940 // AT1G76410 // AT1G65040 // AT1G80440 // AT1G64230 // AT4G11320 // AT5G03240 // AT5G37890 // AT5G63760
GO:0044271	P	cellular nitrogen compound biosynthetic process	104	968	4436	28362	1	1	// AT1G64380 // AT1G62150 // AT4G00130 // AT3G53680 // ATCG00190 // AT4G18450 // AT5G02840 // ATCG00180 // AT1G24240 // AT5G52020 // AT1G69600 // AT5G60440 // AT5G23280 // AT3G53370 // AT1G14687 // ATMG01090 // AT1G47760 // AT5G08330 // AT5G46590 // ATMG00020 // AT1G21910 // AT4G36900 // AT4G39780 // AT1G62085 // AT5G24930 // AT5G54230 // AT3G61630 // AT1G04240 // AT1G73690 // AT1G35560 // AT5G24…
GO:0010154	P	fruit development	14	968	702	28362	0.99	1	// AT5G13170 // AT1G19080 // AT1G52880 // AT3G63210 // AT3G27660 // AT5G23660 // AT3G61630 // AT5G49360 // AT3G44880 // AT5G41700 // AT3G48520 // AT5G60440 // AT5G23940 // AT4G37690
GO:0046907	P	intracellular transport	13	968	473	28362	0.82	1	// AT5G17190 // ATCG00470 // AT4G15920 // AT3G61630 // AT1G29260 // AT4G17730 // AT5G23830 // AT5G16530 // AT1G17530 // AT5G26980 // AT2G26370 // AT1G45015 // AT3G45280
GO:0080134	P	regulation of response to stress	10	968	316	28362	0.64	1	// AT3G47620 // AT2G34600 // AT5G11250 // AT5G18200 // AT5G20480 // AT1G03660 // AT3G45640 // AT5G47050 // AT3G09260 // AT1G73805
GO:0006355	P	regulation of transcription, DNA-templated	61	968	2443	28362	1	1	// AT1G64380 // AT5G54230 // AT5G60440 // AT4G00130 // AT3G53680 // AT1G04240 // AT1G73690 // AT4G01590 // AT5G18560 // AT1G35560 // AT5G46590 // AT1G47655 // AT4G16750 // AT4G18450 // AT1G68240 // AT1G26665 // AT1G15790 // AT3G60490 // AT5G02840 // AT1G52880 // AT5G44190 // AT5G52020 // AT5G23405 // AT1G69600 // AT4G38160 // AT3G12820 // AT3G61630 // AT1G62150 // AT2G23340 // AT3G28917 // AT1G21…
GO:0006357	P	regulation of transcription from RNA polymerase II promoter	9	968	333	28362	0.8	1	// AT5G54230 // AT5G27810 // AT4G12350 // AT1G73690 // AT3G12820 // AT5G60440 // AT1G47760 // AT1G26665 // AT5G41910
GO:0006351	P	transcription, DNA-templated	65	968	2559	28362	1	1	// AT1G64380 // AT5G54230 // AT5G60440 // AT4G00130 // AT3G53680 // AT4G12350 // AT1G73690 // AT4G01590 // AT5G18560 // AT2G15400 // AT5G46590 // AT1G47760 // AT4G16750 // AT4G18450 // AT1G68240 // AT1G26665 // AT1G15790 // AT3G60490 // AT5G02840 // AT1G52880 // AT5G44190 // ATCG00180 // AT5G52020 // AT5G23405 // AT1G69600 // AT4G38160 // AT3G12820 // AT3G61630 // AT1G62150 // AT2G23340 // AT3G28…
GO:1901617	P	organic hydroxy compound biosynthetic process	6	968	150	28362	0.41	1	// AT1G76490 // AT5G47110 // AT4G23690 // AT1G73340 // AT5G58770 // AT2G34500
GO:1901615	P	organic hydroxy compound metabolic process	9	968	215	28362	0.32	1	// AT5G47990 // AT5G42650 // AT1G76490 // AT5G47110 // AT4G23690 // AT1G73340 // AT5G58770 // AT1G48430 // AT2G34500
GO:0032774	P	RNA biosynthetic process	65	968	2566	28362	1	1	// AT1G64380 // AT5G54230 // AT5G60440 // AT4G00130 // AT3G53680 // AT4G12350 // AT1G73690 // AT4G01590 // AT5G18560 // AT2G15400 // AT5G46590 // AT1G47760 // AT4G16750 // AT4G18450 // AT1G68240 // AT1G26665 // AT1G15790 // AT3G60490 // AT5G02840 // AT1G52880 // AT5G44190 // ATCG00180 // AT5G52020 // AT5G23405 // AT1G69600 // AT4G38160 // AT3G12820 // AT3G61630 // AT1G62150 // AT2G23340 // AT3G28…
GO:0043043	P	peptide biosynthetic process	23	968	1514	28362	1	1	// ATCG00380 // ATCG00660 // AT5G24510 // AT1G57860 // ATCG01020 // AT1G24240 // ATMG00090 // ATCG00065 // AT5G40950 // ATCG00650 // ATCG00160 // AT5G65220 // ATMG00020 // AT1G53410 // AT2G40010 // ATMG00080 // AT5G17870 // ATCG00370 // ATCG00400 // ATCG00010 // ATCG00760 // ATCG00640 // AT1G29970
GO:0030154	P	cell differentiation	15	968	768	28362	0.99	1	// AT5G54230 // AT1G22740 // AT1G73690 // AT3G49780 // AT4G12350 // AT1G64690 // AT4G18510 // AT3G12820 // AT1G12560 // AT1G49240 // AT5G23940 // AT2G22860 // AT1G53000 // AT5G60660 // AT3G16640
GO:0009719	P	response to endogenous stimulus	65	968	1732	28362	0.24	1	// AT1G64380 // AT5G54230 // AT3G50970 // AT3G63210 // AT3G61630 // AT1G04240 // AT4G12480 // AT1G58340 // AT5G07010 // AT5G18560 // AT5G16530 // AT5G25980 // AT4G24180 // AT4G18450 // AT3G45640 // AT1G48690 // AT3G60490 // AT3G16640 // AT1G79130 // AT5G02840 // AT5G24780 // AT5G42650 // AT5G52020 // AT1G79040 // AT4G15910 // AT5G13170 // AT4G32940 // AT4G15975 // AT2G23340 // AT5G40950 // AT2G45…
GO:0006139	P	nucleobase-containing compound metabolic process	93	968	4178	28362	1	1	// AT1G64380 // AT1G62150 // AT4G00130 // AT3G53680 // ATCG00190 // AT4G18450 // AT5G02840 // ATCG00180 // AT5G52020 // AT1G69600 // AT1G07350 // AT5G60440 // AT5G23280 // AT3G53370 // AT1G14687 // AT5G08600 // ATMG01090 // AT1G47760 // AT5G08330 // AT5G46590 // AT1G21910 // AT4G36900 // AT4G39780 // AT1G62085 // AT5G24930 // AT5G54230 // AT1G03935 // AT3G61630 // AT1G04240 // AT1G73690 // AT1G35…
GO:0043161	P	proteasome-mediated ubiquitin-dependent protein catabolic process	6	968	170	28362	0.53	1	// AT2G17450 // AT3G61460 // AT1G76410 // AT1G65040 // AT1G80440 // AT5G63760
GO:0042278	P	purine nucleoside metabolic process	9	968	200	28362	0.25	1	// ATCG00470 // ATCG00480 // ATCG01010 // AT5G25450 // ATMG01090 // AT3G49160 // AT2G07698 // ATMG00040 // AT5G47810
GO:0043933	P	macromolecular complex subunit organization	16	968	745	28362	0.98	1	// AT1G52825 // AT1G64660 // AT3G50820 // AT3G60150 // AT5G23660 // AT1G79040 // AT1G54500 // AT4G38160 // AT3G22880 // AT5G54290 // AT1G54260 // AT1G08460 // ATCG00360 // AT1G05385 // AT1G66590 // AT3G16640
GO:0006508	P	proteolysis	24	968	907	28362	0.92	1	// AT2G17450 // AT4G16190 // AT5G37540 // AT1G73330 // AT1G80440 // AT4G11320 // AT2G05400 // AT5G43580 // AT3G14240 // AT5G41700 // AT4G32940 // AT3G14067 // AT5G64240 // AT5G03240 // AT5G37890 // AT5G63760 // ATCG00670 // AT3G61460 // AT1G65040 // AT2G12480 // AT1G64230 // AT1G76410 // AT3G10450 // AT5G22860
GO:0060560	P	developmental growth involved in morphogenesis	11	968	334	28362	0.59	1	// AT4G01630 // AT1G12560 // AT3G45970 // AT5G56320 // AT5G60340 // AT2G20750 // AT1G49240 // AT1G44090 // AT1G53000 // AT5G60660 // AT3G16640
GO:1903508	P	positive regulation of nucleic acid-templated transcription	9	968	348	28362	0.84	1	// AT1G73690 // AT5G44190 // AT5G27810 // AT5G52020 // AT1G69600 // AT5G60440 // AT5G61600 // AT1G47760 // AT1G21910
GO:0032501	P	multicellular organismal process	72	968	3032	28362	1	1	// AT4G39070 // AT3G61630 // AT5G60440 // AT3G63210 // AT2G17430 // AT4G01630 // AT1G11280 // AT1G66400 // AT5G49360 // AT2G33830 // AT5G46520 // AT5G18560 // AT5G16530 // AT4G16750 // AT1G49240 // AT3G45640 // AT2G01520 // AT1G09560 // AT3G43210 // AT3G16640 // AT1G28330 // AT5G41700 // AT4G18510 // AT1G52880 // AT3G27660 // AT5G44190 // AT1G29410 // AT1G53000 // AT5G23660 // AT4G15910 // AT5G13…
GO:0010150	P	leaf senescence	5	968	114	28362	0.36	1	// AT5G13170 // AT4G32940 // AT5G44190 // AT3G14067 // AT2G45210
GO:0006721	P	terpenoid metabolic process	8	968	137	28362	0.11	1	// AT5G47990 // AT3G32030 // AT4G15340 // AT5G47110 // AT4G37470 // AT3G14530 // AT5G42600 // AT1G44090
GO:0006720	P	isoprenoid metabolic process	10	968	172	28362	0.08	1	// AT5G47990 // AT3G32030 // AT4G15340 // AT1G76490 // AT5G47110 // AT4G37470 // AT3G14530 // AT5G42600 // AT1G44090 // AT5G58770
GO:0009987	P	cellular process	365	968	12771	28362	1	1	// AT2G24580 // AT1G76490 // AT1G53210 // AT5G26980 // AT4G37150 // AT1G65950 // ATCG00180 // AT5G37890 // AT5G23280 // AT5G25910 // AT3G53370 // AT5G17780 // AT5G46590 // ATMG00020 // AT1G21910 // AT4G36900 // AT5G58650 // AT5G48780 // AT1G03935 // AT5G17890 // AT5G24510 // AT5G25450 // AT3G20760 // ATMG00090 // AT3G12820 // AT5G41700 // AT1G52825 // AT3G45970 // AT1G51965 // AT5G27320 // AT1G26…
GO:0006725	P	cellular aromatic compound metabolic process	112	968	4588	28362	1	1	// AT1G64380 // AT1G62150 // AT2G24580 // AT4G00130 // AT3G53680 // AT1G47760 // AT4G18450 // AT5G02840 // ATCG00180 // AT5G52020 // AT1G69600 // AT1G07350 // AT5G60440 // AT3G09260 // AT5G23280 // AT3G53370 // AT4G00040 // AT3G44880 // AT5G08600 // ATMG01090 // ATCG00190 // AT5G08330 // AT5G46590 // AT1G21910 // AT4G36900 // AT4G39780 // AT4G23690 // AT1G62085 // AT5G24930 // AT5G54230 // AT1G03…
GO:1903506	P	regulation of nucleic acid-templated transcription	61	968	2445	28362	1	1	// AT1G64380 // AT5G54230 // AT5G60440 // AT4G00130 // AT3G53680 // AT1G04240 // AT1G73690 // AT4G01590 // AT5G18560 // AT1G35560 // AT5G46590 // AT1G47655 // AT4G16750 // AT4G18450 // AT1G68240 // AT1G26665 // AT1G15790 // AT3G60490 // AT5G02840 // AT1G52880 // AT5G44190 // AT5G52020 // AT5G23405 // AT1G69600 // AT4G38160 // AT3G12820 // AT3G61630 // AT1G62150 // AT2G23340 // AT3G28917 // AT1G21…
GO:0032870	P	cellular response to hormone stimulus	30	968	879	28362	0.53	1	// AT1G64380 // AT3G61630 // AT1G04240 // AT5G18560 // AT5G16530 // AT5G25980 // AT4G16750 // AT4G18450 // AT3G45640 // AT3G60490 // AT5G52020 // AT5G13170 // AT2G17500 // AT2G23340 // AT2G45210 // AT4G39070 // AT5G21120 // AT1G44090 // AT5G27320 // AT3G45410 // AT1G80440 // AT5G01990 // AT1G21910 // AT3G12830 // AT4G36900 // AT1G77640 // AT2G34600 // AT1G79130 // AT4G39780 // AT5G61600
GO:0071365	P	cellular response to auxin stimulus	7	968	206	28362	0.56	1	// AT3G12830 // AT1G04240 // AT5G16530 // AT1G79130 // AT2G17500 // AT2G45210 // AT5G01990
GO:0010200	P	response to chitin	9	968	134	28362	0.048	1	// AT4G39070 // AT1G64380 // AT2G34600 // AT5G25910 // AT4G26400 // AT3G61460 // AT4G15975 // AT4G18450 // AT3G45640
GO:0048831	P	regulation of shoot system development	5	968	204	28362	0.82	1	// AT2G45210 // AT5G24655 // AT1G66400 // AT5G44190 // AT5G24930
GO:0051252	P	regulation of RNA metabolic process	62	968	2474	28362	1	1	// AT1G64380 // AT5G54230 // AT5G60440 // AT4G00130 // AT3G53680 // AT1G04240 // AT1G73690 // AT4G01590 // AT5G18560 // AT1G35560 // AT5G46590 // AT1G47655 // AT4G16750 // AT4G18450 // AT1G68240 // AT1G26665 // AT1G15790 // AT3G60490 // AT5G02840 // AT1G52880 // AT5G44190 // AT5G52020 // AT5G23405 // AT1G69600 // AT4G38160 // AT3G12820 // AT1G07350 // AT1G62150 // AT2G23340 // AT3G28917 // AT1G21…
GO:0051254	P	positive regulation of RNA metabolic process	9	968	356	28362	0.85	1	// AT1G73690 // AT5G44190 // AT5G27810 // AT5G52020 // AT1G69600 // AT5G60440 // AT5G61600 // AT1G47760 // AT1G21910
GO:0071369	P	cellular response to ethylene stimulus	15	968	206	28362	0.0069	1	// AT3G45410 // AT4G36900 // AT1G77640 // AT5G21120 // AT1G64380 // AT3G61630 // AT5G52020 // AT4G16750 // AT2G23340 // AT5G18560 // AT4G39780 // AT4G18450 // AT5G61600 // AT3G60490 // AT1G21910
GO:0071229	P	cellular response to acid chemical	10	968	485	28362	0.97	1	// AT1G12010 // AT1G64660 // AT2G34600 // AT5G25980 // AT1G44090 // AT5G27320 // AT5G13170 // AT1G03660 // AT3G45640 // AT1G16370
GO:0032989	P	cellular component morphogenesis	12	968	436	28362	0.81	1	// AT3G45970 // AT1G12560 // AT4G01630 // AT5G56320 // AT1G64690 // AT5G60340 // AT1G49240 // AT5G23940 // AT1G44090 // AT1G53000 // AT2G20750 // AT3G16640
GO:0071705	P	nitrogen compound transport	7	968	339	28362	0.94	1	// AT5G46040 // AT4G08300 // AT4G21120 // AT1G22550 // AT5G03560 // AT1G30840 // AT2G40420
GO:0071704	P	organic substance metabolic process	262	968	10672	28362	1	1	// AT1G48260 // AT1G64380 // AT1G64660 // AT2G38230 // AT2G24580 // AT1G09910 // AT3G53680 // AT2G02000 // AT1G76490 // AT5G01800 // AT5G07010 // AT2G39675 // AT1G73330 // AT1G47760 // AT4G18450 // AT3G59000 // AT1G53950 // AT4G11330 // AT1G11530 // AT2G34500 // AT4G00130 // AT4G37150 // AT5G02840 // ATCG00180 // AT1G24240 // AT5G52020 // AT1G69600 // AT5G43580 // AT3G14240 // AT1G23980 // AT1G22…
GO:0071310	P	cellular response to organic substance	34	968	1023	28362	0.59	1	// AT1G64380 // AT3G61630 // AT1G04240 // AT5G18560 // AT5G16530 // AT5G25980 // AT4G16750 // AT4G18450 // AT3G45640 // AT3G60490 // AT5G52020 // AT5G13170 // AT2G17500 // AT2G23340 // AT2G45210 // AT4G39070 // AT3G12830 // AT5G21120 // AT1G44090 // AT5G27320 // AT1G12010 // AT3G45410 // AT1G65040 // AT1G80440 // AT5G01990 // AT1G21910 // AT3G22680 // AT4G36900 // AT1G77640 // AT2G34600 // AT1G79…
GO:0010556	P	regulation of macromolecule biosynthetic process	62	968	2666	28362	1	1	// AT1G64380 // AT5G54230 // AT5G60440 // AT4G00130 // AT3G53680 // AT1G04240 // AT1G73690 // AT4G01590 // AT5G18560 // AT1G35560 // AT5G46590 // AT1G47655 // AT4G16750 // AT4G18450 // AT1G68240 // AT1G26665 // AT1G15790 // AT3G60490 // ATCG00380 // AT5G02840 // AT1G52880 // AT5G44190 // AT5G52020 // AT5G23405 // AT1G69600 // AT4G38160 // AT3G12820 // AT3G61630 // AT1G62150 // AT2G23340 // AT3G28…
GO:0071702	P	organic substance transport	38	968	1234	28362	0.76	1	// AT3G61630 // AT4G17730 // AT5G57100 // AT4G21120 // AT3G47770 // AT5G03560 // AT5G27350 // AT1G45015 // AT5G13170 // AT1G29260 // AT5G23830 // AT5G46900 // AT1G22710 // AT4G12480 // AT3G18280 // AT3G14770 // AT3G15060 // AT5G17190 // AT5G46040 // AT2G45960 // AT5G23660 // AT1G62510 // AT5G46890 // AT2G34690 // AT1G17530 // AT1G73780 // AT4G39180 // AT3G45280 // AT4G15920 // AT5G26980 // AT2G26…
GO:1901293	P	nucleoside phosphate biosynthetic process	7	968	139	28362	0.21	1	// AT3G27440 // ATCG00470 // ATCG00480 // AT1G62590 // ATMG01090 // AT2G07698 // ATMG00040
GO:0006855	P	drug transmembrane transport	8	968	70	28362	0.0042	1	// AT2G04100 // AT4G25640 // AT1G58340 // AT2G04080 // AT2G04090 // AT1G71870 // AT1G61890 // AT1G33100
GO:0034613	P	cellular protein localization	8	968	410	28362	0.97	1	// AT5G17190 // AT2G46455 // AT3G61630 // AT1G29260 // AT4G17730 // AT1G17530 // AT5G26980 // AT3G45280
GO:0034220	P	ion transmembrane transport	15	968	255	28362	0.035	1	// AT2G32270 // ATCG00470 // AT1G05300 // AT2G45960 // AT1G01620 // AT5G18290 // AT5G20480 // ATMG01090 // AT5G03560 // AT2G07698 // ATMG00040 // AT5G60660 // ATCG00480 // AT4G23400 // AT5G26820
GO:0009058	P	biosynthetic process	163	968	6255	28362	1	1	// AT1G64380 // AT1G64660 // AT2G38230 // AT4G00130 // AT3G53680 // AT1G76490 // AT1G47760 // AT4G18450 // AT2G34500 // ATCG00380 // AT5G02840 // ATCG00180 // AT1G24240 // AT5G52020 // AT1G69600 // AT1G62150 // AT5G23280 // AT2G13360 // AT3G53370 // AT4G00040 // ATMG01090 // AT1G73340 // AT3G23510 // ATCG00190 // AT4G39180 // AT5G08330 // AT5G46590 // ATMG00020 // AT1G21910 // AT4G36900 // AT4G25…
GO:0009059	P	macromolecule biosynthetic process	104	968	4511	28362	1	1	// AT1G64380 // AT1G62150 // AT4G00130 // AT3G53680 // ATCG00190 // AT4G18450 // AT5G02840 // ATCG00180 // AT1G24240 // AT5G52020 // AT1G69600 // AT5G60440 // AT5G23280 // AT3G53370 // AT1G14687 // AT1G47760 // AT5G08330 // AT5G46590 // ATMG00020 // AT1G21910 // AT4G36900 // AT2G28110 // AT4G39780 // AT1G62085 // AT5G24930 // AT5G54230 // AT4G02130 // AT3G61630 // AT1G04240 // AT1G73690 // AT1G35…
GO:0009117	P	nucleotide metabolic process	14	968	302	28362	0.16	1	// AT3G27440 // ATCG00470 // AT3G49160 // ATCG00480 // AT5G25450 // ATCG01010 // AT1G62590 // ATMG01090 // AT5G24410 // AT2G07698 // ATMG00040 // AT3G49360 // AT5G60340 // AT5G47810
GO:0051171	P	regulation of nitrogen compound metabolic process	66	968	2739	28362	1	1	// AT1G64380 // AT5G54230 // AT5G60440 // AT4G00130 // AT3G53680 // AT4G12350 // AT1G73690 // AT4G01590 // AT5G18560 // AT1G35560 // AT5G46590 // AT1G47655 // AT4G16750 // AT4G18450 // AT1G68240 // AT1G26665 // AT1G15790 // AT3G60490 // ATCG00380 // AT5G02840 // AT1G52880 // AT5G44190 // AT5G52020 // AT5G23405 // AT1G69600 // AT4G38160 // AT3G12820 // AT1G07350 // AT1G62150 // AT2G23340 // AT3G28…
GO:0051173	P	positive regulation of nitrogen compound metabolic process	11	968	399	28362	0.8	1	// AT1G69600 // AT1G73690 // ATCG00380 // AT5G44190 // AT5G27810 // AT5G52020 // AT5G47110 // AT5G60440 // AT5G61600 // AT1G47760 // AT1G21910
GO:0009119	P	ribonucleoside metabolic process	10	968	227	28362	0.26	1	// AT3G27440 // ATCG00470 // ATCG00480 // ATCG01010 // AT5G25450 // ATMG01090 // AT3G49160 // AT2G07698 // ATMG00040 // AT5G47810
GO:0009056	P	catabolic process	35	968	1430	28362	0.98	1	// AT2G43910 // AT3G57520 // AT1G64660 // AT1G65520 // AT2G02380 // AT5G25980 // AT2G12480 // AT4G11320 // AT3G48690 // AT3G14210 // AT5G41700 // AT4G32940 // AT2G17450 // AT5G03240 // AT5G54080 // AT5G63760 // AT1G20630 // AT5G27320 // AT5G16080 // AT3G61460 // AT5G18670 // AT1G65040 // AT1G80440 // AT1G64230 // AT5G47810 // AT2G37130 // AT1G28670 // AT3G23490 // AT2G03980 // AT5G37890 // AT3G09…
GO:0009057	P	macromolecule catabolic process	14	968	747	28362	0.99	1	// AT2G12480 // AT2G17450 // AT3G61460 // AT5G18670 // AT5G41700 // AT4G32940 // AT1G76410 // AT1G65040 // AT1G80440 // AT1G64230 // AT4G11320 // AT5G03240 // AT5G37890 // AT5G63760
GO:1902578	P	single-organism localization	47	968	1040	28362	0.037	1	// AT5G03560 // AT2G46455 // AT3G61630 // ATCG00480 // AT4G12480 // AT5G57100 // AT5G16530 // AT3G47770 // AT2G04090 // AT1G71870 // AT1G61890 // AT5G27350 // AT1G01620 // AT1G45015 // AT1G22710 // ATCG00470 // AT5G60440 // AT5G23830 // AT5G46900 // AT5G13170 // AT2G17500 // AT3G18280 // AT2G07698 // AT3G14770 // AT1G58340 // AT2G45960 // AT5G23660 // AT1G62510 // AT1G30840 // AT5G46890 // AT2G34…
GO:0051641	P	cellular localization	14	968	601	28362	0.95	1	// AT5G17190 // ATCG00470 // AT4G15920 // AT2G46455 // AT3G61630 // AT1G29260 // AT4G17730 // AT5G23830 // AT5G16530 // AT1G17530 // AT5G26980 // AT2G26370 // AT1G45015 // AT3G45280
GO:0097305	P	response to alcohol	16	968	583	28362	0.84	1	// AT5G25980 // AT5G02840 // AT3G50970 // AT3G63210 // AT1G51965 // AT5G60660 // AT1G58340 // AT5G54230 // AT4G15910 // AT5G13170 // AT3G05880 // AT4G12480 // AT3G47620 // AT1G20630 // AT3G45640 // AT3G58490
GO:0071495	P	cellular response to endogenous stimulus	30	968	890	28362	0.55	1	// AT1G64380 // AT3G61630 // AT1G04240 // AT5G18560 // AT5G16530 // AT5G25980 // AT4G16750 // AT4G18450 // AT3G45640 // AT3G60490 // AT5G52020 // AT5G13170 // AT2G17500 // AT2G23340 // AT2G45210 // AT4G39070 // AT5G21120 // AT1G44090 // AT5G27320 // AT3G45410 // AT1G80440 // AT5G01990 // AT1G21910 // AT3G12830 // AT4G36900 // AT1G77640 // AT2G34600 // AT1G79130 // AT4G39780 // AT5G61600
GO:1901657	P	glycosyl compound metabolic process	12	968	326	28362	0.44	1	// AT3G27440 // ATCG00470 // AT1G21100 // ATCG00480 // ATCG01010 // AT5G25450 // ATMG01090 // AT3G49160 // AT2G07698 // ATMG00040 // AT3G09260 // AT5G47810
GO:1902589	P	single-organism organelle organization	8	968	316	28362	0.84	1	// AT3G25980 // AT3G24890 // AT4G17730 // AT5G26980 // AT3G55770 // AT3G45280 // AT3G43210 // AT3G16640
GO:1902582	P	single-organism intracellular transport	8	968	165	28362	0.21	1	// ATCG00470 // AT4G15920 // AT3G61630 // AT2G26370 // AT5G23830 // AT5G16530 // AT1G17530 // AT1G45015
GO:1902580	P	single-organism cellular localization	9	968	172	28362	0.15	1	// ATCG00470 // AT4G15920 // AT2G46455 // AT3G61630 // AT2G26370 // AT5G23830 // AT5G16530 // AT1G17530 // AT1G45015
GO:0019684	P	photosynthesis, light reaction	10	968	134	28362	0.021	1	// AT3G50820 // AT1G54500 // AT5G47110 // AT1G79040 // AT5G21930 // AT3G61320 // ATCG00360 // AT5G01920 // AT1G05385 // AT2G21970
GO:1901659	P	glycosyl compound biosynthetic process	6	968	105	28362	0.16	1	// AT3G27440 // ATCG00470 // ATCG00480 // ATMG01090 // AT2G07698 // ATMG00040
GO:0080090	P	regulation of primary metabolic process	72	968	2889	28362	1	1	// AT1G64380 // AT5G54230 // AT5G60440 // AT4G00130 // AT3G53680 // AT5G21170 // AT4G12350 // AT1G73690 // AT4G01590 // AT5G18560 // AT1G35560 // AT1G73330 // AT1G47760 // AT4G16750 // AT4G18450 // AT1G68240 // AT3G45640 // AT1G26665 // AT1G15790 // AT3G60490 // ATCG00380 // AT5G02840 // AT1G52880 // AT2G47400 // AT5G44190 // AT5G52020 // AT5G23405 // AT1G69600 // AT4G38160 // AT3G12820 // AT1G07…
GO:0061024	P	membrane organization	6	968	212	28362	0.73	1	// AT2G46455 // AT4G17730 // AT3G24890 // AT5G26980 // AT3G61320 // AT3G45280
GO:0015979	P	photosynthesis	13	968	253	28362	0.1	1	// AT3G50820 // AT2G47400 // AT1G79040 // AT5G47110 // AT1G54500 // AT5G21930 // ATCG01010 // AT3G61320 // ATCG00360 // AT5G01920 // AT4G34190 // AT1G05385 // AT2G21970
GO:0009755	P	hormone-mediated signaling pathway	28	968	821	28362	0.53	1	// AT1G64380 // AT3G61630 // AT1G04240 // AT5G18560 // AT5G16530 // AT5G25980 // AT4G16750 // AT4G18450 // AT3G45640 // AT3G60490 // AT5G52020 // AT2G17500 // AT2G23340 // AT2G45210 // AT4G39070 // AT5G21120 // AT1G44090 // AT5G27320 // AT1G80440 // AT5G01990 // AT1G21910 // AT3G12830 // AT4G36900 // AT1G77640 // AT2G34600 // AT1G79130 // AT4G39780 // AT5G61600
GO:0048437	P	floral organ development	7	968	230	28362	0.67	1	// AT1G52880 // AT4G25640 // AT5G27320 // AT5G41700 // AT3G48520 // AT5G09805 // AT3G45640
GO:0009751	P	response to salicylic acid	9	968	209	28362	0.29	1	// AT5G02840 // AT5G54230 // AT3G50480 // AT5G13170 // AT4G32940 // AT1G03660 // AT1G73260 // AT2G34690 // AT1G21910
GO:0010604	P	positive regulation of macromolecule metabolic process	12	968	482	28362	0.89	1	// AT1G73690 // ATCG00380 // AT5G44190 // AT5G27810 // AT5G52020 // AT1G69600 // AT5G60440 // AT5G61600 // AT3G45640 // AT1G47760 // AT5G63760 // AT1G21910
GO:0009753	P	response to jasmonic acid	9	968	225	28362	0.37	1	// AT5G02840 // AT5G24780 // AT2G34600 // AT5G42650 // AT5G07010 // AT3G50480 // AT4G32940 // AT1G51360 // AT1G21910
GO:0070727	P	cellular macromolecule localization	8	968	441	28362	0.98	1	// AT5G17190 // AT2G46455 // AT3G61630 // AT1G29260 // AT4G17730 // AT1G17530 // AT5G26980 // AT3G45280
GO:0009617	P	response to bacterium	20	968	441	28362	0.13	1	// AT5G17880 // AT3G28940 // AT2G46450 // AT2G19990 // AT3G12580 // AT4G23180 // AT4G12480 // AT4G24180 // AT3G44880 // AT3G50480 // AT4G23670 // AT5G20480 // AT2G23810 // AT1G73260 // AT3G45640 // AT2G34690 // AT2G26820 // AT1G73805 // AT3G14210 // AT3G16640
GO:0070647	P	protein modification by small protein conjugation or removal	18	968	610	28362	0.76	1	// AT2G17450 // AT3G45490 // AT5G18340 // AT5G46650 // AT3G12580 // AT2G34990 // AT1G72200 // AT1G23980 // AT5G41700 // AT1G76410 // AT5G63760 // AT3G59000 // AT1G65040 // AT1G80440 // AT1G64230 // AT5G47050 // AT5G37890 // AT1G35330
GO:0009611	P	response to wounding	10	968	217	28362	0.22	1	// AT2G34600 // AT3G48520 // AT5G42650 // AT5G43580 // AT4G32940 // AT1G73260 // AT3G45640 // AT5G63450 // AT4G34190 // AT2G21970
GO:0019725	P	cellular homeostasis	13	968	314	28362	0.29	1	// AT4G36910 // AT5G06690 // AT5G26820 // AT3G57070 // AT2G24710 // AT1G65970 // AT5G54290 // AT1G62262 // AT4G15690 // AT3G15353 // AT1G59730 // AT1G11530 // AT5G10860
GO:0009206	P	purine ribonucleoside triphosphate biosynthetic process	5	968	45	28362	0.024	1	// ATMG00040 // ATCG00480 // ATCG00470 // ATMG01090 // AT2G07698
GO:0009205	P	purine ribonucleoside triphosphate metabolic process	9	968	155	28362	0.094	1	// ATCG00470 // ATCG00480 // ATCG01010 // AT5G25450 // ATMG01090 // AT3G49160 // AT2G07698 // ATMG00040 // AT5G47810
GO:0009201	P	ribonucleoside triphosphate biosynthetic process	6	968	55	28362	0.015	1	// AT3G27440 // ATCG00470 // ATCG00480 // ATMG01090 // AT2G07698 // ATMG00040
GO:0060255	P	regulation of macromolecule metabolic process	75	968	2998	28362	1	1	// AT1G64380 // AT5G54230 // AT5G60440 // AT4G00130 // AT3G53680 // AT5G21170 // AT4G12350 // AT1G73690 // AT4G01590 // AT5G18560 // AT4G38160 // AT1G73330 // AT1G47760 // AT4G16750 // AT4G18450 // AT1G68240 // AT3G45640 // AT1G26665 // AT1G15790 // AT3G60490 // ATCG00380 // AT5G02840 // AT1G52880 // AT5G44190 // AT5G52020 // AT5G23405 // AT1G69600 // AT2G39675 // AT3G12820 // AT1G07350 // AT1G62…
GO:0032787	P	monocarboxylic acid metabolic process	13	968	481	28362	0.83	1	// AT4G37150 // AT5G07010 // AT1G65520 // AT1G60810 // AT3G23840 // AT5G21170 // AT5G42650 // AT3G02620 // AT3G48520 // AT3G49160 // AT5G54080 // AT5G47810 // AT1G73805
GO:0030163	P	protein catabolic process	13	968	467	28362	0.8	1	// AT2G12480 // AT2G17450 // AT3G61460 // AT5G41700 // AT4G32940 // AT1G76410 // AT1G65040 // AT1G80440 // AT1G64230 // AT4G11320 // AT5G03240 // AT5G37890 // AT5G63760
GO:0046129	P	purine ribonucleoside biosynthetic process	5	968	72	28362	0.11	1	// ATMG00040 // ATCG00480 // ATCG00470 // ATMG01090 // AT2G07698
GO:0046128	P	purine ribonucleoside metabolic process	9	968	197	28362	0.24	1	// ATCG00470 // ATCG00480 // ATCG01010 // AT5G25450 // ATMG01090 // AT3G49160 // AT2G07698 // ATMG00040 // AT5G47810
GO:0010876	P	lipid localization	14	968	199	28362	0.012	1	// AT3G27660 // AT5G46890 // AT2G26370 // AT1G62510 // AT5G56100 // AT5G23830 // AT5G46900 // AT3G47770 // AT4G12480 // AT1G73780 // AT2G34690 // AT1G45015 // AT4G12520 // AT3G18280
GO:0009856	P	pollination	6	968	268	28362	0.89	1	// AT2G17430 // AT1G11280 // AT2G33100 // AT3G45640 // AT1G53000 // AT3G16640
GO:0048878	P	chemical homeostasis	12	968	352	28362	0.54	1	// AT1G58340 // AT5G26820 // AT5G28030 // AT1G53210 // AT2G24710 // AT5G16530 // AT1G62262 // AT2G17500 // AT1G73340 // AT4G08300 // AT3G15353 // AT3G16640
GO:0006163	P	purine nucleotide metabolic process	10	968	204	28362	0.17	1	// ATCG00470 // ATCG00480 // AT1G62590 // ATCG01010 // AT5G25450 // ATMG01090 // AT3G49160 // AT2G07698 // ATMG00040 // AT5G47810
GO:0006164	P	purine nucleotide biosynthetic process	6	968	85	28362	0.081	1	// ATCG00470 // ATCG00480 // AT1G62590 // ATMG01090 // AT2G07698 // ATMG00040
GO:0019438	P	aromatic compound biosynthetic process	84	968	3058	28362	0.99	1	// AT1G64380 // AT5G54230 // AT1G69600 // AT4G00130 // AT3G53680 // AT4G12350 // AT1G73690 // AT4G01590 // AT1G68240 // AT5G18560 // AT2G15400 // AT5G46590 // ATMG00040 // AT4G16750 // AT4G18450 // AT1G26570 // AT5G60440 // AT5G04330 // AT3G45640 // AT1G26665 // AT1G15790 // AT3G60490 // AT5G08330 // AT5G02840 // ATCG00470 // AT1G14687 // AT5G44190 // ATCG00180 // AT1G21100 // AT5G52020 // AT5G23…
GO:0042742	P	defense response to bacterium	13	968	354	28362	0.44	1	// AT5G17880 // AT2G19990 // AT4G12480 // AT3G44880 // AT2G34690 // AT4G24180 // AT2G23810 // AT1G73260 // AT4G23670 // AT4G23180 // AT1G73805 // AT3G14210 // AT3G16640
GO:0048589	P	developmental growth	13	968	458	28362	0.78	1	// AT3G45970 // AT1G12560 // AT4G01630 // AT5G56320 // AT5G60340 // AT5G46520 // AT5G18560 // AT2G20750 // AT1G49240 // AT1G44090 // AT1G53000 // AT5G60660 // AT3G16640
GO:1901576	P	organic substance biosynthetic process	150	968	5913	28362	1	1	// AT1G64380 // AT1G64660 // AT1G62150 // AT4G00130 // AT3G53680 // AT1G76490 // AT1G47760 // AT4G18450 // AT2G34500 // ATCG00380 // AT5G02840 // ATCG00180 // AT1G24240 // AT5G52020 // AT1G69600 // AT5G60440 // AT5G23280 // AT2G13360 // AT3G53370 // AT4G00040 // ATMG01090 // AT1G73340 // AT3G23510 // ATCG00190 // AT5G08330 // AT5G46590 // ATMG00020 // AT1G21910 // AT4G36900 // AT4G25640 // AT2G28…
GO:1901575	P	organic substance catabolic process	26	968	1249	28362	1	1	// AT2G17450 // AT3G57520 // AT1G64660 // AT1G80440 // AT4G11320 // AT3G14210 // AT5G41700 // AT4G32940 // AT5G03240 // AT5G54080 // AT5G63760 // AT3G44880 // AT3G61460 // AT5G18670 // AT1G65040 // AT2G12480 // AT1G64230 // AT5G47810 // AT1G28670 // AT3G23490 // AT2G03980 // AT5G37890 // AT3G09260 // AT1G76410 // AT1G65520 // AT3G49160
GO:0016049	P	cell growth	11	968	428	28362	0.86	1	// AT4G01630 // AT1G12560 // AT3G45970 // AT5G56320 // AT5G60340 // AT2G20750 // AT1G49240 // AT1G44090 // AT1G53000 // AT5G60660 // AT3G16640
GO:0016043	P	cellular component organization	56	968	2456	28362	1	1	// AT4G01630 // AT1G64660 // AT3G61320 // AT2G46455 // AT1G79040 // AT4G08410 // AT4G17730 // AT5G54290 // AT5G26980 // AT1G49240 // AT3G55770 // AT3G50820 // AT1G66590 // AT3G16640 // AT3G45970 // AT4G33970 // AT3G60150 // AT1G29260 // AT4G02130 // AT1G54500 // AT4G38160 // AT1G08460 // AT3G43210 // AT5G23940 // AT5G17780 // AT1G21310 // AT5G15290 // AT5G60340 // AT3G09260 // AT1G52825 // AT1G05…
GO:0065003	P	macromolecular complex assembly	14	968	424	28362	0.59	1	// AT1G52825 // AT1G64660 // AT3G50820 // AT3G60150 // AT5G23660 // AT1G79040 // AT1G54500 // AT4G38160 // AT3G22880 // AT5G54290 // AT1G54260 // ATCG00360 // AT1G05385 // AT1G66590
GO:0065007	P	biological regulation	181	968	6062	28362	0.98	1	// AT1G48260 // AT1G64380 // AT2G46450 // AT4G00130 // AT3G22961 // AT3G53680 // AT1G53210 // AT5G16530 // AT1G73330 // AT4G18450 // AT1G61180 // AT3G05990 // AT1G11530 // AT5G02840 // AT5G33355 // AT5G52020 // AT1G69600 // AT1G58340 // AT1G51270 // AT1G62150 // AT4G16950 // AT3G09260 // AT5G23280 // AT5G46510 // AT5G25910 // AT3G53370 // AT1G34047 // AT3G59930 // AT5G36930 // AT5G56100 // AT1G73…
GO:0098662	P	inorganic cation transmembrane transport	8	968	153	28362	0.16	1	// AT2G32270 // ATCG00470 // ATCG00480 // AT1G05300 // ATMG01090 // AT2G07698 // ATMG00040 // AT5G26820
GO:0098660	P	inorganic ion transmembrane transport	8	968	178	28362	0.27	1	// AT2G32270 // ATCG00470 // ATCG00480 // AT1G05300 // ATMG01090 // AT2G07698 // ATMG00040 // AT5G26820
GO:0065009	P	regulation of molecular function	7	968	249	28362	0.74	1	// AT5G21170 // AT1G73330 // AT4G25250 // AT5G20480 // AT4G23690 // AT3G45640 // AT5G08330
GO:0065008	P	regulation of biological quality	34	968	1255	28362	0.93	1	// AT2G46450 // AT2G43535 // ATCG00380 // AT5G15410 // AT1G34047 // AT1G53210 // AT5G16530 // AT5G54290 // AT2G36255 // AT1G58340 // AT1G11530 // AT3G16640 // AT4G36910 // AT5G33355 // AT3G27660 // AT1G65970 // AT5G26820 // AT1G62262 // AT5G60440 // AT2G17500 // AT5G26140 // AT5G10860 // AT3G57070 // AT3G59930 // AT2G24710 // AT5G56100 // AT1G73340 // AT3G15353 // AT5G01990 // AT5G06690 // AT5G28…
GO:0009156	P	ribonucleoside monophosphate biosynthetic process	6	968	80	28362	0.065	1	// AT3G27440 // ATCG00470 // ATCG00480 // ATMG01090 // AT2G07698 // ATMG00040
GO:0009873	P	ethylene-activated signaling pathway	14	968	185	28362	0.0065	1	// AT4G36900 // AT1G77640 // AT5G21120 // AT1G64380 // AT3G61630 // AT5G52020 // AT4G16750 // AT2G23340 // AT5G18560 // AT4G39780 // AT4G18450 // AT5G61600 // AT3G60490 // AT1G21910
GO:0009152	P	purine ribonucleotide biosynthetic process	6	968	83	28362	0.074	1	// ATCG00470 // ATCG00480 // AT1G62590 // ATMG01090 // AT2G07698 // ATMG00040
GO:0009150	P	purine ribonucleotide metabolic process	10	968	202	28362	0.16	1	// ATCG00470 // ATCG00480 // AT1G62590 // ATCG01010 // AT5G25450 // ATMG01090 // AT3G49160 // AT2G07698 // ATMG00040 // AT5G47810
GO:0036211	P	protein modification process	48	968	2126	28362	1	1	// AT1G48260 // AT2G17450 // AT1G11280 // AT5G21170 // AT1G51870 // AT1G08460 // AT1G47760 // AT2G13800 // AT3G59000 // AT1G23980 // AT3G45640 // AT3G55040 // AT5G57565 // AT2G34990 // AT1G53950 // AT1G16260 // AT5G41700 // AT5G60440 // AT3G16030 // AT4G23180 // AT5G37890 // AT5G63760 // AT1G67880 // AT5G18340 // AT5G46650 // AT1G73690 // AT3G45430 // AT5G47110 // AT3G27540 // AT3G45410 // AT1G65…
GO:0044802	P	single-organism membrane organization	6	968	153	28362	0.43	1	// AT2G46455 // AT4G17730 // AT3G24890 // AT5G26980 // AT3G61320 // AT3G45280
GO:0010015	P	root morphogenesis	10	968	249	28362	0.35	1	// AT4G01630 // AT1G12560 // AT5G56320 // AT5G46520 // AT5G18560 // AT2G17500 // AT1G49240 // AT1G58340 // AT5G60660 // AT3G16640
GO:0008152	P	metabolic process	322	968	12035	28362	1	1	// AT1G48260 // AT1G64380 // AT1G64660 // AT2G38230 // AT2G24580 // AT1G09910 // AT3G53680 // AT2G02000 // AT1G76490 // AT5G01800 // AT5G07010 // AT5G54290 // AT2G39675 // AT1G73330 // AT1G47760 // AT5G53110 // AT4G18450 // AT3G59000 // AT1G53950 // AT4G11330 // AT1G11530 // AT2G34500 // AT3G10200 // AT4G37150 // AT5G02840 // AT1G65950 // AT4G15280 // ATCG00180 // AT1G24240 // AT5G52020 // AT1G69…
GO:1901698	P	response to nitrogen compound	10	968	264	28362	0.42	1	// AT3G22680 // AT1G64380 // AT2G34600 // AT5G25910 // AT4G26400 // AT3G61460 // AT4G15975 // AT4G18450 // AT3G45640 // AT4G39070
GO:0031640	P	killing of cells of other organism	5	968	274	28362	0.95	1	// AT1G34047 // AT5G33355 // AT3G59930 // AT2G36255 // AT2G43535
GO:0006869	P	lipid transport	12	968	174	28362	0.021	1	// AT5G46890 // AT2G26370 // AT1G62510 // AT2G34690 // AT5G23830 // AT5G46900 // AT3G47770 // AT4G12480 // AT1G73780 // AT1G45015 // AT4G12520 // AT3G18280
GO:0016310	P	phosphorylation	28	968	1254	28362	0.99	1	// AT1G48260 // AT1G11280 // AT5G21170 // AT1G51870 // AT1G58150 // AT5G25450 // AT3G45640 // AT1G48430 // AT5G57565 // AT1G65950 // AT5G60440 // AT3G16030 // AT4G23180 // AT2G13800 // AT1G73690 // AT3G45430 // AT1G16260 // AT3G45410 // AT1G47760 // AT4G11330 // AT5G47810 // AT3G27440 // AT5G53110 // ATCG01010 // AT5G20480 // AT5G01920 // AT5G60340 // AT3G49160
GO:0050801	P	ion homeostasis	6	968	229	28362	0.79	1	// AT2G24710 // AT5G26820 // AT1G62262 // AT1G53210 // AT1G58340 // AT3G15353
GO:0009791	P	post-embryonic development	34	968	1576	28362	1	1	// AT4G01630 // AT3G63210 // AT3G61630 // AT5G49360 // AT5G18560 // AT3G45640 // AT2G01520 // AT3G16640 // AT5G41700 // AT1G52880 // AT3G27660 // AT5G44190 // AT2G17500 // AT5G13170 // AT5G60440 // AT5G23940 // AT2G45210 // AT4G37690 // AT4G39070 // AT3G47620 // AT5G09805 // AT5G23660 // AT5G27320 // AT5G24655 // AT3G44880 // AT1G19080 // AT4G25640 // AT5G56320 // AT1G66400 // AT1G12910 // AT3G48…
GO:0009790	P	embryo development	8	968	571	28362	1	1	// AT1G19080 // AT1G52880 // AT5G23660 // AT3G61630 // AT4G15910 // AT5G13170 // AT5G23940 // AT3G16640
GO:0034641	P	cellular nitrogen compound metabolic process	127	968	5805	28362	1	1	// AT1G64380 // AT1G62150 // AT4G00130 // AT3G53680 // ATCG00190 // AT4G18450 // AT5G02840 // ATCG00180 // AT1G24240 // AT5G52020 // AT1G69600 // AT1G07350 // AT5G60440 // AT3G09260 // AT5G23280 // AT3G53370 // AT1G14687 // AT3G44880 // AT5G08600 // ATMG01090 // AT1G47760 // AT5G08330 // AT5G46590 // ATMG00020 // AT1G21910 // AT4G36900 // AT4G39780 // AT1G62085 // AT5G24930 // AT5G54230 // AT1G03…
GO:0045229	P	external encapsulating structure organization	20	968	551	28362	0.42	1	// AT3G45970 // AT1G05650 // AT4G33970 // AT1G12560 // AT3G23840 // AT4G01630 // AT5G44930 // AT5G56320 // AT2G28110 // AT1G21310 // AT2G20750 // AT4G19420 // AT4G13340 // AT2G33100 // AT1G53000 // AT5G17780 // AT4G01770 // AT4G02130 // AT4G08410 // AT5G15290
GO:0034645	P	cellular macromolecule biosynthetic process	101	968	4455	28362	1	1	// AT1G64380 // AT1G62150 // AT4G00130 // AT3G53680 // ATCG00190 // AT4G18450 // AT5G02840 // ATCG00180 // AT1G24240 // AT5G52020 // AT1G69600 // AT5G60440 // AT5G23280 // AT3G53370 // AT1G14687 // AT1G47760 // AT5G08330 // AT5G46590 // ATMG00020 // AT1G21910 // AT4G36900 // AT2G28110 // AT4G39780 // AT1G62085 // AT5G24930 // AT5G54230 // AT3G61630 // AT1G04240 // AT1G73690 // AT1G35560 // AT5G24…
GO:0023051	P	regulation of signaling	6	968	231	28362	0.8	1	// AT4G39070 // AT2G34600 // AT5G27320 // AT1G03660 // AT3G45640 // AT1G80440
GO:0009651	P	response to salt stress	20	968	574	28362	0.5	1	// AT1G13930 // AT5G02840 // AT5G54230 // AT3G23490 // AT4G12480 // AT1G16370 // AT1G53210 // AT5G47450 // AT1G01620 // AT5G25980 // AT3G05880 // AT3G45410 // AT1G49240 // AT1G73260 // AT2G45960 // AT4G23670 // AT5G10860 // AT3G09260 // AT4G23400 // AT1G18330
GO:0010646	P	regulation of cell communication	7	968	234	28362	0.69	1	// AT4G39070 // AT2G34600 // AT5G18200 // AT5G27320 // AT1G03660 // AT3G45640 // AT1G80440
GO:0009126	P	purine nucleoside monophosphate metabolic process	9	968	174	28362	0.15	1	// ATCG00470 // ATCG00480 // ATCG01010 // AT5G25450 // ATMG01090 // AT3G49160 // AT2G07698 // ATMG00040 // AT5G47810
GO:0009127	P	purine nucleoside monophosphate biosynthetic process	5	968	64	28362	0.078	1	// ATMG00040 // ATCG00480 // ATCG00470 // ATMG01090 // AT2G07698
GO:0009124	P	nucleoside monophosphate biosynthetic process	6	968	85	28362	0.081	1	// AT3G27440 // ATCG00470 // ATCG00480 // ATMG01090 // AT2G07698 // ATMG00040
GO:0009555	P	pollen development	8	968	311	28362	0.83	1	// AT3G23840 // AT4G25640 // AT1G74450 // AT5G16530 // AT3G48520 // AT3G45640 // AT1G53000 // AT3G43210
GO:0044364	P	disruption of cells of other organism	5	968	274	28362	0.95	1	// AT1G34047 // AT5G33355 // AT3G59930 // AT2G36255 // AT2G43535
GO:0000041	P	transition metal ion transport	5	968	80	28362	0.15	1	// AT1G05300 // AT2G32270 // AT5G26820 // AT5G21930 // AT5G59520
GO:0022613	P	ribonucleoprotein complex biogenesis	7	968	399	28362	0.98	1	// AT1G03935 // AT1G24240 // AT5G65220 // AT4G38160 // AT5G08600 // AT3G47348 // AT2G40010
GO:1901605	P	alpha-amino acid metabolic process	8	968	242	28362	0.59	1	// AT1G64660 // AT5G20980 // AT2G02000 // AT5G28030 // AT1G29410 // AT5G56760 // AT2G13360 // AT5G54080
GO:0008380	P	RNA splicing	5	968	236	28362	0.9	1	// AT1G51965 // AT1G07350 // AT5G46315 // AT3G56705 // AT4G38160
GO:1901607	P	alpha-amino acid biosynthetic process	6	968	154	28362	0.43	1	// AT1G64660 // AT5G20980 // AT5G28030 // AT1G29410 // AT5G56760 // AT2G13360
GO:0044238	P	primary metabolic process	228	968	9890	28362	1	1	// AT1G48260 // AT1G64380 // AT1G64660 // AT1G65520 // AT1G09910 // AT3G53680 // AT1G76490 // AT5G01800 // AT1G73330 // AT1G47760 // AT4G18450 // AT3G59000 // AT1G53950 // AT4G11330 // AT2G34500 // AT4G00130 // AT2G05400 // AT5G02840 // ATCG00180 // AT1G24240 // AT5G52020 // AT1G69600 // AT5G43580 // AT3G14240 // AT1G23980 // AT1G22710 // AT1G07350 // AT1G62150 // AT5G64240 // AT5G37890 // AT5G23…
GO:0030001	P	metal ion transport	6	968	263	28362	0.88	1	// AT2G32270 // AT5G26820 // AT5G21930 // AT5G15410 // AT1G05300 // AT5G59520
GO:0045893	P	positive regulation of transcription, DNA-templated	9	968	347	28362	0.83	1	// AT1G73690 // AT5G44190 // AT5G27810 // AT5G52020 // AT1G69600 // AT5G60440 // AT5G61600 // AT1G47760 // AT1G21910
GO:0055080	P	cation homeostasis	5	968	194	28362	0.79	1	// AT5G26820 // AT1G58340 // AT3G15353 // AT1G53210 // AT2G24710
GO:0045454	P	cell redox homeostasis	9	968	147	28362	0.074	1	// AT4G36910 // AT5G06690 // AT3G57070 // AT1G65970 // AT5G54290 // AT4G15690 // AT1G59730 // AT1G11530 // AT5G10860
GO:0055085	P	transmembrane transport	39	968	667	28362	0.0013	1	// AT5G03560 // AT1G16390 // ATCG00480 // AT2G45960 // AT5G16530 // AT1G05300 // AT2G04090 // AT1G71870 // AT1G61890 // AT5G27350 // ATCG00470 // AT5G18290 // AT5G26820 // AT2G17500 // AT1G01620 // AT1G62262 // AT2G07698 // AT4G34190 // AT1G58340 // AT5G60660 // AT5G47110 // AT1G17530 // AT2G04080 // ATMG01090 // AT3G60160 // ATMG00040 // AT5G01990 // AT4G21120 // AT4G23400 // AT2G32270 // AT2G04…
GO:0055086	P	nucleobase-containing small molecule metabolic process	14	968	370	28362	0.39	1	// AT3G27440 // ATCG00470 // AT3G49160 // ATCG00480 // AT5G25450 // ATCG01010 // AT1G62590 // ATMG01090 // AT5G24410 // AT2G07698 // ATMG00040 // AT3G49360 // AT5G60340 // AT5G47810
GO:0043604	P	amide biosynthetic process	23	968	1536	28362	1	1	// ATCG00380 // ATCG00660 // AT5G24510 // AT1G57860 // ATCG01020 // AT1G24240 // ATMG00090 // ATCG00065 // AT5G40950 // ATCG00650 // ATCG00160 // AT5G65220 // ATMG00020 // AT1G53410 // AT2G40010 // ATMG00080 // AT5G17870 // ATCG00370 // ATCG00400 // ATCG00010 // ATCG00760 // ATCG00640 // AT1G29970
GO:0009832	P	plant-type cell wall biogenesis	5	968	160	28362	0.64	1	// AT5G44930 // AT4G01770 // AT4G12350 // AT2G28110 // AT2G33100
GO:0032268	P	regulation of cellular protein metabolic process	6	968	350	28362	0.98	1	// AT3G50820 // AT5G21170 // AT1G73330 // AT3G45640 // AT5G63760 // ATCG00380
GO:0007568	P	aging	10	968	174	28362	0.085	1	// AT5G66040 // AT5G23030 // AT5G44190 // AT2G21045 // AT5G13170 // AT4G32940 // AT2G23810 // AT3G14067 // AT2G45210 // AT3G10985
GO:0006082	P	organic acid metabolic process	30	968	1099	28362	0.91	1	// AT2G43910 // AT1G64660 // AT1G60810 // AT5G21170 // AT2G02380 // AT5G07010 // AT5G25980 // AT4G37150 // AT5G42650 // AT5G52020 // AT4G23590 // AT2G13360 // AT2G02000 // AT5G54080 // AT1G65520 // AT1G73805 // AT5G20980 // AT1G29410 // AT5G56760 // AT5G47810 // AT3G23840 // AT3G23490 // AT5G28030 // AT3G09260 // AT3G02620 // AT3G48520 // AT3G14210 // AT3G28920 // AT1G44090 // AT3G49160
GO:0009725	P	response to hormone	62	968	1631	28362	0.21	1	// AT1G64380 // AT5G54230 // AT3G50970 // AT3G63210 // AT3G61630 // AT1G04240 // AT4G12480 // AT1G58340 // AT5G07010 // AT5G18560 // AT5G16530 // AT5G25980 // AT4G24180 // AT4G18450 // AT3G45640 // AT1G48690 // AT3G60490 // AT3G16640 // AT1G79130 // AT5G02840 // AT5G24780 // AT5G42650 // AT5G52020 // AT1G79040 // AT4G15910 // AT5G13170 // AT4G32940 // AT2G17500 // AT2G23340 // AT5G40950 // AT2G45…
GO:0043170	P	macromolecule metabolic process	173	968	8111	28362	1	1	// AT1G48260 // AT1G64380 // AT4G00130 // AT3G53680 // AT1G72200 // AT2G39675 // AT1G73330 // AT1G47760 // AT4G18450 // AT3G59000 // AT1G53950 // AT4G11330 // AT2G05400 // AT5G02840 // ATCG00180 // AT1G24240 // AT5G52020 // AT1G69600 // AT5G43580 // AT3G14240 // AT1G23980 // AT1G07350 // AT1G62150 // AT5G64240 // AT5G37890 // AT5G23280 // AT5G18340 // AT3G14067 // AT3G45430 // AT1G14687 // AT3G27…
GO:0010628	P	positive regulation of gene expression	10	968	383	28362	0.84	1	// AT1G73690 // ATCG00380 // AT5G44190 // AT5G27810 // AT5G52020 // AT1G69600 // AT5G60440 // AT5G61600 // AT1G47760 // AT1G21910
GO:0032502	P	developmental process	79	968	3233	28362	1	1	// AT4G39070 // AT5G47990 // AT3G63210 // AT4G01630 // AT3G61630 // AT1G66400 // AT5G49360 // AT2G33830 // AT5G46520 // AT5G18560 // AT4G15910 // AT4G16750 // AT2G23810 // AT1G49240 // AT5G23030 // AT3G45640 // AT2G01520 // AT1G09560 // AT3G43210 // AT3G16640 // AT1G28330 // AT3G45970 // AT4G18510 // AT1G52880 // AT3G27660 // AT5G44190 // AT1G29410 // AT1G53000 // AT4G38160 // AT2G21045 // AT5G13…
GO:0009991	P	response to extracellular stimulus	5	968	225	28362	0.88	1	// AT5G21170 // AT1G64660 // AT5G18200 // AT1G20630 // AT1G16370
GO:0010498	P	proteasomal protein catabolic process	6	968	172	28362	0.54	1	// AT2G17450 // AT3G61460 // AT1G76410 // AT1G65040 // AT1G80440 // AT5G63760
GO:0031328	P	positive regulation of cellular biosynthetic process	11	968	396	28362	0.79	1	// AT1G69600 // AT1G73690 // ATCG00380 // AT5G44190 // AT5G27810 // AT5G52020 // AT5G47110 // AT5G60440 // AT5G61600 // AT1G47760 // AT1G21910
GO:0031326	P	regulation of cellular biosynthetic process	63	968	2734	28362	1	1	// AT1G64380 // AT5G54230 // AT5G60440 // AT4G00130 // AT3G53680 // AT1G04240 // AT1G73690 // AT4G01590 // AT5G18560 // AT1G35560 // AT5G46590 // AT1G47655 // AT4G16750 // AT4G18450 // AT1G68240 // AT1G26665 // AT1G15790 // AT3G60490 // ATCG00380 // AT5G02840 // AT1G52880 // AT5G44190 // AT5G52020 // AT5G23405 // AT1G69600 // AT4G38160 // AT3G12820 // AT3G61630 // AT1G62150 // AT2G23340 // AT3G28…
GO:0031325	P	positive regulation of cellular metabolic process	13	968	495	28362	0.86	1	// AT1G69600 // AT1G73690 // ATCG00380 // AT5G44190 // AT5G27810 // AT5G52020 // AT5G47110 // AT5G60440 // AT5G61600 // AT3G45640 // AT1G47760 // AT5G63760 // AT1G21910
GO:0019757	P	glycosinolate metabolic process	6	968	99	28362	0.13	1	// AT2G43910 // AT5G52020 // AT5G25980 // AT3G14210 // AT3G28920 // AT3G09260
GO:0031323	P	regulation of cellular metabolic process	75	968	2980	28362	1	1	// AT1G64380 // AT5G54230 // AT5G60440 // AT4G00130 // AT3G53680 // AT5G21170 // AT4G12350 // AT1G73690 // AT4G01590 // AT5G18560 // AT1G35560 // AT1G73330 // AT1G47760 // AT4G16750 // AT4G18450 // AT1G68240 // AT3G61320 // AT3G45640 // AT1G26665 // AT1G15790 // AT3G60490 // ATCG00380 // AT5G02840 // AT1G52880 // AT2G47400 // AT5G44190 // AT5G52020 // AT5G23405 // AT1G69600 // AT4G38160 // AT3G12…
GO:0019752	P	carboxylic acid metabolic process	20	968	864	28362	0.97	1	// AT4G37150 // AT1G64660 // AT1G65520 // AT1G60810 // AT5G20980 // AT5G21170 // AT5G28030 // AT5G07010 // AT4G23590 // AT3G02620 // AT3G48520 // AT5G56760 // AT3G49160 // AT2G13360 // AT2G02000 // AT5G42650 // AT3G23840 // AT5G54080 // AT5G47810 // AT1G73805
GO:0090304	P	nucleic acid metabolic process	78	968	3768	28362	1	1	// AT1G64380 // AT5G54230 // AT1G69600 // AT1G03935 // AT4G00130 // AT3G53680 // AT4G12350 // AT1G73690 // AT4G01590 // AT1G31600 // AT5G18560 // AT2G15400 // AT5G46590 // AT1G47760 // AT4G16750 // AT4G18450 // AT1G68240 // AT5G60440 // AT1G26665 // AT1G15790 // AT3G60490 // AT5G02840 // AT1G52880 // AT5G44190 // ATCG00180 // AT5G46315 // AT3G20760 // AT3G61630 // AT1G62590 // AT4G38160 // AT5G23…
GO:0071496	P	cellular response to external stimulus	5	968	208	28362	0.84	1	// AT5G21170 // AT1G64660 // AT5G18200 // AT1G20630 // AT1G16370
GO:0015893	P	drug transport	8	968	74	28362	0.0057	1	// AT2G04100 // AT4G25640 // AT1G58340 // AT2G04080 // AT2G04090 // AT1G71870 // AT1G61890 // AT1G33100
GO:0040007	P	growth	18	968	678	28362	0.88	1	// AT3G12830 // AT3G45970 // AT1G12560 // AT4G01630 // AT1G29410 // AT5G56320 // AT5G60340 // AT5G46520 // AT5G18560 // AT2G20750 // AT1G79130 // AT2G17500 // AT1G49240 // AT1G44090 // AT2G45210 // AT1G53000 // AT5G60660 // AT3G16640
GO:0071822	P	protein complex subunit organization	13	968	338	28362	0.38	1	// AT1G52825 // AT1G64660 // AT3G50820 // AT3G60150 // AT5G23660 // AT1G79040 // AT1G54500 // AT5G54290 // AT1G54260 // ATCG00360 // AT1G05385 // AT1G66590 // AT3G16640
GO:0040008	P	regulation of growth	7	968	276	28362	0.83	1	// AT3G12830 // AT5G46520 // AT1G79130 // AT2G17500 // AT2G45210 // AT5G60340 // AT3G16640
GO:0071554	P	cell wall organization or biogenesis	23	968	704	28362	0.61	1	// AT4G01630 // AT4G02130 // AT4G08410 // AT5G15290 // AT3G45970 // AT4G33970 // AT5G17780 // AT1G21310 // AT3G15060 // AT4G12350 // AT1G05650 // AT1G12560 // AT4G19420 // AT2G33100 // AT1G53000 // AT2G20750 // AT3G23840 // AT5G56320 // AT2G28110 // AT4G13340 // AT4G01770 // AT5G01100 // AT5G44930
GO:0071555	P	cell wall organization	20	968	518	28362	0.32	1	// AT3G45970 // AT1G05650 // AT4G33970 // AT1G12560 // AT3G23840 // AT4G01630 // AT5G44930 // AT5G56320 // AT2G28110 // AT1G21310 // AT2G20750 // AT4G19420 // AT4G13340 // AT2G33100 // AT1G53000 // AT5G17780 // AT4G01770 // AT4G02130 // AT4G08410 // AT5G15290
GO:0010467	P	gene expression	105	968	4747	28362	1	1	// AT1G64380 // AT4G00130 // AT3G53680 // AT2G39675 // ATCG00190 // AT4G18450 // AT4G11330 // AT5G02840 // ATCG00180 // AT1G24240 // AT5G52020 // AT1G69600 // AT1G07350 // AT5G60440 // AT5G23280 // AT3G53370 // AT1G14687 // AT5G08600 // AT1G47760 // AT5G08330 // AT5G46590 // ATMG00020 // AT1G21910 // AT4G36900 // AT4G39780 // AT1G62085 // AT5G24930 // AT5G54230 // AT1G03935 // AT3G61630 // AT1G04…
GO:0019760	P	glucosinolate metabolic process	6	968	99	28362	0.13	1	// AT2G43910 // AT5G52020 // AT5G25980 // AT3G14210 // AT3G28920 // AT3G09260
GO:0009908	P	flower development	14	968	520	28362	0.84	1	// AT1G52880 // AT4G25640 // AT5G44190 // AT1G44090 // AT1G66400 // AT3G44880 // AT5G41700 // AT3G48520 // AT5G24655 // AT5G18560 // AT5G09805 // AT3G45640 // AT5G27320 // AT5G24930
GO:0010468	P	regulation of gene expression	70	968	2814	28362	1	1	// AT1G64380 // AT5G54230 // AT5G60440 // AT4G00130 // AT3G53680 // AT4G12350 // AT1G73690 // AT4G01590 // AT5G18560 // AT4G38160 // AT5G46590 // AT1G47655 // AT4G16750 // AT4G18450 // AT1G68240 // AT3G45640 // AT1G26665 // AT1G15790 // AT3G60490 // ATCG00380 // AT5G02840 // AT1G52880 // AT5G44190 // AT5G52020 // AT5G23405 // AT1G69600 // AT2G39675 // AT3G12820 // AT1G07350 // AT1G62150 // AT2G23…
GO:0048438	P	floral whorl development	5	968	188	28362	0.77	1	// AT5G41700 // AT3G48520 // AT1G52880 // AT4G25640 // AT3G45640
GO:0019941	P	modification-dependent protein catabolic process	10	968	378	28362	0.83	1	// AT2G17450 // AT5G41700 // AT3G61460 // AT1G76410 // AT1G65040 // AT1G80440 // AT1G64230 // AT5G03240 // AT5G37890 // AT5G63760
GO:0044265	P	cellular macromolecule catabolic process	13	968	541	28362	0.92	1	// AT2G12480 // AT2G17450 // AT3G61460 // AT5G41700 // AT4G32940 // AT1G76410 // AT1G65040 // AT1G80440 // AT1G64230 // AT4G11320 // AT5G03240 // AT5G37890 // AT5G63760
GO:0007154	P	cell communication	91	968	2223	28362	0.046	1	// AT1G48260 // AT1G64380 // AT1G64660 // AT5G16530 // AT4G18450 // AT1G61180 // AT1G16370 // AT3G05990 // AT4G18510 // AT5G52020 // AT1G51270 // AT5G60440 // AT4G16950 // AT5G40170 // AT5G11250 // AT5G36930 // AT1G47760 // AT1G21910 // AT4G36900 // AT5G45070 // AT3G43740 // AT4G39780 // AT5G48780 // AT5G41750 // AT5G44910 // AT3G61630 // AT1G04240 // AT5G17890 // AT5G25980 // AT5G43730 // AT5G41…
GO:0044085	P	cellular component biogenesis	29	968	1095	28362	0.93	1	// AT1G64660 // AT1G03935 // AT1G79040 // AT4G12350 // AT5G54290 // AT3G55770 // AT1G66590 // AT5G15290 // AT3G27660 // AT3G60150 // AT1G24240 // AT1G54500 // AT4G38160 // AT3G15060 // AT1G52825 // AT5G23660 // AT5G65220 // AT3G22880 // AT5G08600 // AT2G33100 // AT3G50820 // AT5G44930 // AT2G28110 // AT1G54260 // AT4G01770 // ATCG00360 // AT3G47348 // AT2G40010 // AT1G05385
GO:0015031	P	protein transport	10	968	653	28362	1	1	// AT5G17190 // AT4G17730 // AT4G39180 // AT3G61630 // AT1G29260 // AT1G22740 // AT1G17530 // AT5G26980 // AT3G15060 // AT3G45280
GO:0006970	P	response to osmotic stress	23	968	636	28362	0.42	1	// AT5G54230 // AT2G45960 // AT1G53210 // AT5G47450 // AT5G25980 // AT1G16370 // AT3G45640 // AT5G02840 // AT1G58340 // AT1G01620 // AT5G13170 // AT4G12480 // AT4G23670 // AT3G09260 // AT5G10860 // AT3G05880 // AT3G45410 // AT1G73260 // AT4G23400 // AT1G13930 // AT3G23490 // AT1G18330 // AT1G49240
GO:0098655	P	cation transmembrane transport	9	968	172	28362	0.15	1	// AT2G32270 // ATCG00470 // ATCG00480 // AT1G05300 // ATMG01090 // AT5G03560 // AT2G07698 // ATMG00040 // AT5G26820
GO:0035821	P	modification of morphology or physiology of other organism	5	968	305	28362	0.98	1	// AT1G34047 // AT5G33355 // AT3G59930 // AT2G36255 // AT2G43535
GO:0043531	F	ADP binding	30	968	157	28362	7.7e-13	7.2e-10	// AT4G16960 // AT5G41750 // AT5G35450 // AT5G46520 // AT5G17890 // AT1G61180 // AT5G43730 // AT5G41540 // AT5G45240 // AT5G18200 // AT5G41740 // AT5G05400 // AT4G16950 // AT5G38350 // AT5G17880 // AT5G46510 // AT4G36140 // AT5G11250 // AT5G36930 // AT4G19500 // AT4G19510 // AT1G27180 // AT5G51630 // AT1G63860 // AT3G46730 // AT1G63880 // AT5G48780 // AT1G63350 // AT5G48620 // AT1G15890
GO:0004497	F	monooxygenase activity	24	968	305	28362	0.00027	0.1	// AT1G63370 // AT5G05320 // AT5G61290 // AT3G20100 // AT5G04330 // AT5G42580 // AT2G34500 // AT3G14690 // AT5G42650 // AT1G50520 // AT4G15330 // AT3G44880 // AT1G73340 // AT1G66540 // AT3G14680 // AT3G03470 // AT3G26290 // AT1G64950 // AT5G47990 // AT3G48520 // AT5G63450 // AT3G14640 // AT1G62580 // AT4G12330
GO:0019825	F	oxygen binding	20	968	234	28362	0.00032	0.1	// AT4G15330 // AT5G42650 // AT3G26290 // AT1G64950 // AT1G50520 // AT5G47990 // AT3G14690 // AT3G20100 // AT3G14680 // AT3G48520 // AT1G73340 // AT5G04330 // AT5G42580 // AT5G63450 // AT3G14640 // AT1G62580 // AT4G12330 // AT2G34500 // AT3G03470 // AT1G66540
GO:0015238	F	drug transmembrane transporter activity	9	968	73	28362	0.0015	0.36	// AT2G04100 // AT4G25640 // AT1G58340 // AT2G04080 // AT2G04090 // AT1G71870 // AT1G61890 // AT1G33100 // AT3G60160
GO:0090484	F	drug transporter activity	9	968	77	28362	0.0021	0.4	// AT2G04100 // AT4G25640 // AT1G58340 // AT2G04080 // AT2G04090 // AT1G71870 // AT1G61890 // AT1G33100 // AT3G60160
GO:0005372	F	water transmembrane transporter activity	6	968	39	28362	0.0035	0.46	// AT5G60660 // AT2G45960 // AT5G47450 // AT1G01620 // AT5G18290 // AT4G23400
GO:0015250	F	water channel activity	6	968	39	28362	0.0035	0.46	// AT5G60660 // AT2G45960 // AT5G47450 // AT1G01620 // AT5G18290 // AT4G23400
GO:0022857	F	transmembrane transporter activity	57	968	1146	28362	0.0042	0.49	// AT2G46450 // AT5G03560 // AT1G16390 // AT5G15410 // ATCG00480 // AT2G45960 // AT1G53210 // AT5G47450 // AT5G16530 // AT5G18290 // AT3G47770 // AT5G25450 // AT2G04090 // AT1G71870 // AT1G61890 // AT5G27350 // AT3G45870 // AT1G22710 // ATCG00470 // AT1G05300 // AT1G62262 // AT1G01620 // AT5G13170 // AT2G17500 // AT2G07698 // AT3G14770 // AT4G34190 // AT1G58340 // AT5G21930 // AT5G23660 // AT5G60…
GO:0046933	F	proton-transporting ATP synthase activity, rotational mechanism	5	968	30	28362	0.0055	0.52	// ATMG00040 // ATCG00480 // ATCG00470 // ATMG01090 // AT2G07698
GO:0016705	F	oxidoreductase activity, acting on paired donors, with incorporation or reduction of molecular oxygen	25	968	407	28362	0.0051	0.52	// AT1G63370 // AT5G61290 // AT3G20100 // AT5G04330 // AT5G42580 // AT2G34500 // AT3G14690 // AT5G42650 // AT5G63600 // AT1G50520 // AT4G15330 // AT1G73340 // AT3G46490 // AT3G14680 // AT3G03470 // AT3G26290 // AT1G64950 // AT5G47990 // AT3G02620 // AT3G48520 // AT1G06640 // AT1G44090 // AT5G63450 // AT1G66540 // AT4G12330
GO:0005506	F	iron ion binding	20	968	317	28362	0.0088	0.75	// AT1G31600 // AT5G42650 // AT4G15330 // AT3G26290 // AT1G64950 // AT1G50520 // AT5G47990 // AT1G54500 // AT3G20100 // AT3G14680 // AT3G48520 // AT3G14690 // AT1G73340 // AT5G04330 // AT5G42580 // AT5G63450 // AT1G66540 // AT4G12330 // AT2G34500 // AT3G03470
GO:0051119	F	sugar transmembrane transporter activity	10	968	118	28362	0.01	0.78	// AT1G22710 // AT4G15920 // AT1G16390 // AT5G23660 // AT5G13170 // AT1G16370 // AT5G27350 // AT3G14770 // AT4G21480 // AT3G05160
GO:0022891	F	substrate-specific transmembrane transporter activity	45	968	916	28362	0.012	0.8	// AT2G46450 // AT3G61320 // AT1G16390 // AT5G15410 // ATCG00480 // AT2G45960 // AT1G53210 // AT5G47450 // AT5G16530 // AT5G18290 // AT5G25450 // AT1G16370 // AT5G03560 // AT5G27350 // AT1G22710 // ATCG00470 // AT1G05300 // AT2G17500 // AT1G01620 // AT5G13170 // AT1G62262 // AT2G07698 // AT3G14770 // AT4G34190 // AT5G21930 // AT5G23660 // AT5G60660 // AT5G47110 // AT2G24710 // AT2G34690 // AT1G17…
GO:0015267	F	channel activity	12	968	171	28362	0.019	0.8	// AT1G17530 // AT2G46450 // AT5G15410 // AT5G60660 // AT2G45960 // AT2G24710 // AT5G47450 // AT1G01620 // AT5G18290 // AT1G62262 // AT3G61320 // AT4G23400
GO:0005215	F	transporter activity	64	968	1406	28362	0.015	0.8	// AT2G46450 // AT5G03560 // AT1G16390 // AT5G15410 // ATCG00480 // AT2G45960 // AT1G53210 // AT5G47450 // AT5G16530 // AT5G18290 // AT3G47770 // AT5G25450 // AT2G04090 // AT1G71870 // AT1G61890 // AT5G27350 // AT3G45870 // ATMG00110 // AT1G22710 // ATCG00470 // AT1G05300 // AT2G17500 // AT1G01620 // AT5G13170 // AT1G62262 // AT2G07698 // AT3G14770 // AT4G34190 // AT1G58340 // AT5G46040 // AT4G18…
GO:0046906	F	tetrapyrrole binding	23	968	402	28362	0.015	0.8	// AT3G20100 // AT5G04330 // AT5G42580 // AT2G34500 // AT3G14690 // AT5G42650 // AT4G34190 // AT1G50520 // AT5G47110 // AT4G15330 // AT1G73340 // AT3G14680 // AT3G03470 // AT2G37130 // AT3G26290 // AT1G64950 // AT5G47990 // AT3G48520 // AT1G20630 // AT5G63450 // AT1G66540 // AT4G12330 // AT2G21970
GO:1901476	F	carbohydrate transporter activity	10	968	123	28362	0.013	0.8	// AT1G22710 // AT4G15920 // AT1G16390 // AT5G23660 // AT5G13170 // AT1G16370 // AT5G27350 // AT3G14770 // AT4G21480 // AT3G05160
GO:0022803	F	passive transmembrane transporter activity	12	968	171	28362	0.019	0.8	// AT1G17530 // AT2G46450 // AT5G15410 // AT5G60660 // AT2G45960 // AT2G24710 // AT5G47450 // AT1G01620 // AT5G18290 // AT1G62262 // AT3G61320 // AT4G23400
GO:0015144	F	carbohydrate transmembrane transporter activity	10	968	123	28362	0.013	0.8	// AT1G22710 // AT4G15920 // AT1G16390 // AT5G23660 // AT5G13170 // AT1G16370 // AT5G27350 // AT3G14770 // AT4G21480 // AT3G05160
GO:0022804	F	active transmembrane transporter activity	31	968	595	28362	0.017	0.8	// AT1G61890 // AT1G16390 // ATCG00480 // AT1G53210 // AT5G47450 // AT5G16530 // AT3G47770 // AT2G04090 // AT1G71870 // AT5G03560 // AT5G27350 // ATCG00470 // AT1G58340 // AT1G22710 // AT2G17500 // AT2G07698 // AT5G21930 // AT1G17530 // AT2G04080 // ATMG01090 // ATMG00040 // AT5G01990 // AT3G60160 // AT2G04100 // AT4G15920 // AT4G25640 // AT1G33100 // AT2G40420 // AT4G21480 // AT3G05160 // AT1G16…
GO:0015294	F	solute:cation symporter activity	10	968	128	28362	0.016	0.8	// AT1G16390 // AT5G16530 // AT1G22710 // AT2G17500 // AT1G16370 // AT5G03560 // AT5G27350 // AT5G01990 // AT4G21480 // AT3G05160
GO:0015291	F	secondary active transmembrane transporter activity	20	968	338	28362	0.016	0.8	// AT1G58340 // AT2G04100 // AT4G15920 // AT5G03560 // AT4G25640 // AT1G16390 // AT1G33100 // AT1G53210 // AT5G16530 // AT1G22710 // AT2G17500 // AT2G04080 // AT2G04090 // AT1G71870 // AT1G61890 // AT5G27350 // AT5G01990 // AT4G21480 // AT3G05160 // AT1G16370
GO:0022838	F	substrate-specific channel activity	11	968	152	28362	0.02	0.8	// AT2G46450 // AT5G15410 // AT5G60660 // AT2G45960 // AT2G24710 // AT5G47450 // AT1G01620 // AT5G18290 // AT1G62262 // AT3G61320 // AT4G23400
GO:0008324	F	cation transmembrane transporter activity	25	968	464	28362	0.021	0.8	// AT2G46450 // AT1G16390 // ATCG00480 // AT1G53210 // AT5G47450 // AT5G16530 // AT1G05300 // AT5G25450 // AT1G16370 // AT5G03560 // AT5G27350 // ATCG00470 // AT5G26820 // AT5G15410 // AT1G22710 // AT2G17500 // AT2G07698 // AT5G21930 // ATMG01090 // ATMG00040 // AT5G01990 // AT2G32270 // AT5G59520 // AT4G21480 // AT3G05160
GO:0030246	F	carbohydrate binding	18	968	303	28362	0.021	0.8	// AT5G20710 // AT5G45080 // AT5G45090 // AT1G09910 // AT5G49870 // AT3G45430 // AT1G10380 // AT1G53060 // AT1G16260 // AT3G45410 // AT4G19840 // AT1G11280 // AT5G53110 // AT2G25980 // AT3G16030 // AT3G16450 // AT2G26820 // AT5G45070
GO:0044769	F	ATPase activity, coupled to transmembrane movement of ions, rotational mechanism	5	968	44	28362	0.022	0.8	// ATMG00040 // ATCG00480 // ATCG00470 // ATMG01090 // AT2G07698
GO:0020037	F	heme binding	20	968	360	28362	0.028	0.98	// AT2G37130 // AT4G15330 // AT5G42650 // AT3G26290 // AT1G64950 // AT1G50520 // AT5G47990 // AT3G14690 // AT3G20100 // AT3G14680 // AT3G48520 // AT1G20630 // AT5G04330 // AT5G42580 // AT5G63450 // AT1G66540 // AT4G12330 // AT2G34500 // AT3G03470 // AT1G73340
GO:0098772	F	molecular function regulator	10	968	390	28362	0.85	1	// AT5G21170 // AT2G43535 // AT5G43580 // AT3G62290 // AT1G73330 // AT4G25250 // AT4G23690 // AT2G25240 // AT1G73260 // AT5G40460
GO:0017171	F	serine hydrolase activity	6	968	171	28362	0.53	1	// ATCG00670 // AT3G14240 // AT2G12480 // AT3G14067 // AT3G10450 // AT5G22860
GO:0000988	F	transcription factor activity, protein binding	7	968	259	28362	0.78	1	// AT4G39070 // AT5G54230 // AT2G34600 // AT4G12350 // AT3G12820 // AT1G15790 // AT5G41910
GO:0001067	F	regulatory region nucleic acid binding	16	968	455	28362	0.49	1	// AT5G54230 // AT1G52880 // AT5G27810 // AT5G52020 // AT1G04240 // AT1G12910 // AT5G18560 // AT3G12820 // AT5G60440 // AT3G28920 // AT5G61600 // AT1G47760 // AT3G49930 // AT3G60490 // AT4G12350 // AT1G21910
GO:0044212	F	transcription regulatory region DNA binding	16	968	452	28362	0.48	1	// AT5G54230 // AT1G52880 // AT5G27810 // AT5G52020 // AT1G04240 // AT1G12910 // AT5G18560 // AT3G12820 // AT5G60440 // AT3G28920 // AT5G61600 // AT1G47760 // AT3G49930 // AT3G60490 // AT4G12350 // AT1G21910
GO:0016818	F	hydrolase activity, acting on acid anhydrides, in phosphorus-containing anhydrides	13	968	817	28362	1	1	// ATCG00470 // AT3G06980 // ATCG00480 // AT5G21930 // AT3G22880 // AT3G47770 // ATMG01090 // AT3G60160 // AT2G07698 // ATMG00040 // AT1G11100 // AT5G06340 // AT3G43210
GO:0016817	F	hydrolase activity, acting on acid anhydrides	13	968	826	28362	1	1	// ATCG00470 // AT3G06980 // ATCG00480 // AT5G21930 // AT3G22880 // AT3G47770 // ATMG01090 // AT3G60160 // AT2G07698 // ATMG00040 // AT1G11100 // AT5G06340 // AT3G43210
GO:0015078	F	hydrogen ion transmembrane transporter activity	6	968	136	28362	0.33	1	// ATCG00470 // ATCG00480 // AT5G25450 // ATMG01090 // AT2G07698 // ATMG00040
GO:0015399	F	primary active transmembrane transporter activity	9	968	252	28362	0.49	1	// ATCG00470 // ATCG00480 // AT5G21930 // AT1G17530 // AT3G47770 // ATMG01090 // AT2G07698 // ATMG00040 // AT3G60160
GO:0001071	F	nucleic acid binding transcription factor activity	44	968	1730	28362	0.98	1	// AT1G64380 // AT5G54230 // AT3G61630 // AT4G12350 // AT1G14687 // AT5G18560 // AT1G35560 // AT5G46590 // AT1G47655 // AT4G16750 // AT4G18450 // AT1G68240 // AT3G60490 // AT5G02840 // AT1G52880 // AT5G44190 // AT5G52020 // AT1G69600 // AT3G12820 // AT5G60440 // AT2G23340 // AT2G22750 // AT5G61430 // AT1G04240 // AT5G18300 // AT1G73805 // AT4G39070 // AT5G23280 // AT3G47620 // AT5G21120 // AT1G47…
GO:0022892	F	substrate-specific transporter activity	47	968	1045	28362	0.039	1	// AT2G46450 // AT3G61320 // AT1G16390 // AT5G15410 // ATCG00480 // AT2G45960 // AT1G53210 // AT5G47450 // AT5G16530 // AT5G18290 // AT5G25450 // AT1G16370 // AT5G03560 // AT5G27350 // AT1G22710 // ATCG00470 // AT1G05300 // AT2G17500 // AT1G01620 // AT5G13170 // AT1G62262 // AT2G07698 // AT3G14770 // AT4G34190 // AT5G21930 // AT5G23660 // AT5G60660 // AT5G47110 // AT2G24710 // AT2G34690 // AT1G17…
GO:0017076	F	purine nucleotide binding	78	968	2633	28362	0.91	1	// AT1G48260 // AT4G16960 // AT2G46450 // AT1G63880 // AT1G60810 // AT1G16390 // AT1G11280 // AT5G21170 // ATCG00480 // AT5G35450 // AT5G46520 // AT5G17890 // AT1G61180 // AT1G49240 // AT5G18200 // AT1G51870 // AT1G48430 // AT1G11100 // AT5G15410 // AT5G57565 // AT1G14240 // AT5G60340 // AT5G45240 // AT5G21930 // AT5G11250 // AT5G41740 // AT2G07698 // AT5G41700 // AT4G11330 // AT5G05400 // AT3G16…
GO:0016787	F	hydrolase activity	70	968	3279	28362	1	1	// AT2G12480 // AT3G57520 // AT5G20710 // AT4G16190 // AT5G49360 // AT3G49360 // AT1G49650 // AT1G08460 // AT1G73330 // AT3G47770 // AT2G26750 // AT5G42965 // AT5G24410 // AT3G24420 // AT4G11320 // AT1G11100 // AT3G14210 // AT3G43210 // AT4G37150 // AT1G14240 // AT5G24780 // AT3G48690 // AT5G43580 // AT4G37470 // AT2G43660 // AT2G05400 // AT4G32940 // AT1G62590 // AT3G10450 // AT5G58980 // AT3G14…
GO:0016788	F	hydrolase activity, acting on ester bonds	23	968	1131	28362	1	1	// AT1G28670 // AT5G42965 // AT5G24410 // AT4G37150 // AT3G48690 // AT5G24780 // AT3G14210 // AT3G58490 // AT1G62590 // AT3G62460 // AT3G49360 // AT1G49650 // AT1G51965 // AT3G22880 // AT5G16080 // AT4G19420 // AT2G18280 // AT3G09960 // AT1G10000 // AT2G03980 // AT3G48080 // AT4G20480 // AT3G61200
GO:0004842	F	ubiquitin-protein transferase activity	11	968	387	28362	0.77	1	// AT2G17450 // AT5G18340 // AT3G45490 // AT5G41700 // AT3G61460 // AT1G76410 // AT1G65040 // AT1G64230 // AT5G47050 // AT5G37890 // AT5G63760
GO:0016779	F	nucleotidyltransferase activity	8	968	209	28362	0.43	1	// ATCG00180 // AT3G45490 // AT5G18200 // AT2G15400 // AT5G16486 // ATCG00170 // ATCG00190 // AT1G53000
GO:0016773	F	phosphotransferase activity, alcohol group as acceptor	21	968	1072	28362	1	1	// AT1G48260 // AT2G13800 // AT1G73690 // AT3G45430 // AT5G21170 // AT1G17240 // AT3G45640 // AT3G45410 // AT4G11330 // AT1G11280 // AT5G20480 // AT1G06030 // AT3G16030 // AT5G47810 // AT1G51870 // AT5G01920 // AT1G48430 // AT3G49160 // AT4G23180 // AT5G57565 // AT4G36450
GO:0016772	F	transferase activity, transferring phosphorus-containing groups	40	968	1657	28362	0.99	1	// AT1G48260 // AT1G11280 // AT5G21170 // AT1G51870 // AT5G16486 // AT1G58150 // AT5G53110 // AT5G27060 // AT3G45640 // AT1G48430 // AT5G57565 // AT3G11010 // AT1G65950 // ATCG00180 // AT5G18200 // AT2G15400 // AT3G16030 // AT1G73690 // AT4G23180 // AT2G13800 // AT5G40170 // AT5G25910 // AT3G45430 // AT1G17240 // AT1G16260 // AT3G45410 // ATCG00190 // AT4G11330 // AT1G53000 // AT5G47810 // AT3G25…
GO:0032559	F	adenyl ribonucleotide binding	73	968	2364	28362	0.83	1	// AT1G48260 // AT4G16960 // AT2G46450 // AT5G41750 // AT1G60810 // AT1G16390 // AT1G11280 // AT5G21170 // ATCG00480 // AT5G35450 // AT5G46520 // AT5G17890 // AT1G61180 // AT1G49240 // AT5G18200 // AT1G51870 // AT1G48430 // AT1G11100 // AT5G15410 // AT5G57565 // AT1G14240 // AT5G45240 // AT5G21930 // AT5G11250 // AT5G41740 // AT2G07698 // AT5G41700 // AT4G11330 // AT5G05400 // AT3G16030 // AT3G43…
GO:0000975	F	regulatory region DNA binding	16	968	455	28362	0.49	1	// AT5G54230 // AT1G52880 // AT5G27810 // AT5G52020 // AT1G04240 // AT1G12910 // AT5G18560 // AT3G12820 // AT5G60440 // AT3G28920 // AT5G61600 // AT1G47760 // AT3G49930 // AT3G60490 // AT4G12350 // AT1G21910
GO:0032555	F	purine ribonucleotide binding	78	968	2631	28362	0.91	1	// AT1G48260 // AT4G16960 // AT2G46450 // AT1G63880 // AT1G60810 // AT1G16390 // AT1G11280 // AT5G21170 // ATCG00480 // AT5G35450 // AT5G46520 // AT5G17890 // AT1G61180 // AT1G49240 // AT5G18200 // AT1G51870 // AT1G48430 // AT1G11100 // AT5G15410 // AT5G57565 // AT1G14240 // AT5G60340 // AT5G45240 // AT5G21930 // AT5G11250 // AT5G41740 // AT2G07698 // AT5G41700 // AT4G11330 // AT5G05400 // AT3G16…
GO:0008509	F	anion transmembrane transporter activity	5	968	164	28362	0.66	1	// AT1G62262 // AT4G21120 // AT1G16370 // AT3G61320 // AT1G16390
GO:0032553	F	ribonucleotide binding	78	968	2664	28362	0.93	1	// AT1G48260 // AT4G16960 // AT2G46450 // AT1G63880 // AT1G60810 // AT1G16390 // AT1G11280 // AT5G21170 // ATCG00480 // AT5G35450 // AT5G46520 // AT5G17890 // AT1G61180 // AT1G49240 // AT5G18200 // AT1G51870 // AT1G48430 // AT1G11100 // AT5G15410 // AT5G57565 // AT1G14240 // AT5G60340 // AT5G45240 // AT5G21930 // AT5G11250 // AT5G41740 // AT2G07698 // AT5G41700 // AT4G11330 // AT5G05400 // AT3G16…
GO:0000166	F	nucleotide binding	92	968	3370	28362	0.99	1	// AT1G48260 // AT2G46450 // AT1G63370 // AT1G24530 // AT3G05570 // AT5G35450 // AT5G15410 // AT2G45630 // AT1G61180 // AT1G16370 // AT4G13860 // AT3G43210 // AT1G14240 // AT5G43730 // AT1G07350 // AT4G16950 // AT5G46510 // AT5G11250 // AT3G45430 // AT5G36930 // AT5G21930 // AT3G01520 // AT3G46730 // AT5G48780 // AT5G01920 // AT2G26820 // AT5G48620 // AT1G31600 // AT5G41750 // AT2G14160 // AT1G73…
GO:0043565	F	sequence-specific DNA binding	17	968	825	28362	0.99	1	// AT4G39070 // AT5G54230 // AT3G60490 // AT2G01430 // AT5G27810 // AT5G52020 // AT4G12350 // AT5G18560 // AT3G12820 // AT3G61630 // AT5G60440 // AT3G28920 // AT3G49930 // AT1G47760 // AT1G73805 // AT1G52880 // AT1G21910
GO:0005509	F	calcium ion binding	9	968	266	28362	0.56	1	// AT3G10190 // AT5G44460 // AT1G16260 // AT1G66400 // AT1G53210 // AT2G41410 // AT3G50820 // AT5G39670 // AT3G16640
GO:0005507	F	copper ion binding	8	968	238	28362	0.57	1	// AT3G29250 // AT1G07610 // AT1G49240 // AT3G15353 // AT4G23670 // AT2G01520 // AT2G01530 // AT3G09260
GO:0008289	F	lipid binding	11	968	317	28362	0.52	1	// AT5G46890 // AT1G62510 // AT2G34690 // AT5G27320 // AT5G46900 // AT4G12480 // AT1G64720 // AT1G73780 // AT2G18280 // AT4G12520 // AT3G18280
GO:0016853	F	isomerase activity	6	968	264	28362	0.88	1	// AT4G19830 // AT4G15340 // AT1G29410 // AT5G42600 // AT1G11530 // AT1G65520
GO:0032550	F	purine ribonucleoside binding	76	968	2612	28362	0.94	1	// AT1G48260 // AT4G16960 // AT1G63880 // AT1G60810 // AT1G16390 // AT1G11280 // AT5G21170 // ATCG00480 // AT5G35450 // AT5G46520 // AT5G17890 // AT1G61180 // AT1G49240 // AT5G18200 // AT1G51870 // AT1G48430 // AT1G11100 // AT5G57565 // AT1G14240 // AT5G60340 // AT5G45240 // AT5G21930 // AT5G11250 // AT5G41740 // AT2G07698 // AT5G41700 // AT4G11330 // AT5G05400 // AT3G16030 // AT3G43210 // AT3G05…
GO:0001883	F	purine nucleoside binding	76	968	2612	28362	0.94	1	// AT1G48260 // AT4G16960 // AT1G63880 // AT1G60810 // AT1G16390 // AT1G11280 // AT5G21170 // ATCG00480 // AT5G35450 // AT5G46520 // AT5G17890 // AT1G61180 // AT1G49240 // AT5G18200 // AT1G51870 // AT1G48430 // AT1G11100 // AT5G57565 // AT1G14240 // AT5G60340 // AT5G45240 // AT5G21930 // AT5G11250 // AT5G41740 // AT2G07698 // AT5G41700 // AT4G11330 // AT5G05400 // AT3G16030 // AT3G43210 // AT3G05…
GO:0001882	F	nucleoside binding	77	968	2618	28362	0.92	1	// AT1G48260 // AT4G16960 // AT1G63880 // AT1G60810 // AT1G16390 // AT1G11280 // AT5G21170 // ATCG00480 // AT5G35450 // AT5G46520 // AT5G17890 // AT1G61180 // AT1G49240 // AT5G18200 // AT1G51870 // AT1G48430 // AT1G11100 // AT5G57565 // AT1G14240 // AT5G60340 // AT5G45240 // AT5G21930 // AT5G11250 // AT5G41740 // AT2G07698 // AT5G41700 // AT4G11330 // AT5G05400 // AT3G16030 // AT3G43210 // AT3G05…
GO:0003735	F	structural constituent of ribosome	19	968	391	28362	0.088	1	// ATCG00760 // ATCG00380 // AT1G57860 // AT1G24240 // ATCG00640 // ATMG00090 // ATMG00080 // AT5G17870 // AT5G24510 // ATCG00660 // ATCG01020 // ATCG00160 // AT5G40950 // AT5G65220 // ATCG00650 // AT2G40010 // AT1G29970 // ATMG00020 // ATCG00065
GO:0061630	F	ubiquitin protein ligase activity	6	968	140	28362	0.35	1	// AT2G17450 // AT3G61460 // AT1G76410 // AT1G65040 // AT5G37890 // AT5G63760
GO:0046983	F	protein dimerization activity	15	968	567	28362	0.87	1	// AT2G38230 // AT5G27810 // AT2G19960 // AT1G69600 // AT5G15290 // AT2G15400 // AT1G21100 // AT5G60440 // AT4G23690 // AT1G68240 // AT5G53810 // AT1G47760 // AT3G53650 // AT3G09260 // AT2G22750
GO:0070011	F	peptidase activity, acting on L-amino acid peptides	10	968	458	28362	0.95	1	// AT2G12480 // AT4G16190 // ATCG00670 // AT3G14240 // AT4G11320 // AT4G32940 // AT3G14067 // AT5G64240 // AT5G22860 // AT3G10450
GO:0022853	F	active ion transmembrane transporter activity	6	968	100	28362	0.14	1	// ATCG00470 // ATCG00480 // AT5G21930 // ATMG01090 // AT2G07698 // ATMG00040
GO:0016740	F	transferase activity	112	968	3791	28362	0.95	1	// AT1G48260 // AT1G64660 // AT3G10200 // AT5G07010 // AT5G53110 // AT1G65950 // AT4G15280 // ATCG00180 // AT5G66040 // AT1G69526 // AT5G37890 // AT5G18340 // AT5G40170 // AT2G13360 // AT5G25910 // AT3G45430 // AT2G43920 // AT3G23510 // ATCG00190 // AT2G28110 // AT1G76410 // AT5G01920 // AT3G09270 // AT5G17540 // AT1G31600 // AT4G02130 // AT1G22370 // AT1G73690 // AT5G16486 // AT1G34060 // AT3G46…
GO:0016741	F	transferase activity, transferring one-carbon groups	12	968	306	28362	0.36	1	// AT2G43910 // AT4G33120 // AT1G31600 // AT4G25080 // AT3G10200 // AT5G20980 // AT1G21100 // AT2G43920 // AT1G43245 // AT3G23510 // AT1G69526 // AT1G63855
GO:0016746	F	transferase activity, transferring acyl groups	12	968	408	28362	0.73	1	// AT5G17540 // AT1G60810 // AT3G28940 // AT3G23840 // AT1G34520 // AT4G00040 // AT3G29670 // AT5G56760 // AT5G23940 // AT3G10450 // AT2G32030 // AT2G14255
GO:0016671	F	oxidoreductase activity, acting on a sulfur group of donors, disulfide as acceptor	5	968	51	28362	0.037	1	// AT1G59730 // AT4G04830 // AT1G11530 // AT5G06690 // AT2G17705
GO:0016209	F	antioxidant activity	6	968	181	28362	0.59	1	// AT2G37130 // AT5G06690 // AT1G65970 // AT1G20630 // AT1G59730 // AT1G11530
GO:0019829	F	cation-transporting ATPase activity	6	968	80	28362	0.065	1	// ATCG00470 // ATCG00480 // AT5G21930 // ATMG01090 // AT2G07698 // ATMG00040
GO:0099600	F	transmembrane receptor activity	6	968	156	28362	0.45	1	// AT2G13800 // AT5G20480 // AT5G15410 // AT2G24710 // AT3G45410 // AT5G45220
GO:0005351	F	sugar:proton symporter activity	6	968	95	28362	0.12	1	// AT1G16390 // AT1G22710 // AT1G16370 // AT5G27350 // AT4G21480 // AT3G05160
GO:0046915	F	transition metal ion transmembrane transporter activity	5	968	57	28362	0.054	1	// AT1G05300 // AT2G32270 // AT5G26820 // AT5G21930 // AT5G59520
GO:0016757	F	transferase activity, transferring glycosyl groups	22	968	654	28362	0.56	1	// AT4G02130 // AT1G22370 // AT3G46700 // AT5G63390 // AT1G22400 // AT4G15280 // AT4G34131 // AT5G59530 // AT4G37690 // AT1G67880 // AT3G50740 // AT3G46650 // AT2G33100 // AT3G52060 // AT3G27540 // AT3G27440 // AT2G13290 // AT2G28110 // AT5G59520 // AT4G01770 // AT5G01100 // AT5G44930
GO:0022890	F	inorganic cation transmembrane transporter activity	14	968	325	28362	0.23	1	// AT2G32270 // AT2G46450 // ATCG00470 // AT5G15410 // ATCG00480 // AT1G53210 // AT5G21930 // AT1G05300 // AT5G59520 // AT5G25450 // ATMG01090 // AT2G07698 // ATMG00040 // AT5G26820
GO:0016301	F	kinase activity	32	968	1436	28362	1	1	// AT1G48260 // AT1G11280 // AT5G21170 // AT1G51870 // AT1G58150 // AT5G53110 // AT5G27060 // AT3G45640 // AT1G48430 // AT5G57565 // AT3G11010 // AT1G65950 // AT3G16030 // AT1G73690 // AT4G23180 // AT2G13800 // AT5G40170 // AT5G25910 // AT3G45430 // AT1G17240 // AT1G16260 // AT3G45410 // AT4G11330 // AT5G47810 // AT3G25010 // AT3G27440 // AT1G06030 // AT5G20480 // AT4G36450 // AT5G01920 // AT5G60…
GO:0019001	F	guanyl nucleotide binding	8	968	301	28362	0.8	1	// AT3G27440 // AT2G46450 // AT1G22740 // AT5G15410 // AT3G62290 // AT2G26820 // AT3G15060 // AT4G13030
GO:0016798	F	hydrolase activity, acting on glycosyl bonds	9	968	438	28362	0.96	1	// AT3G57520 // AT1G05650 // AT3G04010 // AT5G49360 // AT5G20710 // AT5G25980 // AT5G18670 // AT1G13130 // AT3G09260
GO:0019899	F	enzyme binding	7	968	265	28362	0.8	1	// AT3G12580 // AT5G47110 // AT5G11580 // AT1G65040 // AT1G80440 // AT3G09260 // AT5G63760
GO:0004857	F	enzyme inhibitor activity	6	968	195	28362	0.65	1	// AT5G43580 // AT1G73330 // AT4G25250 // AT2G25240 // AT1G73260 // AT5G40460
GO:0016491	F	oxidoreductase activity	64	968	1547	28362	0.072	1	// AT1G31600 // AT2G29320 // AT2G24580 // AT1G63370 // AT5G05320 // AT1G76490 // AT3G23510 // AT5G61290 // AT3G20100 // AT5G42650 // AT5G25450 // AT2G45630 // AT1G26570 // AT5G04330 // AT5G42580 // AT1G11530 // AT3G47350 // AT2G34500 // AT3G14690 // ATMG00070 // AT1G62580 // AT3G27620 // AT1G65970 // AT3G29250 // AT2G21045 // AT5G59530 // AT3G46490 // AT4G04830 // AT5G54080 // AT5G63600 // AT2G17…
GO:0016709	F	oxidoreductase activity, acting on paired donors, with incorporation or reduction of molecular oxygen, NAD(P)H as one donor, and incorporation of one atom of oxygen	12	968	198	28362	0.047	1	// AT1G63370 // AT3G26290 // AT1G64950 // AT1G50520 // AT5G47990 // AT5G61290 // AT3G20100 // AT4G15330 // AT5G04330 // AT5G42580 // AT4G12330 // AT3G03470
GO:0008194	F	UDP-glycosyltransferase activity	15	968	273	28362	0.056	1	// AT3G50740 // AT2G13290 // AT1G22400 // AT4G15280 // AT4G02130 // AT1G22370 // AT2G28110 // AT3G46650 // AT4G34131 // AT2G33100 // AT3G52060 // AT3G27540 // AT4G01770 // AT3G46700 // AT1G67880
GO:0032549	F	ribonucleoside binding	77	968	2617	28362	0.92	1	// AT1G48260 // AT4G16960 // AT1G63880 // AT1G60810 // AT1G16390 // AT1G11280 // AT5G21170 // ATCG00480 // AT5G35450 // AT5G46520 // AT5G17890 // AT1G61180 // AT1G49240 // AT5G18200 // AT1G51870 // AT1G48430 // AT1G11100 // AT5G57565 // AT1G14240 // AT5G60340 // AT5G45240 // AT5G21930 // AT5G11250 // AT5G41740 // AT2G07698 // AT5G41700 // AT4G11330 // AT5G05400 // AT3G16030 // AT3G43210 // AT3G05…
GO:0032561	F	guanyl ribonucleotide binding	8	968	301	28362	0.8	1	// AT3G27440 // AT2G46450 // AT1G22740 // AT5G15410 // AT3G62290 // AT2G26820 // AT3G15060 // AT4G13030
GO:0016667	F	oxidoreductase activity, acting on a sulfur group of donors	7	968	124	28362	0.14	1	// AT5G06690 // AT2G17705 // AT3G57070 // AT4G04830 // AT4G15690 // AT1G59730 // AT1G11530
GO:0005216	F	ion channel activity	5	968	113	28362	0.35	1	// AT1G62262 // AT2G46450 // AT2G24710 // AT3G61320 // AT5G15410
GO:0005516	F	calmodulin binding	8	968	252	28362	0.63	1	// AT2G46450 // AT2G17430 // AT2G02000 // AT5G15410 // AT1G26700 // AT3G28140 // AT5G03960 // AT1G73805
GO:0005515	F	protein binding	87	968	3669	28362	1	1	// AT2G46450 // AT2G38230 // AT2G17430 // AT2G02000 // AT1G76490 // AT4G17730 // AT5G26980 // AT5G08330 // AT3G43210 // AT4G37150 // AT4G18510 // AT1G69600 // AT5G13170 // AT5G60440 // AT4G16950 // AT3G09260 // AT3G10190 // ATCG00190 // AT5G40460 // AT3G45280 // AT5G58650 // AT5G03960 // AT3G61630 // AT1G04240 // AT1G73690 // AT5G15290 // AT1G21100 // ATMG00090 // AT1G79040 // AT5G41700 // AT5G11…
GO:0005488	F	binding	334	968	12081	28362	1	1	// AT1G48260 // AT1G64380 // AT5G02350 // AT2G38230 // AT1G63370 // AT2G17430 // AT2G01818 // AT3G53680 // AT3G05570 // AT1G76490 // AT5G35450 // AT1G53210 // AT1G73490 // AT3G43890 // AT5G26980 // AT5G53110 // AT4G18450 // AT1G61180 // AT1G16370 // AT4G13860 // AT5G47990 // AT2G34500 // AT2G02960 // AT1G09910 // AT4G37150 // AT5G02840 // AT1G14240 // AT1G24530 // ATCG00180 // AT5G52020 // AT1G69…
GO:0016887	F	ATPase activity	11	968	530	28362	0.97	1	// ATCG00470 // AT3G06980 // ATCG00480 // AT5G21930 // AT3G22880 // AT3G47770 // ATMG01090 // AT2G07698 // ATMG00040 // AT3G60160 // AT3G43210
GO:0004888	F	transmembrane signaling receptor activity	5	968	140	28362	0.52	1	// AT3G45410 // AT5G20480 // AT2G13800 // AT2G24710 // AT5G45220
GO:0004674	F	protein serine/threonine kinase activity	14	968	767	28362	1	1	// AT1G48260 // AT2G13800 // AT1G73690 // AT3G45430 // AT5G21170 // AT4G36450 // AT3G45410 // AT1G11280 // AT5G20480 // AT3G16030 // AT3G45640 // AT5G01920 // AT4G11330 // AT4G23180
GO:1901265	F	nucleoside phosphate binding	92	968	3370	28362	0.99	1	// AT1G48260 // AT2G46450 // AT1G63370 // AT1G24530 // AT3G05570 // AT5G35450 // AT5G15410 // AT2G45630 // AT1G61180 // AT1G16370 // AT4G13860 // AT3G43210 // AT1G14240 // AT5G43730 // AT1G07350 // AT4G16950 // AT5G46510 // AT5G11250 // AT3G45430 // AT5G36930 // AT5G21930 // AT3G01520 // AT3G46730 // AT5G48780 // AT5G01920 // AT2G26820 // AT5G48620 // AT1G31600 // AT5G41750 // AT2G14160 // AT1G73…
GO:0004672	F	protein kinase activity	17	968	925	28362	1	1	// AT1G48260 // AT2G13800 // AT1G73690 // AT3G45430 // AT5G21170 // AT1G17240 // AT3G45640 // AT3G45410 // AT1G11280 // AT5G20480 // AT3G16030 // AT1G51870 // AT5G01920 // AT4G11330 // AT4G23180 // AT5G57565 // AT4G36450
GO:0017111	F	nucleoside-triphosphatase activity	12	968	766	28362	1	1	// ATCG00470 // AT3G06980 // ATCG00480 // AT5G21930 // AT3G22880 // AT3G47770 // ATMG01090 // AT3G60160 // AT2G07698 // ATMG00040 // AT1G11100 // AT3G43210
GO:0048037	F	cofactor binding	10	968	451	28362	0.94	1	// AT1G64660 // AT1G63370 // AT5G05320 // AT2G02000 // AT5G28030 // AT5G61290 // ATCG01010 // AT4G23590 // AT2G45630 // AT1G26570
GO:0060089	F	molecular transducer activity	6	968	209	28362	0.72	1	// AT2G13800 // AT5G20480 // AT5G15410 // AT2G24710 // AT3G45410 // AT5G45220
GO:1901363	F	heterocyclic compound binding	202	968	7718	28362	1	1	// AT1G48260 // AT1G64380 // AT2G46450 // AT1G63370 // AT1G24530 // AT3G53680 // AT3G05570 // AT5G35450 // AT1G73490 // AT1G47760 // AT4G18450 // AT1G61180 // AT1G16370 // AT4G13860 // AT2G34500 // AT3G43210 // ATCG00380 // AT5G02840 // AT1G14240 // ATCG00660 // ATCG00180 // AT5G52020 // AT1G69600 // AT1G07350 // AT1G62150 // AT5G05400 // AT4G16950 // AT1G29600 // AT4G34190 // AT5G23405 // AT5G23…
GO:0046873	F	metal ion transmembrane transporter activity	8	968	235	28362	0.55	1	// AT2G32270 // AT2G46450 // AT5G15410 // AT5G26820 // AT5G21930 // AT1G53210 // AT1G05300 // AT5G59520
GO:0046872	F	metal ion binding	108	968	3673	28362	0.96	1	// AT5G02350 // AT2G01818 // AT1G72200 // AT1G53210 // AT3G43890 // AT5G53110 // AT2G34500 // AT2G02960 // AT1G69600 // AT1G23980 // AT5G54080 // AT3G10190 // AT1G66400 // AT3G44880 // AT5G21930 // AT4G15690 // AT1G73340 // AT1G29600 // AT3G26290 // AT1G64950 // AT3G48520 // AT1G76410 // AT1G07610 // AT1G66500 // AT1G35330 // AT1G31600 // AT3G24070 // AT5G17890 // AT1G47655 // AT2G01520 // AT3G16…
GO:0005524	F	ATP binding	53	968	2248	28362	1	1	// AT1G48260 // AT1G60810 // AT1G16390 // AT1G11280 // AT5G21170 // ATCG00480 // AT5G35450 // AT5G46520 // AT5G17890 // AT1G61180 // AT1G49240 // AT1G51870 // AT1G48430 // AT1G11100 // AT5G57565 // AT1G14240 // AT5G41700 // AT4G11330 // AT5G05400 // AT3G16030 // AT3G43210 // AT3G05570 // AT4G16950 // AT4G23180 // AT5G17880 // AT2G13800 // AT1G73690 // AT3G45430 // AT3G06980 // AT1G16260 // AT3G22…
GO:0004553	F	hydrolase activity, hydrolyzing O-glycosyl compounds	9	968	405	28362	0.93	1	// AT3G57520 // AT1G05650 // AT3G04010 // AT5G49360 // AT5G20710 // AT5G25980 // AT5G18670 // AT1G13130 // AT3G09260
GO:0016758	F	transferase activity, transferring hexosyl groups	13	968	382	28362	0.54	1	// AT3G50740 // AT2G13290 // AT1G22400 // AT4G15280 // AT4G02130 // AT1G22370 // AT2G28110 // AT4G34131 // AT2G33100 // AT3G52060 // AT3G27540 // AT4G37690 // AT1G67880
GO:0005525	F	GTP binding	6	968	282	28362	0.92	1	// AT3G27440 // AT1G22740 // AT3G62290 // AT2G26820 // AT3G15060 // AT4G13030
GO:0015405	F	P-P-bond-hydrolysis-driven transmembrane transporter activity	9	968	251	28362	0.49	1	// ATCG00470 // ATCG00480 // AT5G21930 // AT1G17530 // AT3G47770 // ATMG01090 // AT2G07698 // ATMG00040 // AT3G60160
GO:0003676	F	nucleic acid binding	98	968	4558	28362	1	1	// AT1G64380 // AT1G62150 // AT3G53680 // AT1G73490 // ATCG00190 // AT4G18450 // AT4G13860 // AT5G02840 // ATCG00180 // AT5G52020 // AT1G69600 // AT1G07350 // AT5G60440 // AT1G21910 // AT5G23405 // AT5G23280 // AT3G53370 // AT2G36560 // AT1G47760 // AT5G08330 // AT5G46590 // AT1G29600 // AT4G36900 // AT4G39780 // AT1G62085 // AT5G54230 // AT3G61630 // AT2G14160 // AT1G04240 // AT3G24070 // AT1G35…
GO:0003677	F	DNA binding	70	968	2417	28362	0.93	1	// AT1G64380 // AT5G54230 // AT5G60440 // AT5G37540 // AT3G53680 // AT4G12350 // AT4G39925 // AT1G14687 // AT2G36560 // AT5G18560 // AT2G15400 // AT1G47760 // AT4G16750 // AT4G18450 // AT1G68240 // AT1G29600 // AT1G11100 // AT5G02840 // AT3G60490 // AT5G44190 // ATCG00180 // AT5G52020 // AT5G23405 // AT1G69600 // AT4G38160 // AT5G10400 // AT3G12820 // AT3G61630 // AT1G62150 // AT2G23340 // AT3G28…
GO:0008168	F	methyltransferase activity	12	968	292	28362	0.3	1	// AT2G43910 // AT4G33120 // AT1G31600 // AT4G25080 // AT3G10200 // AT5G20980 // AT1G21100 // AT2G43920 // AT1G43245 // AT3G23510 // AT1G69526 // AT1G63855
GO:0042625	F	ATPase coupled ion transmembrane transporter activity	6	968	93	28362	0.11	1	// ATCG00470 // ATCG00480 // AT5G21930 // ATMG01090 // AT2G07698 // ATMG00040
GO:0042626	F	ATPase activity, coupled to transmembrane movement of substances	8	968	202	28362	0.39	1	// ATCG00470 // ATCG00480 // AT5G21930 // AT3G47770 // ATMG01090 // AT2G07698 // ATMG00040 // AT3G60160
GO:0042623	F	ATPase activity, coupled	10	968	389	28362	0.85	1	// ATCG00470 // AT3G06980 // ATCG00480 // AT5G21930 // AT3G22880 // AT3G47770 // ATMG01090 // AT2G07698 // ATMG00040 // AT3G60160
GO:0046527	F	glucosyltransferase activity	6	968	158	28362	0.46	1	// AT3G50740 // AT1G22400 // AT4G15280 // AT1G22370 // AT4G34131 // AT2G33100
GO:0035251	F	UDP-glucosyltransferase activity	6	968	137	28362	0.33	1	// AT3G50740 // AT1G22400 // AT4G15280 // AT1G22370 // AT4G34131 // AT2G33100
GO:0003824	F	catalytic activity	258	968	9101	28362	1	1	// AT1G48260 // AT1G64660 // AT2G24580 // AT1G09910 // AT2G02000 // AT1G76490 // AT5G07010 // AT1G65970 // AT1G73330 // AT3G27540 // AT5G53110 // AT2G45630 // AT1G11530 // AT2G34500 // AT3G43210 // AT3G10200 // AT4G37150 // AT1G14240 // AT4G15280 // ATCG00180 // AT1G53000 // AT5G43580 // AT3G14240 // AT2G43660 // AT5G66040 // AT5G64240 // AT1G69526 // AT5G37890 // AT2G37130 // AT5G18340 // AT5G40…
GO:0097159	F	organic cyclic compound binding	202	968	7737	28362	1	1	// AT1G48260 // AT1G64380 // AT2G46450 // AT1G63370 // AT1G24530 // AT3G53680 // AT3G05570 // AT5G35450 // AT1G73490 // AT1G47760 // AT4G18450 // AT1G61180 // AT1G16370 // AT4G13860 // AT2G34500 // AT3G43210 // ATCG00380 // AT5G02840 // AT1G14240 // ATCG00660 // ATCG00180 // AT5G52020 // AT1G69600 // AT1G07350 // AT1G62150 // AT5G05400 // AT4G16950 // AT1G29600 // AT4G34190 // AT5G23405 // AT5G23…
GO:0008233	F	peptidase activity	13	968	544	28362	0.93	1	// AT2G12480 // AT2G05400 // AT4G16190 // ATCG00670 // AT5G43580 // AT3G14240 // AT4G11320 // AT1G73330 // AT4G32940 // AT3G14067 // AT5G64240 // AT5G22860 // AT3G10450
GO:0008236	F	serine-type peptidase activity	6	968	171	28362	0.53	1	// ATCG00670 // AT3G14240 // AT2G12480 // AT3G14067 // AT3G10450 // AT5G22860
GO:0043167	F	ion binding	113	968	3821	28362	0.95	1	// AT5G02350 // AT2G01818 // AT2G02000 // AT1G72200 // AT1G53210 // AT3G43890 // AT5G53110 // AT2G34500 // AT2G02960 // AT1G69600 // AT1G23980 // AT5G54080 // AT3G10190 // AT1G66400 // AT3G44880 // AT5G21930 // AT1G64660 // AT1G73340 // AT1G29600 // AT3G26290 // AT1G64950 // AT3G48520 // AT1G76410 // AT1G07610 // AT1G66500 // AT1G35330 // AT1G31600 // AT3G24070 // AT5G17890 // AT1G47655 // AT2G01…
GO:0080044	F	quercetin 7-O-glucosyltransferase activity	5	968	71	28362	0.11	1	// AT3G50740 // AT1G22370 // AT1G22400 // AT4G15280 // AT4G34131
GO:0003690	F	double-stranded DNA binding	7	968	315	28362	0.91	1	// AT5G27810 // AT5G60440 // AT3G22880 // AT4G38160 // AT1G62150 // AT1G47760 // AT1G62085
GO:0042802	F	identical protein binding	6	968	236	28362	0.81	1	// AT5G47110 // AT3G23490 // AT1G69600 // AT4G23690 // AT3G09260 // AT5G15290
GO:0016747	F	transferase activity, transferring acyl groups other than amino-acyl groups	10	968	348	28362	0.75	1	// AT5G17540 // AT3G23840 // AT1G34520 // AT4G00040 // AT3G29670 // AT5G56760 // AT5G23940 // AT3G10450 // AT2G32030 // AT2G14255
GO:0030554	F	adenyl nucleotide binding	73	968	2366	28362	0.83	1	// AT1G48260 // AT4G16960 // AT2G46450 // AT5G41750 // AT1G60810 // AT1G16390 // AT1G11280 // AT5G21170 // ATCG00480 // AT5G35450 // AT5G46520 // AT5G17890 // AT1G61180 // AT1G49240 // AT5G18200 // AT1G51870 // AT1G48430 // AT1G11100 // AT5G15410 // AT5G57565 // AT1G14240 // AT5G45240 // AT5G21930 // AT5G11250 // AT5G41740 // AT2G07698 // AT5G41700 // AT4G11330 // AT5G05400 // AT3G16030 // AT3G43…
GO:0004518	F	nuclease activity	7	968	356	28362	0.96	1	// AT1G51965 // AT1G10000 // AT3G22880 // AT1G62590 // AT5G42965 // AT3G62460 // AT4G20480
GO:0004519	F	endonuclease activity	7	968	255	28362	0.76	1	// AT1G51965 // AT1G10000 // AT3G22880 // AT1G62590 // AT5G42965 // AT3G62460 // AT4G20480
GO:0022836	F	gated channel activity	5	968	93	28362	0.22	1	// AT1G62262 // AT2G46450 // AT2G24710 // AT3G61320 // AT5G15410
GO:0015075	F	ion transmembrane transporter activity	29	968	629	28362	0.072	1	// AT2G46450 // AT3G61320 // AT1G16390 // AT5G15410 // ATCG00480 // AT1G53210 // AT5G47450 // AT4G21120 // AT1G05300 // AT5G25450 // AT1G16370 // AT5G03560 // AT5G27350 // ATCG00470 // AT5G26820 // AT2G17500 // AT1G22710 // AT1G62262 // AT2G07698 // AT2G24710 // AT5G21930 // ATMG01090 // ATMG00040 // AT5G01990 // AT5G16530 // AT2G32270 // AT5G59520 // AT4G21480 // AT3G05160
GO:0016651	F	oxidoreductase activity, acting on NAD(P)H	8	968	127	28362	0.079	1	// ATMG00070 // ATMG00060 // AT5G06690 // AT1G02020 // ATCG01010 // ATCG01050 // AT1G59730 // AT1G11530
GO:0015077	F	monovalent inorganic cation transmembrane transporter activity	9	968	211	28362	0.3	1	// AT2G46450 // ATCG00470 // ATCG00480 // AT1G53210 // AT5G15410 // AT5G25450 // ATMG01090 // AT2G07698 // ATMG00040
GO:0008757	F	S-adenosylmethionine-dependent methyltransferase activity	6	968	157	28362	0.45	1	// AT2G43910 // AT4G33120 // AT4G25080 // AT1G21100 // AT2G43920 // AT3G23510
GO:0030234	F	enzyme regulator activity	9	968	356	28362	0.85	1	// AT5G21170 // AT5G43580 // AT3G62290 // AT1G73330 // AT4G25250 // AT4G23690 // AT2G25240 // AT1G73260 // AT5G40460
GO:0036094	F	small molecule binding	95	968	3434	28362	0.99	1	// AT1G48260 // AT2G46450 // AT1G63370 // AT1G24530 // AT3G05570 // AT5G35450 // AT5G15410 // AT2G45630 // AT1G61180 // AT1G16370 // AT4G13860 // AT3G43210 // AT1G14240 // AT5G43730 // AT1G07350 // AT4G16950 // AT5G46510 // AT5G11250 // AT3G45430 // AT5G36930 // AT5G21930 // ATCG00190 // AT3G01520 // AT3G46730 // AT5G48780 // AT5G01920 // AT2G26820 // AT5G48620 // AT1G31600 // AT5G41750 // AT2G14…
GO:0019843	F	rRNA binding	6	968	97	28362	0.13	1	// ATCG00380 // ATCG00660 // ATMG00080 // AT5G17870 // AT4G38160 // ATCG00650
GO:0008270	F	zinc ion binding	39	968	1297	28362	0.81	1	// AT2G17450 // AT5G02350 // AT2G01818 // ATCG00480 // AT1G72200 // AT3G24070 // AT5G17890 // AT3G43890 // AT5G53110 // AT3G55770 // AT1G11100 // AT2G02960 // ATMG00070 // AT1G26800 // AT3G49930 // AT2G34990 // AT5G18200 // AT1G23980 // AT4G15975 // AT5G43040 // AT2G07698 // AT5G37890 // AT5G63760 // AT4G39070 // AT5G46650 // AT5G20980 // AT4G26400 // AT3G61460 // AT1G65040 // AT3G15353 // AT1G51…
GO:0061659	F	ubiquitin-like protein ligase activity	6	968	140	28362	0.35	1	// AT2G17450 // AT3G61460 // AT1G76410 // AT1G65040 // AT5G37890 // AT5G63760
GO:0051213	F	dioxygenase activity	6	968	135	28362	0.32	1	// AT5G63600 // AT1G31600 // AT1G44090 // AT1G06640 // AT3G46490 // AT5G54080
GO:0097367	F	carbohydrate derivative binding	81	968	2696	28362	0.89	1	// AT1G48260 // AT4G16960 // AT2G46450 // AT1G63880 // AT1G60810 // AT1G16390 // AT1G11280 // AT5G21170 // ATCG00480 // AT5G35450 // AT5G46520 // AT5G17890 // AT1G61180 // AT1G49240 // AT5G18200 // AT1G51870 // AT1G48430 // AT1G11100 // AT5G15410 // AT5G57565 // AT1G14240 // AT5G60340 // AT5G45240 // AT5G21930 // AT5G11250 // AT5G41740 // AT2G07698 // AT5G41700 // AT4G11330 // AT5G05400 // AT3G16…
GO:0016765	F	transferase activity, transferring alkyl or aryl (other than methyl) groups	6	968	138	28362	0.34	1	// AT1G64660 // AT2G02380 // AT3G14530 // AT5G58770 // AT3G55040 // AT3G09270
GO:0000989	F	transcription factor activity, transcription factor binding	7	968	252	28362	0.75	1	// AT4G39070 // AT5G54230 // AT2G34600 // AT4G12350 // AT3G12820 // AT1G15790 // AT5G41910
GO:0019787	F	ubiquitin-like protein transferase activity	11	968	393	28362	0.78	1	// AT2G17450 // AT5G18340 // AT3G45490 // AT5G41700 // AT3G61460 // AT1G76410 // AT1G65040 // AT1G64230 // AT5G47050 // AT5G37890 // AT5G63760
GO:0043169	F	cation binding	108	968	3678	28362	0.96	1	// AT5G02350 // AT2G01818 // AT1G72200 // AT1G53210 // AT3G43890 // AT5G53110 // AT2G34500 // AT2G02960 // AT1G69600 // AT1G23980 // AT5G54080 // AT3G10190 // AT1G66400 // AT3G44880 // AT5G21930 // AT4G15690 // AT1G73340 // AT1G29600 // AT3G26290 // AT1G64950 // AT3G48520 // AT1G76410 // AT1G07610 // AT1G66500 // AT1G35330 // AT1G31600 // AT3G24070 // AT5G17890 // AT1G47655 // AT2G01520 // AT3G16…
GO:0016462	F	pyrophosphatase activity	13	968	809	28362	1	1	// ATCG00470 // AT3G06980 // ATCG00480 // AT5G21930 // AT3G22880 // AT3G47770 // ATMG01090 // AT3G60160 // AT2G07698 // ATMG00040 // AT1G11100 // AT5G06340 // AT3G43210
GO:0035639	F	purine ribonucleoside triphosphate binding	58	968	2515	28362	1	1	// AT1G48260 // AT1G63880 // AT1G60810 // AT1G16390 // AT1G11280 // AT5G21170 // ATCG00480 // AT5G35450 // AT5G46520 // AT5G17890 // AT1G61180 // AT1G49240 // AT1G51870 // AT1G48430 // AT1G11100 // AT5G57565 // AT1G14240 // AT5G60340 // AT5G41700 // AT4G11330 // AT5G05400 // AT3G16030 // AT3G43210 // AT3G05570 // AT4G16950 // AT3G15060 // AT4G23180 // AT4G13030 // AT5G17880 // AT2G13800 // AT1G73…
GO:0016820	F	hydrolase activity, acting on acid anhydrides, catalyzing transmembrane movement of substances	8	968	205	28362	0.41	1	// ATCG00470 // ATCG00480 // AT5G21930 // AT3G47770 // ATMG01090 // AT2G07698 // ATMG00040 // AT3G60160
GO:0043492	F	ATPase activity, coupled to movement of substances	8	968	203	28362	0.4	1	// ATCG00470 // ATCG00480 // AT5G21930 // AT3G47770 // ATMG01090 // AT2G07698 // ATMG00040 // AT3G60160
GO:0016829	F	lyase activity	17	968	406	28362	0.24	1	// AT1G64660 // AT1G34040 // AT1G09910 // AT3G32030 // AT5G42650 // AT4G15340 // AT2G02000 // AT3G23490 // AT5G28030 // AT1G05650 // AT2G38230 // AT3G57020 // AT1G62580 // AT1G62590 // AT1G44318 // AT1G34060 // AT5G41650
GO:0080043	F	quercetin 3-O-glucosyltransferase activity	5	968	71	28362	0.11	1	// AT3G50740 // AT1G22370 // AT1G22400 // AT4G15280 // AT4G34131
GO:0072509	F	divalent inorganic cation transmembrane transporter activity	5	968	92	28362	0.22	1	// AT1G05300 // AT2G32270 // AT1G53210 // AT5G15410 // AT5G59520
GO:0015295	F	solute:proton symporter activity	6	968	97	28362	0.13	1	// AT1G16390 // AT1G22710 // AT1G16370 // AT5G27350 // AT4G21480 // AT3G05160
GO:0015297	F	antiporter activity	9	968	161	28362	0.11	1	// AT2G04100 // AT4G25640 // AT1G53210 // AT1G58340 // AT2G04080 // AT2G04090 // AT1G71870 // AT1G61890 // AT1G33100
GO:0015293	F	symporter activity	10	968	171	28362	0.078	1	// AT1G16390 // AT5G16530 // AT1G22710 // AT2G17500 // AT1G16370 // AT5G03560 // AT5G27350 // AT5G01990 // AT4G21480 // AT3G05160
GO:0052689	F	carboxylic ester hydrolase activity	11	968	314	28362	0.51	1	// AT4G37150 // AT1G49650 // AT3G48690 // AT1G28670 // AT2G03980 // AT3G14210 // AT5G16080 // AT4G19420 // AT3G48080 // AT5G24410 // AT3G49360
GO:0003700	F	transcription factor activity, sequence-specific DNA binding	44	968	1729	28362	0.98	1	// AT1G64380 // AT5G54230 // AT3G61630 // AT4G12350 // AT1G14687 // AT5G18560 // AT1G35560 // AT5G46590 // AT1G47655 // AT4G16750 // AT4G18450 // AT1G68240 // AT3G60490 // AT5G02840 // AT1G52880 // AT5G44190 // AT5G52020 // AT1G69600 // AT3G12820 // AT5G60440 // AT2G23340 // AT2G22750 // AT5G61430 // AT1G04240 // AT5G18300 // AT1G73805 // AT4G39070 // AT5G23280 // AT3G47620 // AT5G21120 // AT1G47…
GO:0003723	F	RNA binding	23	968	1943	28362	1	1	// ATCG00380 // ATCG00660 // AT4G39040 // AT1G73490 // AT1G49240 // AT3G55770 // AT4G13860 // AT1G76460 // ATCG00370 // AT4G38160 // AT1G07350 // AT1G62590 // AT2G07698 // ATCG00650 // AT1G51965 // AT3G06980 // AT3G50820 // AT1G53410 // AT5G44500 // ATMG00080 // AT5G17870 // ATCG00400 // ATCG00010
GO:0038023	F	signaling receptor activity	5	968	165	28362	0.66	1	// AT3G45410 // AT5G20480 // AT2G13800 // AT2G24710 // AT5G45220
GO:0004872	F	receptor activity	6	968	209	28362	0.72	1	// AT2G13800 // AT5G20480 // AT5G15410 // AT2G24710 // AT3G45410 // AT5G45220
GO:0004871	F	signal transducer activity	10	968	406	28362	0.88	1	// AT2G13800 // AT5G20480 // AT4G36450 // AT3G48080 // AT2G24710 // AT3G45410 // AT3G29780 // AT3G45640 // AT4G11330 // AT5G45220
GO:0050662	F	coenzyme binding	5	968	281	28362	0.96	1	// AT5G61290 // AT2G45630 // AT1G26570 // AT1G63370 // AT5G05320
GO:0005198	F	structural molecule activity	26	968	538	28362	0.056	1	// ATCG00380 // ATCG00660 // AT4G08410 // AT5G24510 // AT1G49240 // AT1G57860 // ATCG01020 // AT1G24240 // ATMG00090 // AT1G51270 // ATCG00065 // AT5G40950 // AT1G21310 // ATCG00650 // ATCG00160 // AT5G65220 // AT4G33970 // AT2G40010 // ATMG00020 // ATCG00640 // ATMG00080 // AT5G17870 // AT4G13340 // ATCG00760 // AT4G00030 // AT1G29970
GO:0046914	F	transition metal ion binding	69	968	1912	28362	0.34	1	// AT2G17450 // AT5G02350 // AT5G04330 // AT2G01818 // ATCG00480 // AT1G72200 // AT3G20100 // AT5G17890 // AT3G43890 // AT5G53110 // AT1G49240 // AT3G55770 // AT5G42580 // AT1G11100 // AT2G34500 // AT2G02960 // AT5G18200 // ATMG00070 // AT2G01520 // AT1G26800 // AT5G42650 // AT3G49930 // AT2G34990 // AT5G22355 // AT1G54500 // AT3G29250 // AT4G15975 // AT5G43040 // AT2G07698 // AT4G23670 // AT3G09…
GO:0005402	F	cation:sugar symporter activity	6	968	95	28362	0.12	1	// AT1G16390 // AT1G22710 // AT1G16370 // AT5G27350 // AT4G21480 // AT3G05160
GO:0043168	F	anion binding	6	968	195	28362	0.65	1	// AT4G23590 // AT1G64660 // AT2G02000 // AT5G28030 // AT1G12010 // AT2G39570
GO:0015035	F	protein disulfide oxidoreductase activity	5	968	79	28362	0.14	1	// AT1G59730 // AT1G11530 // AT5G06690 // AT4G15690 // AT3G57070
GO:0015036	F	disulfide oxidoreductase activity	5	968	87	28362	0.19	1	// AT1G59730 // AT1G11530 // AT5G06690 // AT4G15690 // AT3G57070
GO:0016021	C	integral component of membrane	236	968	5324	28362	1.3e-05	0.0082	// AT1G72200 // AT5G14120 // AT3G10200 // AT2G17430 // AT2G46455 // AT4G17730 // AT1G53210 // AT5G47450 // AT5G16530 // AT5G18290 // AT5G26980 // AT5G53110 // AT4G06534 // AT1G61180 // AT5G49290 // AT4G16400 // AT5G27350 // AT3G45870 // AT2G34500 // AT2G02960 // AT1G34000 // AT3G45970 // AT1G14240 // AT1G58320 // AT3G08600 // AT1G53610 // AT1G58340 // AT2G43660 // AT5G13170 // AT2G17500 // AT1G19…
GO:0000313	C	organellar ribosome	11	968	62	28362	2.6e-05	0.0084	// ATCG00650 // ATCG00380 // ATCG00660 // ATMG00090 // ATMG00080 // ATCG01020 // ATCG00160 // ATCG00760 // ATCG00640 // ATMG00020 // ATCG00065
GO:0031224	C	intrinsic component of membrane	240	968	5540	28362	4.8e-05	0.01	// AT1G72200 // AT5G14120 // AT3G10200 // AT2G17430 // AT2G46455 // AT4G17730 // AT1G53210 // AT5G47450 // AT5G16530 // AT5G18290 // AT5G26980 // AT5G53110 // AT4G06534 // AT1G61180 // AT5G49290 // AT4G16400 // AT5G27350 // AT3G45870 // AT2G34500 // AT2G02960 // AT1G34000 // AT3G45970 // AT1G14240 // AT1G58320 // AT3G08600 // AT1G53610 // AT1G58340 // AT2G43660 // AT5G13170 // AT2G17500 // AT1G19…
GO:0009547	C	plastid ribosome	8	968	43	28362	0.00025	0.039	// ATCG01020 // ATCG00380 // ATCG00660 // ATCG00760 // ATCG00160 // ATCG00650 // ATCG00640 // ATCG00065
GO:0044425	C	membrane part	248	968	5962	28362	0.00043	0.054	// AT1G72200 // AT5G14120 // AT3G10200 // AT2G17430 // AT2G46455 // AT1G76490 // AT4G17730 // AT1G53210 // AT5G47450 // AT5G16530 // AT5G18290 // AT5G26980 // AT5G53110 // AT4G06534 // AT1G61180 // AT5G49290 // AT4G16400 // AT5G27350 // AT3G45870 // AT2G34500 // AT2G02960 // AT1G34000 // AT3G45970 // AT1G14240 // AT1G58320 // AT1G24530 // AT3G08600 // AT1G53610 // AT1G58340 // AT2G43660 // AT5G13…
GO:0000315	C	organellar large ribosomal subunit	6	968	31	28362	0.0012	0.13	// ATCG01020 // ATCG00660 // ATMG00080 // ATCG00760 // ATCG00640 // ATMG00020
GO:0045259	C	proton-transporting ATP synthase complex	6	968	34	28362	0.0019	0.17	// ATCG00470 // ATCG00480 // ATMG01170 // ATMG01090 // AT2G07698 // ATMG00040
GO:0000314	C	organellar small ribosomal subunit	5	968	31	28362	0.0063	0.5	// ATCG00065 // ATMG00090 // ATCG00380 // ATCG00650 // ATCG00160
GO:0022626	C	cytosolic ribosome	8	968	323	28362	0.86	1	// AT5G25980 // AT5G24510 // AT3G14210 // AT1G07610 // AT1G20630 // ATCG00650 // AT2G40010 // AT1G57860
GO:0034357	C	photosynthetic membrane	20	968	422	28362	0.098	1	// AT3G23840 // ATCG00470 // AT4G25080 // ATCG00670 // AT1G73885 // AT1G79040 // ATCG00480 // AT5G47110 // AT1G54500 // AT4G38160 // ATCG01010 // AT5G21930 // AT5G54290 // AT5G42650 // AT3G44880 // AT3G61320 // AT3G50820 // AT4G34190 // AT2G21970 // AT1G34000
GO:0044436	C	thylakoid part	23	968	463	28362	0.055	1	// AT1G54500 // ATCG00480 // AT5G21930 // AT5G54290 // AT3G61320 // AT1G34000 // ATCG00470 // AT1G73885 // AT1G79040 // AT4G38160 // AT4G34190 // AT4G25080 // ATCG00670 // AT4G19830 // AT5G47110 // AT3G44880 // AT3G23840 // AT3G50820 // AT5G42650 // AT3G29240 // ATCG01010 // AT1G05385 // AT2G21970
GO:0030054	C	cell junction	32	968	901	28362	0.44	1	// AT3G57520 // AT1G67020 // AT1G53210 // AT5G25980 // AT4G06534 // AT1G49240 // AT5G42580 // AT3G60720 // AT3G14210 // AT3G43210 // AT3G16640 // AT3G45970 // AT4G13340 // AT4G12480 // AT3G09260 // AT5G60660 // AT5G09440 // AT3G46650 // AT1G06030 // AT3G54200 // AT3G16450 // AT3G52060 // AT3G60160 // AT2G20750 // AT4G23400 // AT2G25980 // AT1G09560 // AT1G58270 // AT3G62290 // AT5G26280 // AT2G23…
GO:0031974	C	membrane-enclosed lumen	16	968	1008	28362	1	1	// AT3G22680 // AT1G19080 // AT1G73690 // AT5G44500 // ATMG00090 // ATMG00080 // AT2G15400 // AT3G22880 // AT5G41910 // AT1G07350 // AT1G66590 // AT2G07698 // AT1G26665 // AT3G09260 // ATMG00020 // ATCG00160
GO:0005789	C	endoplasmic reticulum membrane	9	968	399	28362	0.92	1	// AT3G10200 // AT3G58490 // AT1G76490 // AT5G16530 // AT5G18290 // AT2G17500 // AT1G65040 // AT5G01990 // AT3G03470
GO:0009523	C	photosystem II	5	968	71	28362	0.11	1	// AT1G79040 // AT5G47110 // AT4G34190 // AT3G50820 // AT2G21970
GO:0044428	C	nuclear part	13	968	1078	28362	1	1	// AT3G22680 // AT1G19080 // AT5G44500 // AT1G73690 // AT2G15400 // AT3G22880 // AT1G07350 // AT5G46315 // AT3G25980 // AT2G07698 // AT1G26665 // AT3G56705 // AT5G41910
GO:0044429	C	mitochondrial part	16	968	486	28362	0.59	1	// ATMG00070 // ATMG00060 // ATMG01350 // AT3G27620 // ATCG00480 // ATMG00090 // ATMG00080 // AT1G17530 // AT5G25450 // ATMG01170 // ATMG01090 // AT1G66590 // ATMG00040 // AT1G53000 // ATMG00020 // ATCG00160
GO:0044424	C	intracellular part	668	968	20693	28362	1	1	// AT5G02350 // AT2G24580 // AT1G63370 // AT1G76490 // AT1G53210 // AT5G18290 // AT4G06536 // AT4G11330 // AT3G45870 // AT3G60700 // AT4G37150 // ATCG00180 // AT1G61450 // AT5G37890 // AT5G23280 // AT5G40950 // AT4G19830 // AT3G53370 // AT4G20690 // AT2G07698 // AT3G44326 // AT1G27540 // AT2G26740 // AT1G09410 // AT3G20710 // AT3G12955 // AT3G44430 // AT4G36900 // AT5G26980 // AT5G54980 // AT3G48…
GO:0044427	C	chromosomal part	5	968	259	28362	0.94	1	// AT3G20760 // AT1G19080 // AT3G53650 // AT3G25980 // AT1G54260
GO:0044421	C	extracellular region part	8	968	142	28362	0.12	1	// AT4G18510 // AT3G49780 // AT5G49360 // AT5G09440 // AT2G25240 // AT5G09805 // AT2G22860 // AT4G11320
GO:0044422	C	organelle part	120	968	4894	28362	1	1	// AT5G14120 // AT3G10200 // AT1G76490 // AT4G17730 // AT1G53210 // AT5G47450 // AT5G16530 // AT5G18290 // AT5G26980 // AT1G16370 // AT3G43210 // AT1G34000 // AT5G13170 // AT1G07350 // AT2G17500 // AT4G34190 // AT3G09260 // AT3G14067 // AT4G19830 // ATMG00060 // AT3G44880 // ATMG01090 // AT4G39180 // ATMG00020 // AT4G15610 // AT2G28110 // AT2G21960 // AT5G01920 // AT5G46090 // AT4G02130 // AT1G73…
GO:0000428	C	DNA-directed RNA polymerase complex	6	968	97	28362	0.13	1	// AT3G22680 // AT1G73690 // AT2G15400 // ATCG00170 // ATCG00190 // AT5G41910
GO:0009941	C	chloroplast envelope	20	968	688	28362	0.79	1	// AT1G13930 // ATCG00660 // ATCG00470 // AT4G25080 // ATCG00670 // AT2G47400 // ATCG00760 // AT3G61320 // AT4G31530 // AT5G26820 // AT5G42650 // AT5G65220 // AT3G14210 // AT3G44880 // AT4G12480 // AT1G49240 // AT5G40950 // AT2G07698 // ATCG00650 // AT1G20630
GO:0005654	C	nucleoplasm	8	968	359	28362	0.92	1	// AT3G22680 // AT1G19080 // AT1G73690 // AT2G15400 // AT3G22880 // AT1G07350 // AT1G26665 // AT5G41910
GO:0044464	C	cell part	736	968	22662	28362	1	1	// AT5G02350 // AT2G24580 // AT1G63370 // AT1G76490 // AT1G53210 // AT5G18290 // AT4G06536 // AT3G44710 // AT4G11330 // AT3G45870 // AT3G60700 // AT4G37150 // ATCG00180 // AT1G58340 // AT1G61450 // AT2G28120 // AT5G37890 // AT5G23280 // AT3G14067 // AT4G19830 // AT5G25910 // AT3G53370 // AT4G20690 // AT2G07698 // AT3G44326 // AT1G27540 // AT2G26740 // AT1G09410 // AT1G23980 // AT3G20710 // AT3G12…
GO:0030880	C	RNA polymerase complex	6	968	97	28362	0.13	1	// AT3G22680 // AT1G73690 // AT2G15400 // ATCG00170 // ATCG00190 // AT5G41910
GO:0042175	C	nuclear outer membrane-endoplasmic reticulum membrane network	9	968	404	28362	0.93	1	// AT3G10200 // AT3G58490 // AT1G76490 // AT5G16530 // AT5G18290 // AT2G17500 // AT1G65040 // AT5G01990 // AT3G03470
GO:0031226	C	intrinsic component of plasma membrane	13	968	292	28362	0.21	1	// AT5G13170 // AT2G46450 // AT1G22710 // AT5G60660 // AT2G45960 // AT5G15410 // AT5G47450 // AT1G01620 // AT5G18290 // AT3G54200 // AT5G23660 // AT3G14770 // AT4G23400
GO:0030312	C	external encapsulating structure	23	968	706	28362	0.62	1	// AT4G01630 // AT5G20710 // AT1G31580 // AT5G49360 // AT5G15290 // AT3G45970 // AT4G33970 // AT3G14060 // AT4G12480 // AT3G14067 // AT5G17780 // AT4G12990 // AT1G21310 // ATCG00480 // AT1G12560 // AT4G19420 // AT2G20750 // AT3G12580 // AT5G56320 // AT1G09560 // AT4G13340 // AT1G20630 // AT1G21680
GO:0005911	C	cell-cell junction	32	968	901	28362	0.44	1	// AT3G57520 // AT1G67020 // AT1G53210 // AT5G25980 // AT4G06534 // AT1G49240 // AT5G42580 // AT3G60720 // AT3G14210 // AT3G43210 // AT3G16640 // AT3G45970 // AT4G13340 // AT4G12480 // AT3G09260 // AT5G60660 // AT5G09440 // AT3G46650 // AT1G06030 // AT3G54200 // AT3G16450 // AT3G52060 // AT3G60160 // AT2G20750 // AT4G23400 // AT2G25980 // AT1G09560 // AT1G58270 // AT3G62290 // AT5G26280 // AT2G23…
GO:0009526	C	plastid envelope	21	968	707	28362	0.77	1	// AT1G13930 // ATCG00660 // ATCG00470 // AT4G25080 // ATCG00670 // AT2G47400 // ATCG00760 // AT3G61320 // AT4G31530 // ATCG00480 // AT5G42650 // AT5G65220 // AT3G14210 // AT3G44880 // AT4G12480 // AT1G49240 // AT5G40950 // AT2G07698 // ATCG00650 // AT5G26820 // AT1G20630
GO:0009521	C	photosystem	5	968	96	28362	0.24	1	// AT1G79040 // AT5G47110 // AT4G34190 // AT3G50820 // AT2G21970
GO:0019866	C	organelle inner membrane	10	968	371	28362	0.81	1	// ATMG00070 // ATMG00060 // AT3G27620 // ATCG00480 // AT3G44880 // AT1G17530 // AT5G25450 // ATMG01170 // ATMG01090 // ATMG00040
GO:0031976	C	plastid thylakoid	25	968	509	28362	0.052	1	// AT1G54500 // ATCG00480 // AT5G21930 // AT5G54290 // AT3G61320 // AT1G34000 // ATCG00470 // AT1G73885 // AT1G79040 // ATCG00065 // AT4G34190 // AT2G21960 // AT4G25080 // ATCG00670 // AT4G19830 // AT5G47110 // AT3G44880 // AT3G23840 // AT3G50820 // AT5G42650 // AT3G29240 // ATCG01010 // AT5G01920 // AT1G05385 // AT2G21970
GO:0071944	C	cell periphery	131	968	4309	28362	0.93	1	// AT1G48260 // AT1G31580 // AT2G46450 // AT2G17430 // AT5G35450 // AT5G47450 // AT5G16530 // AT5G18290 // AT3G44710 // AT1G61180 // AT1G16370 // AT5G27350 // AT3G45870 // AT3G45970 // AT1G58320 // AT1G24530 // AT1G58340 // AT2G43660 // AT5G13170 // AT2G28120 // AT4G12990 // AT5G46040 // AT2G36430 // AT5G40170 // AT3G10190 // AT5G25910 // AT3G45430 // AT5G60660 // AT2G07698 // AT3G54200 // AT4G39…
GO:0005615	C	extracellular space	5	968	103	28362	0.29	1	// AT4G18510 // AT5G09440 // AT2G25240 // AT4G11320 // AT5G09805
GO:0005618	C	cell wall	23	968	706	28362	0.62	1	// AT4G01630 // AT5G20710 // AT1G31580 // AT5G49360 // AT5G15290 // AT3G45970 // AT4G33970 // AT3G14060 // AT4G12480 // AT3G14067 // AT5G17780 // AT4G12990 // AT1G21310 // ATCG00480 // AT1G12560 // AT4G19420 // AT2G20750 // AT3G12580 // AT5G56320 // AT1G09560 // AT4G13340 // AT1G20630 // AT1G21680
GO:0005622	C	intracellular	669	968	20721	28362	1	1	// AT5G02350 // AT2G24580 // AT1G63370 // AT1G76490 // AT1G53210 // AT5G18290 // AT4G06536 // AT4G11330 // AT3G45870 // AT3G60700 // AT4G37150 // ATCG00180 // AT1G61450 // AT5G37890 // AT5G23280 // AT5G40950 // AT4G19830 // AT3G53370 // AT4G20690 // AT2G07698 // AT3G44326 // AT1G27540 // AT2G26740 // AT1G09410 // AT3G20710 // AT3G12955 // AT3G44430 // AT4G36900 // AT5G26980 // AT5G54980 // AT3G48…
GO:0005737	C	cytoplasm	427	968	13406	28362	0.98	1	// AT5G14120 // AT2G24580 // AT1G76490 // AT1G53210 // AT5G18290 // AT5G26980 // AT4G11330 // AT3G45870 // AT4G37150 // ATCG00180 // AT5G40950 // AT4G19830 // AT4G20690 // AT2G07698 // AT1G27540 // AT2G26740 // AT4G39180 // AT3G12955 // AT3G44430 // AT3G48080 // AT1G07610 // AT5G46295 // AT5G17540 // AT1G22370 // AT1G59590 // AT5G24510 // AT5G25450 // AT2G45940 // AT5G44574 // AT2G01520 // AT5G55…
GO:0070013	C	intracellular organelle lumen	16	968	1008	28362	1	1	// AT3G22680 // AT1G19080 // AT1G73690 // AT5G44500 // ATMG00090 // ATMG00080 // AT2G15400 // AT3G22880 // AT5G41910 // AT1G07350 // AT1G66590 // AT2G07698 // AT1G26665 // AT3G09260 // ATMG00020 // ATCG00160
GO:0031975	C	envelope	33	968	1170	28362	0.88	1	// ATCG00660 // ATCG00480 // AT5G25450 // AT1G49240 // AT3G61320 // AT1G66590 // ATMG00070 // ATCG00470 // AT5G42650 // AT3G27620 // AT5G26820 // AT4G12480 // AT5G40950 // AT2G07698 // ATCG00650 // AT4G25080 // ATCG00670 // AT2G47400 // AT4G31530 // AT5G65220 // AT3G44880 // AT1G17530 // ATMG01170 // ATMG01090 // AT3G25980 // ATMG00040 // AT1G53000 // AT1G13930 // ATMG00060 // ATMG01350 // AT3G14…
GO:0016020	C	membrane	305	968	8532	28362	0.18	1	// AT1G48260 // AT3G43740 // AT5G14120 // AT3G10200 // AT2G17430 // AT2G46455 // AT1G53000 // AT1G76490 // AT5G35450 // AT1G53210 // AT5G47450 // AT5G16530 // AT5G18290 // AT5G26980 // AT3G44710 // AT4G06534 // AT1G61180 // AT5G49290 // AT4G16400 // AT5G27350 // AT3G45870 // AT2G07698 // AT2G34500 // AT2G02960 // AT1G34000 // AT3G45970 // AT1G14240 // AT1G58320 // AT1G24530 // AT3G08600 // AT1G53…
GO:0055035	C	plastid thylakoid membrane	18	968	401	28362	0.16	1	// AT3G23840 // ATCG00470 // AT4G25080 // ATCG00670 // AT1G73885 // AT1G79040 // ATCG00480 // AT5G47110 // AT1G54500 // AT5G21930 // AT3G44880 // AT5G54290 // AT5G42650 // ATCG01010 // AT3G50820 // AT4G34190 // AT2G21970 // AT1G34000
GO:1902494	C	catalytic complex	18	968	711	28362	0.92	1	// AT3G22680 // ATMG00070 // ATMG00060 // AT3G50820 // AT1G24530 // AT5G47810 // AT1G29260 // AT1G73690 // AT1G79040 // AT2G15400 // ATCG00190 // AT5G25450 // AT5G63760 // AT1G65040 // ATCG00170 // AT1G80440 // AT5G41910 // ATMG00110
GO:0043234	C	protein complex	43	968	1834	28362	1	1	// AT1G60810 // AT1G24530 // ATCG00480 // AT4G17730 // ATMG00040 // AT5G25450 // AT1G26665 // AT1G80440 // AT3G43210 // ATMG00070 // ATCG00470 // AT3G20760 // AT1G79040 // AT2G15400 // AT1G58340 // ATMG00110 // AT2G07698 // AT4G34190 // AT5G41910 // AT5G63760 // AT1G73690 // ATCG00670 // AT2G47400 // AT5G47110 // AT1G17530 // ATMG01170 // ATMG01090 // AT1G65040 // AT3G25980 // ATCG00190 // AT3G53…
GO:0043232	C	intracellular non-membrane-bounded organelle	37	968	1543	28362	0.99	1	// AT3G63210 // ATCG00380 // ATCG00660 // AT5G24510 // AT1G49240 // AT3G55770 // AT1G57860 // ATCG01020 // AT3G27660 // AT1G24240 // AT3G20760 // ATMG00090 // ATCG00640 // ATCG00160 // AT5G40950 // AT2G07698 // ATCG00650 // ATCG00065 // AT5G16200 // AT5G65220 // AT3G22880 // AT5G20430 // AT3G25980 // AT3G53650 // ATMG00020 // AT5G25980 // AT1G19080 // AT5G44500 // AT3G43210 // ATMG00080 // AT5G17…
GO:0005829	C	cytosol	45	968	1993	28362	1	1	// AT1G64660 // AT3G50970 // AT1G60810 // AT2G02380 // AT2G37130 // AT5G46520 // AT5G24510 // AT1G49240 // AT1G15790 // AT2G01520 // AT1G11530 // AT1G57860 // AT3G16640 // AT3G48690 // AT1G21100 // AT5G25980 // AT2G38230 // AT3G14210 // AT5G23940 // AT4G04830 // AT1G44318 // AT3G15060 // ATCG00650 // AT3G49360 // AT5G54080 // AT5G20980 // AT5G58770 // AT5G48480 // AT5G56760 // AT2G26740 // AT1G80…
GO:0009505	C	plant-type cell wall	10	968	323	28362	0.66	1	// AT3G45970 // AT5G49360 // AT4G12480 // AT4G19420 // AT4G13340 // AT3G14067 // AT4G12990 // AT1G21310 // AT1G21680 // AT5G15290
GO:0009579	C	thylakoid	28	968	584	28362	0.053	1	// AT1G79040 // ATCG00480 // AT5G21930 // AT5G54290 // AT3G61320 // AT3G16640 // ATCG00470 // AT1G73885 // AT1G54500 // AT4G38160 // ATCG00065 // AT5G40950 // AT1G34000 // AT4G34190 // AT2G21960 // AT4G25080 // ATCG00670 // AT4G19830 // AT5G47110 // AT3G44880 // AT3G23840 // AT3G50820 // AT5G42650 // AT3G29240 // ATCG01010 // AT5G01920 // AT1G05385 // AT2G21970
GO:0009570	C	chloroplast stroma	22	968	740	28362	0.77	1	// ATCG00380 // ATCG00660 // ATCG00480 // AT1G49240 // AT3G61320 // AT3G55040 // AT5G42650 // ATCG00065 // AT5G40950 // AT5G65220 // ATCG00650 // ATCG00160 // ATCG00670 // AT2G47400 // AT4G31530 // AT1G13930 // AT5G06690 // AT3G50820 // ATCG00170 // AT2G13360 // ATCG00760 // AT3G49160
GO:0044432	C	endoplasmic reticulum part	10	968	440	28362	0.93	1	// AT3G10200 // AT3G58490 // AT1G76490 // AT5G16530 // AT5G18290 // AT2G17500 // AT1G65040 // AT5G01990 // AT3G09260 // AT3G03470
GO:0044431	C	Golgi apparatus part	13	968	567	28362	0.95	1	// AT4G39180 // AT4G02130 // AT4G15610 // AT2G28110 // AT4G01770 // AT5G13170 // AT5G26980 // AT1G58340 // AT2G33100 // AT5G42090 // AT5G44930 // AT4G37690 // AT2G14255
GO:0044437	C	vacuolar part	18	968	725	28362	0.93	1	// AT5G14120 // AT3G12580 // AT4G25640 // AT1G16390 // AT1G21680 // AT4G17730 // AT1G53210 // AT5G47450 // AT1G58340 // AT2G40420 // AT5G46090 // AT1G16370 // AT3G14067 // AT2G07698 // AT4G15920 // AT3G60160 // AT3G49360 // AT3G16640
GO:0044435	C	plastid part	48	968	1455	28362	0.62	1	// AT2G21970 // ATCG00380 // ATCG00660 // AT1G79040 // ATCG00480 // AT5G21930 // AT5G54290 // AT1G49240 // AT3G61320 // AT3G55040 // AT1G34000 // ATCG00470 // AT2G47400 // AT1G73885 // AT5G26820 // AT1G54500 // AT4G12480 // ATCG00160 // AT5G40950 // AT2G07698 // ATCG00650 // AT4G34190 // AT2G21960 // ATCG00065 // AT4G25080 // ATCG00670 // AT4G19830 // AT4G31530 // AT5G47110 // AT5G65220 // AT3G44…
GO:0009506	C	plasmodesma	32	968	899	28362	0.43	1	// AT3G57520 // AT1G67020 // AT1G53210 // AT5G25980 // AT4G06534 // AT1G49240 // AT5G42580 // AT3G60720 // AT3G14210 // AT3G43210 // AT3G16640 // AT3G45970 // AT4G13340 // AT4G12480 // AT3G09260 // AT5G60660 // AT5G09440 // AT3G46650 // AT1G06030 // AT3G54200 // AT3G16450 // AT3G52060 // AT3G60160 // AT2G20750 // AT4G23400 // AT2G25980 // AT1G09560 // AT1G58270 // AT3G62290 // AT5G26280 // AT2G23…
GO:0009705	C	plant-type vacuole membrane	5	968	106	28362	0.3	1	// AT5G46090 // AT4G15920 // AT1G16370 // AT5G47450 // AT1G16390
GO:0031090	C	organelle membrane	44	968	1760	28362	0.99	1	// AT5G14120 // ATMG01350 // AT1G16390 // ATCG00480 // AT4G17730 // AT1G53210 // AT5G47450 // AT5G25450 // AT1G71870 // AT3G61320 // AT3G16640 // ATMG00070 // AT3G27620 // AT4G02130 // AT1G58340 // AT5G13170 // AT4G12480 // AT5G46090 // AT3G14067 // AT2G07698 // AT3G49360 // AT4G37690 // AT2G14255 // AT4G25080 // AT3G44880 // AT1G17530 // ATMG01170 // AT2G33100 // AT2G40420 // ATMG00040 // AT3G12…
GO:0009507	C	chloroplast	137	968	4148	28362	0.67	1	// AT5G07010 // AT2G17430 // AT1G53210 // AT2G17705 // AT3G45870 // AT1G34000 // ATCG00180 // AT4G15910 // AT5G66040 // AT2G17500 // AT4G34190 // AT3G09260 // AT4G19830 // AT3G44880 // AT4G04830 // AT2G14910 // ATCG00190 // AT1G26720 // AT3G27340 // AT3G50820 // AT5G54290 // ATCG01050 // AT5G01920 // AT5G22860 // AT4G00030 // AT5G46090 // AT4G39040 // AT1G22370 // AT5G23350 // AT5G17870 // AT5G25…
GO:0044391	C	ribosomal subunit	12	968	322	28362	0.42	1	// ATCG00650 // ATCG00380 // AT1G57860 // ATMG00090 // ATMG00080 // ATCG00660 // ATCG01020 // ATCG00160 // ATCG00760 // ATCG00640 // ATMG00020 // ATCG00065
GO:0042651	C	thylakoid membrane	20	968	421	28362	0.096	1	// AT3G23840 // ATCG00470 // AT4G25080 // ATCG00670 // AT1G73885 // AT1G79040 // ATCG00480 // AT5G47110 // AT1G54500 // AT4G38160 // ATCG01010 // AT5G21930 // AT5G54290 // AT5G42650 // AT3G44880 // AT3G61320 // AT3G50820 // AT4G34190 // AT2G21970 // AT1G34000
GO:0044459	C	plasma membrane part	15	968	428	28362	0.5	1	// AT5G13170 // AT2G46450 // AT1G24530 // AT1G22710 // AT5G60660 // AT2G45960 // AT5G23660 // AT5G15410 // AT5G47450 // AT1G01620 // AT5G18290 // AT3G54200 // ATMG00110 // AT3G14770 // AT4G23400
GO:0048046	C	apoplast	17	968	486	28362	0.49	1	// AT5G42510 // AT5G20710 // AT3G12580 // AT2G13360 // AT5G49360 // AT5G09440 // AT1G09560 // AT4G18510 // AT5G42500 // AT5G25980 // AT5G09805 // AT3G14210 // AT4G23690 // AT3G29780 // AT3G14067 // AT4G11210 // AT3G16640
GO:0009535	C	chloroplast thylakoid membrane	18	968	400	28362	0.15	1	// AT3G23840 // ATCG00470 // AT4G25080 // ATCG00670 // AT1G73885 // AT1G79040 // ATCG00480 // AT5G47110 // AT1G54500 // AT5G21930 // AT3G44880 // AT5G54290 // AT5G42650 // ATCG01010 // AT3G50820 // AT4G34190 // AT2G21970 // AT1G34000
GO:0009534	C	chloroplast thylakoid	25	968	508	28362	0.051	1	// AT1G54500 // ATCG00480 // AT5G21930 // AT5G54290 // AT3G61320 // AT1G34000 // ATCG00470 // AT1G73885 // AT1G79040 // ATCG00065 // AT4G34190 // AT2G21960 // AT4G25080 // ATCG00670 // AT4G19830 // AT5G47110 // AT3G44880 // AT3G23840 // AT3G50820 // AT5G42650 // AT3G29240 // ATCG01010 // AT5G01920 // AT1G05385 // AT2G21970
GO:0009536	C	plastid	138	968	4213	28362	0.71	1	// AT5G07010 // AT2G17430 // AT1G53210 // AT2G17705 // AT3G45870 // AT1G34000 // ATCG00180 // AT4G15910 // AT5G66040 // AT2G17500 // AT4G34190 // AT3G09260 // AT4G19830 // AT3G44880 // AT4G04830 // AT2G14910 // ATCG00190 // AT1G26720 // AT3G27340 // AT3G50820 // AT5G54290 // ATCG01050 // AT5G01920 // AT5G22860 // AT4G00030 // AT5G46090 // AT4G39040 // AT1G22370 // AT5G23350 // AT5G17870 // AT5G25…
GO:0009532	C	plastid stroma	24	968	774	28362	0.71	1	// ATCG00380 // ATCG00660 // ATCG00480 // AT1G49240 // AT3G61320 // AT3G55040 // ATCG01020 // AT5G42650 // ATCG00065 // AT5G40950 // AT5G65220 // ATCG00650 // ATCG00160 // ATCG00670 // AT2G47400 // AT4G31530 // AT1G13930 // AT5G06690 // AT3G50820 // ATCG00170 // AT2G13360 // ATCG00760 // ATCG00640 // AT3G49160
GO:0043227	C	membrane-bounded organelle	581	968	18217	28362	1	1	// AT5G02350 // AT1G63370 // AT1G76490 // AT1G53210 // AT5G18290 // AT4G06536 // AT4G11330 // AT3G45870 // AT3G60700 // AT3G45970 // ATCG00180 // AT1G61450 // AT5G37890 // AT5G23280 // AT5G40950 // AT4G19830 // AT3G53370 // AT4G20690 // AT3G44326 // AT1G27540 // AT2G26740 // AT1G09410 // AT3G20710 // AT3G12955 // AT3G44430 // AT4G36900 // AT5G26980 // AT5G54980 // AT3G48080 // AT5G46295 // AT5G48…
GO:0061695	C	transferase complex, transferring phosphorus-containing groups	7	968	135	28362	0.19	1	// AT3G22680 // AT1G73690 // AT2G15400 // ATCG00170 // ATCG00190 // AT5G41910 // AT5G47810
GO:0005783	C	endoplasmic reticulum	19	968	895	28362	0.99	1	// AT3G57020 // AT3G10200 // AT1G50520 // AT4G00040 // AT1G76490 // AT5G47990 // AT4G12480 // AT5G16530 // AT5G18290 // AT1G64950 // AT2G17500 // AT5G42600 // AT1G65040 // AT5G01990 // AT5G44920 // AT3G58490 // AT3G09260 // AT3G03470 // AT5G46090
GO:0031977	C	thylakoid lumen	5	968	96	28362	0.24	1	// ATCG00480 // AT3G50820 // AT3G29240 // AT4G19830 // AT1G05385
GO:0005777	C	peroxisome	12	968	247	28362	0.15	1	// AT3G61200 // AT1G29260 // AT5G25980 // AT3G14210 // AT1G71870 // AT2G13360 // AT3G62460 // AT4G20480 // AT1G06460 // AT3G09260 // AT1G65520 // AT1G20630
GO:0005774	C	vacuolar membrane	18	968	720	28362	0.93	1	// AT5G14120 // AT3G12580 // AT4G25640 // AT1G16390 // AT1G21680 // AT4G17730 // AT1G53210 // AT5G47450 // AT1G58340 // AT2G40420 // AT5G46090 // AT1G16370 // AT3G14067 // AT2G07698 // AT4G15920 // AT3G60160 // AT3G49360 // AT3G16640
GO:0031225	C	anchored component of membrane	7	968	280	28362	0.84	1	// AT3G04010 // AT5G63500 // AT2G45960 // AT5G19240 // AT3G54200 // AT5G22430 // AT5G53250
GO:0098800	C	inner mitochondrial membrane protein complex	8	968	153	28362	0.16	1	// ATMG00070 // ATMG00060 // ATCG00480 // AT1G17530 // AT5G25450 // ATMG01170 // ATMG01090 // ATMG00040
GO:0043229	C	intracellular organelle	586	968	18517	28362	1	1	// AT5G02350 // AT1G63370 // AT1G76490 // AT1G53210 // AT5G18290 // AT4G06536 // AT4G11330 // AT3G45870 // AT3G60700 // AT3G45970 // ATCG00180 // AT1G61450 // AT5G37890 // AT5G23280 // AT5G40950 // AT4G19830 // AT3G53370 // AT4G20690 // AT3G44326 // AT1G27540 // AT2G26740 // AT1G09410 // AT3G20710 // AT3G12955 // AT3G44430 // AT4G36900 // AT5G26980 // AT5G54980 // AT3G48080 // AT1G07610 // AT5G46…
GO:0043228	C	non-membrane-bounded organelle	37	968	1543	28362	0.99	1	// AT3G63210 // ATCG00380 // ATCG00660 // AT5G24510 // AT1G49240 // AT3G55770 // AT1G57860 // ATCG01020 // AT3G27660 // AT1G24240 // AT3G20760 // ATMG00090 // ATCG00640 // ATCG00160 // AT5G40950 // AT2G07698 // ATCG00650 // ATCG00065 // AT5G16200 // AT5G65220 // AT3G22880 // AT5G20430 // AT3G25980 // AT3G53650 // ATMG00020 // AT5G25980 // AT1G19080 // AT5G44500 // AT3G43210 // ATMG00080 // AT5G17…
GO:0043226	C	organelle	586	968	18527	28362	1	1	// AT5G02350 // AT1G63370 // AT1G76490 // AT1G53210 // AT5G18290 // AT4G06536 // AT4G11330 // AT3G45870 // AT3G60700 // AT3G45970 // ATCG00180 // AT1G61450 // AT5G37890 // AT5G23280 // AT5G40950 // AT4G19830 // AT3G53370 // AT4G20690 // AT3G44326 // AT1G27540 // AT2G26740 // AT1G09410 // AT3G20710 // AT3G12955 // AT3G44430 // AT4G36900 // AT5G26980 // AT5G54980 // AT3G48080 // AT1G07610 // AT5G46…
GO:0005856	C	cytoskeleton	5	968	380	28362	1	1	// AT3G25980 // AT3G43210 // AT1G49240 // AT3G55770 // AT5G20430
GO:0012505	C	endomembrane system	50	968	2143	28362	1	1	// AT5G47990 // AT3G10200 // AT2G17430 // AT4G02130 // AT4G14368 // AT1G76490 // AT4G12480 // AT5G16530 // AT5G18290 // AT5G26980 // AT2G23810 // AT5G46090 // AT1G58340 // AT3G16640 // AT3G45970 // AT5G63390 // AT5G28350 // AT5G13170 // AT2G17500 // AT5G42090 // AT5G44920 // AT3G09260 // AT2G14255 // AT1G67880 // AT4G17730 // AT3G49780 // AT3G58490 // AT4G00040 // AT1G50520 // AT5G42600 // AT1G65…
GO:0044446	C	intracellular organelle part	120	968	4882	28362	1	1	// AT5G14120 // AT3G10200 // AT1G76490 // AT4G17730 // AT1G53210 // AT5G47450 // AT5G16530 // AT5G18290 // AT5G26980 // AT1G16370 // AT3G43210 // AT1G34000 // AT5G13170 // AT1G07350 // AT2G17500 // AT4G34190 // AT3G09260 // AT3G14067 // AT4G19830 // ATMG00060 // AT3G44880 // ATMG01090 // AT4G39180 // ATMG00020 // AT4G15610 // AT2G28110 // AT2G21960 // AT5G01920 // AT5G46090 // AT4G02130 // AT1G73…
GO:0044444	C	cytoplasmic part	345	968	10923	28362	0.97	1	// AT5G14120 // AT1G76490 // AT1G53210 // AT5G18290 // AT5G26980 // AT3G45870 // AT3G45970 // ATCG00180 // AT5G40950 // AT4G19830 // AT4G20690 // AT1G27540 // AT2G26740 // AT4G39180 // AT3G12955 // AT3G44430 // ATCG01050 // AT1G07610 // AT5G46295 // AT1G22370 // AT1G59590 // AT5G24510 // AT5G25450 // AT2G45940 // AT5G44574 // AT2G01520 // AT5G55790 // ATMG00090 // AT2G21045 // AT1G70890 // AT1G34…
GO:0000325	C	plant-type vacuole	7	968	152	28362	0.27	1	// AT4G15920 // AT1G16390 // AT1G53210 // AT5G47450 // AT1G16370 // AT3G60160 // AT5G46090
GO:1990204	C	oxidoreductase complex	5	968	146	28362	0.56	1	// ATMG00070 // AT5G25450 // AT1G79040 // ATMG00060 // AT3G50820
GO:0042579	C	microbody	12	968	247	28362	0.15	1	// AT3G61200 // AT1G29260 // AT5G25980 // AT3G14210 // AT1G71870 // AT2G13360 // AT3G62460 // AT4G20480 // AT1G06460 // AT3G09260 // AT1G65520 // AT1G20630
GO:0005634	C	nucleus	282	968	9924	28362	1	1	// AT1G48260 // AT1G64380 // AT5G02350 // AT1G76460 // AT1G63370 // AT2G01818 // AT3G53680 // AT1G65150 // AT2G33830 // AT3G44326 // AT5G44980 // AT3G43890 // AT4G06536 // AT3G44580 // AT4G18450 // AT1G52270 // AT1G53950 // AT4G11330 // AT5G47940 // AT3G11370 // AT1G09560 // AT2G02960 // AT3G58930 // AT5G02840 // AT2G44390 // AT3G47030 // AT3G60700 // AT3G20710 // AT1G21510 // AT1G61450 // AT5G22…
GO:0005739	C	mitochondrion	128	968	3687	28362	0.43	1	// AT1G31580 // AT5G49525 // AT2G46455 // AT2G07739 // AT1G76250 // AT3G05937 // AT2G07667 // AT4G07825 // AT3G45730 // ATMG00630 // AT1G24240 // AT1G09410 // AT4G15910 // ATMG00020 // AT3G24929 // AT1G64720 // AT4G12990 // AT1G69526 // AT1G35320 // AT4G39925 // AT3G08600 // AT4G20690 // AT2G01008 // AT1G27540 // ATMG01090 // AT3G54363 // AT3G12955 // AT3G44430 // AT2G35470 // AT1G44740 // AT1G12…
GO:1990904	C	ribonucleoprotein complex	31	968	852	28362	0.39	1	// AT3G63210 // ATCG00380 // ATCG00660 // AT5G24510 // AT5G46315 // AT1G03935 // AT1G57860 // ATCG01020 // AT1G24240 // ATMG00090 // AT1G07350 // ATCG00160 // AT5G40950 // AT3G56705 // ATCG00065 // AT5G16200 // AT5G65220 // AT5G08600 // AT3G47348 // AT2G40010 // ATMG00020 // AT5G25980 // ATCG00650 // AT5G44500 // ATMG00080 // AT5G17870 // AT3G14210 // AT1G07610 // AT1G20630 // ATCG00760 // ATCG00…
GO:0005743	C	mitochondrial inner membrane	9	968	287	28362	0.65	1	// ATMG00070 // ATMG00060 // AT3G27620 // ATCG00480 // AT1G17530 // AT5G25450 // ATMG01170 // ATMG01090 // ATMG00040
GO:0005740	C	mitochondrial envelope	12	968	376	28362	0.63	1	// ATMG00070 // ATMG00060 // AT3G27620 // ATCG00480 // ATMG01350 // AT1G17530 // AT5G25450 // ATMG01170 // ATMG01090 // ATMG00040 // AT1G53000 // AT1G66590
GO:0044445	C	cytosolic part	9	968	350	28362	0.84	1	// AT5G25980 // AT5G47810 // AT5G24510 // AT3G14210 // AT1G07610 // AT1G20630 // ATCG00650 // AT2G40010 // AT1G57860
GO:0005794	C	Golgi apparatus	27	968	1182	28362	0.99	1	// AT3G10200 // AT4G02130 // AT4G14368 // AT4G37690 // AT5G26980 // AT2G23810 // AT3G16640 // AT3G45970 // AT5G63390 // AT1G58340 // AT5G13170 // AT5G28350 // AT5G42090 // AT2G14255 // AT1G67880 // AT3G49780 // AT2G33100 // AT3G27540 // AT4G39180 // AT2G13290 // AT3G12580 // AT4G15610 // AT2G28110 // AT3G62290 // AT4G01770 // AT5G01100 // AT5G44930
GO:0098588	C	bounding membrane of organelle	31	968	1213	28362	0.96	1	// AT5G14120 // AT1G16390 // AT4G37690 // AT4G17730 // AT1G53210 // AT5G47450 // AT1G16370 // AT3G16640 // AT1G29260 // AT4G02130 // AT1G58340 // AT5G13170 // AT4G12480 // AT5G46090 // AT3G14067 // AT2G07698 // AT3G49360 // AT2G14255 // AT4G15920 // AT2G33100 // AT3G12580 // AT3G60160 // AT1G53000 // AT4G39180 // AT4G25640 // AT2G28110 // AT4G01770 // AT2G40420 // AT1G21680 // AT5G44930 // AT1G71…
GO:0031966	C	mitochondrial membrane	11	968	362	28362	0.69	1	// ATMG00070 // ATMG00060 // AT3G27620 // ATCG00480 // ATMG01350 // AT1G17530 // AT5G25450 // ATMG01170 // ATMG01090 // ATMG00040 // AT1G53000
GO:0030529	C	intracellular ribonucleoprotein complex	31	968	852	28362	0.39	1	// AT3G63210 // ATCG00380 // ATCG00660 // AT5G24510 // AT5G46315 // AT1G03935 // AT1G57860 // ATCG01020 // AT1G24240 // ATMG00090 // AT1G07350 // ATCG00160 // AT5G40950 // AT3G56705 // ATCG00065 // AT5G16200 // AT5G65220 // AT5G08600 // AT3G47348 // AT2G40010 // ATMG00020 // AT5G25980 // ATCG00650 // AT5G44500 // ATMG00080 // AT5G17870 // AT3G14210 // AT1G07610 // AT1G20630 // ATCG00760 // ATCG00…
GO:0031984	C	organelle subcompartment	29	968	817	28362	0.44	1	// AT1G79040 // ATCG00480 // AT5G21930 // AT5G54290 // AT5G26980 // AT3G61320 // AT1G34000 // ATCG00470 // AT1G73885 // AT1G54500 // ATCG00065 // AT5G42090 // AT4G34190 // AT2G21960 // AT4G25080 // ATCG00670 // AT4G19830 // AT5G47110 // AT3G44880 // AT4G37690 // AT3G23840 // AT3G50820 // AT4G15610 // AT5G42650 // AT3G29240 // ATCG01010 // AT5G01920 // AT1G05385 // AT2G21970
GO:0031967	C	organelle envelope	33	968	1170	28362	0.88	1	// ATCG00660 // ATCG00480 // AT5G25450 // AT1G49240 // AT3G61320 // AT1G66590 // ATMG00070 // ATCG00470 // AT5G42650 // AT3G27620 // AT5G26820 // AT4G12480 // AT5G40950 // AT2G07698 // ATCG00650 // AT4G25080 // ATCG00670 // AT2G47400 // AT4G31530 // AT5G65220 // AT3G44880 // AT1G17530 // ATMG01170 // ATMG01090 // AT3G25980 // ATMG00040 // AT1G53000 // AT1G13930 // ATMG00060 // ATMG01350 // AT3G14…
GO:1990234	C	transferase complex	11	968	445	28362	0.89	1	// AT3G22680 // AT1G29260 // AT1G73690 // AT2G15400 // ATCG00190 // AT5G63760 // AT1G65040 // ATCG00170 // AT1G80440 // AT5G41910 // AT5G47810
GO:0098805	C	whole membrane	22	968	925	28362	0.97	1	// AT5G14120 // AT1G16390 // AT4G17730 // AT1G53210 // AT5G47450 // AT1G16370 // AT3G16640 // AT1G29260 // AT1G58340 // AT4G12480 // AT3G14067 // AT2G07698 // AT1G71870 // AT3G49360 // AT4G15920 // AT3G60160 // AT1G53000 // AT3G12580 // AT4G25640 // AT5G46090 // AT2G40420 // AT1G21680
GO:0005694	C	chromosome	6	968	323	28362	0.96	1	// AT1G19080 // AT3G20760 // AT3G22880 // AT1G54260 // AT3G25980 // AT3G53650
GO:0043233	C	organelle lumen	16	968	1008	28362	1	1	// AT3G22680 // AT1G19080 // AT1G73690 // AT5G44500 // ATMG00090 // ATMG00080 // AT2G15400 // AT3G22880 // AT5G41910 // AT1G07350 // AT1G66590 // AT2G07698 // AT1G26665 // AT3G09260 // ATMG00020 // ATCG00160
GO:0098798	C	mitochondrial protein complex	8	968	165	28362	0.21	1	// ATMG00070 // ATMG00060 // ATCG00480 // AT1G17530 // AT5G25450 // ATMG01170 // ATMG01090 // ATMG00040
GO:0005840	C	ribosome	23	968	499	28362	0.1	1	// ATCG00380 // ATCG00660 // AT5G25980 // AT1G57860 // ATCG01020 // AT1G24240 // ATMG00090 // ATCG00065 // AT5G40950 // ATCG00650 // ATCG00160 // AT5G16200 // AT5G65220 // ATMG00020 // AT5G24510 // AT2G40010 // ATMG00080 // AT5G17870 // AT3G14210 // AT1G07610 // AT1G20630 // ATCG00760 // ATCG00640
GO:0000139	C	Golgi membrane	10	968	374	28362	0.82	1	// AT4G39180 // AT4G02130 // AT4G37690 // AT2G28110 // AT5G13170 // AT1G58340 // AT2G33100 // AT4G01770 // AT5G44930 // AT2G14255
GO:0016469	C	proton-transporting two-sector ATPase complex	6	968	55	28362	0.015	1	// ATCG00470 // ATCG00480 // ATMG01170 // ATMG01090 // AT2G07698 // ATMG00040
GO:0043231	C	intracellular membrane-bounded organelle	581	968	18205	28362	1	1	// AT5G02350 // AT1G63370 // AT1G76490 // AT1G53210 // AT5G18290 // AT4G06536 // AT4G11330 // AT3G45870 // AT3G60700 // AT3G45970 // ATCG00180 // AT1G61450 // AT5G37890 // AT5G23280 // AT5G40950 // AT4G19830 // AT3G53370 // AT4G20690 // AT3G44326 // AT1G27540 // AT2G26740 // AT1G09410 // AT3G20710 // AT3G12955 // AT3G44430 // AT4G36900 // AT5G26980 // AT5G54980 // AT3G48080 // AT5G46295 // AT5G48…
GO:0015934	C	large ribosomal subunit	7	968	181	28362	0.43	1	// ATCG01020 // ATCG00660 // ATMG00080 // ATMG00020 // ATCG00760 // ATCG00640 // AT1G57860
GO:0015935	C	small ribosomal subunit	5	968	140	28362	0.52	1	// ATCG00065 // ATMG00090 // ATCG00380 // ATCG00650 // ATCG00160
GO:0044434	C	chloroplast part	46	968	1419	28362	0.66	1	// AT2G21970 // ATCG00380 // ATCG00660 // AT1G79040 // ATCG00480 // AT5G21930 // AT5G54290 // AT1G49240 // AT3G61320 // AT3G55040 // AT1G34000 // ATCG00470 // AT2G47400 // AT1G73885 // AT5G26820 // AT1G54500 // AT4G12480 // ATCG00160 // AT5G40950 // AT2G07698 // ATCG00650 // AT4G34190 // AT2G21960 // ATCG00065 // AT4G25080 // ATCG00670 // AT4G19830 // AT4G31530 // AT5G47110 // AT5G65220 // AT3G44…
GO:0005773	C	vacuole	39	968	1359	28362	0.88	1	// AT5G14120 // AT4G16190 // AT1G16390 // AT4G37690 // AT4G17730 // AT5G20710 // AT5G47450 // AT3G57020 // AT1G49240 // AT4G11320 // AT3G16640 // AT5G24780 // AT5G23920 // AT4G32940 // AT1G58340 // AT3G14067 // AT2G07698 // AT5G42090 // AT5G03240 // AT3G49360 // AT3G09260 // AT2G45960 // AT1G53210 // AT2G21080 // AT4G23670 // AT3G12580 // AT3G60160 // AT5G25980 // AT4G15920 // AT4G25640 // AT4G15…
GO:0044455	C	mitochondrial membrane part	9	968	191	28362	0.22	1	// ATMG00070 // ATMG00060 // ATCG00480 // AT1G17530 // AT5G25450 // ATMG01170 // ATMG01090 // ATMG00040 // AT1G53000
GO:0044451	C	nucleoplasm part	6	968	283	28362	0.92	1	// AT1G19080 // AT1G73690 // AT2G15400 // AT1G07350 // AT1G26665 // AT5G41910
GO:0005623	C	cell	737	968	22664	28362	1	1	// AT5G02350 // AT2G24580 // AT1G63370 // AT1G76490 // AT1G53210 // AT5G18290 // AT4G06536 // AT3G44710 // AT4G11330 // AT3G45870 // AT3G60700 // AT4G37150 // ATCG00180 // AT1G58340 // AT1G61450 // AT2G28120 // AT5G37890 // AT5G23280 // AT3G14067 // AT4G19830 // AT5G25910 // AT3G53370 // AT4G20690 // AT2G07698 // AT3G44326 // AT1G27540 // AT2G26740 // AT1G09410 // AT1G23980 // AT3G20710 // AT3G12…
GO:0005576	C	extracellular region	106	968	2954	28362	0.31	1	// AT1G54890 // AT1G09910 // AT1G73330 // AT4G24180 // AT4G06534 // AT2G25240 // AT2G41810 // AT2G34500 // AT3G45970 // AT4G18510 // AT5G33355 // AT5G43580 // AT3G14240 // AT5G46900 // AT3G18280 // AT1G05650 // AT5G09805 // AT3G04010 // AT3G59930 // AT3G52480 // AT5G58650 // AT3G48520 // AT5G23840 // AT5G22860 // AT1G35330 // AT4G01630 // AT4G12545 // AT5G23030 // AT1G51870 // AT1G31335 // AT5G25…
GO:0055044	C	symplast	32	968	899	28362	0.43	1	// AT3G57520 // AT1G67020 // AT1G53210 // AT5G25980 // AT4G06534 // AT1G49240 // AT5G42580 // AT3G60720 // AT3G14210 // AT3G43210 // AT3G16640 // AT3G45970 // AT4G13340 // AT4G12480 // AT3G09260 // AT5G60660 // AT5G09440 // AT3G46650 // AT1G06030 // AT3G54200 // AT3G16450 // AT3G52060 // AT3G60160 // AT2G20750 // AT4G23400 // AT2G25980 // AT1G09560 // AT1G58270 // AT3G62290 // AT5G26280 // AT2G23…
GO:0005887	C	integral component of plasma membrane	12	968	184	28362	0.03	1	// AT5G13170 // AT2G46450 // AT1G22710 // AT5G60660 // AT2G45960 // AT5G15410 // AT5G47450 // AT1G01620 // AT5G18290 // AT5G23660 // AT3G14770 // AT4G23400
GO:0005886	C	plasma membrane	111	968	3735	28362	0.95	1	// AT1G48260 // AT2G46450 // AT2G17430 // AT5G13170 // AT5G35450 // AT5G47450 // AT5G16530 // AT5G18290 // AT3G44710 // AT1G61180 // AT1G16370 // AT5G27350 // AT3G45870 // AT1G58320 // AT1G24530 // AT1G58340 // AT2G43660 // AT1G22710 // AT2G28120 // AT5G46040 // AT2G36430 // AT5G40170 // AT3G10190 // AT5G25910 // AT3G45430 // AT5G60660 // AT2G07698 // AT3G54200 // AT4G39180 // AT3G01520 // AT4G21…
GO:0032991	C	macromolecular complex	75	968	2658	28362	0.96	1	// AT1G03935 // AT1G60810 // AT1G24530 // ATCG00640 // ATCG00480 // AT4G17730 // AT5G17870 // AT5G24510 // AT5G26980 // AT5G25450 // AT5G46315 // AT1G26665 // AT3G63210 // AT1G04930 // ATMG00110 // ATCG00670 // ATMG00070 // ATCG00470 // ATCG00380 // ATCG00660 // AT1G24240 // AT3G20760 // ATMG00090 // AT1G79040 // AT2G15400 // AT1G07350 // AT1G58340 // ATMG00040 // ATCG00160 // AT5G40950 // ATCG00…
GO:0031981	C	nuclear lumen	10	968	824	28362	1	1	// AT3G22680 // AT1G19080 // AT5G44500 // AT1G73690 // AT2G15400 // AT3G22880 // AT1G07350 // AT2G07698 // AT1G26665 // AT5G41910
GO:0098796	C	membrane protein complex	22	968	597	28362	0.39	1	// AT1G24530 // ATCG00480 // AT4G17730 // AT5G26980 // AT5G25450 // ATMG00110 // ATMG00070 // ATCG00470 // AT1G79040 // AT2G07698 // AT4G34190 // AT5G47110 // AT1G17530 // ATMG01170 // ATMG01090 // AT1G65040 // ATMG00040 // AT3G45280 // ATMG00060 // AT3G50820 // AT3G24890 // AT2G21970
