# Supplementary material for: The root‐knot nematode effector MiEFF12 targets the host ER quality control system to suppress immune responses and allow parasitism
Source: Mol Plant Pathol. 2024 Jul 4;25(7):e13491. doi: 10.1111/mpp.13491 (PMC11222708; doi:10.1111/mpp.13491)
Supplement: Supplementary file 19 — Table S6. Results of the yeast two‐hybrid screen using MiEFF12a as a bait against the tomato root cDNA library. [file MPP-25-e13491-s014.xlsx]

## Sheet: Table S6
Table S6 Results of the yeast two-hybrid screen using MiEFF12a as a bait against the tomato root cDNA library.
name	description	time captured
Solyc12g005910	B-cell receptor-associated 31-like PBL1	11
Solyc04g082890	BZIP60	7
Solyc08g074290	BRI1-KD interacting protein 129	5
Solyc01g104170	ankyrin repeat domain-containing protein 2 [Solanum lycopersicum]	5
Solyc05g054830	ankyrin repeat-containing protein At3g12360 [Solanum pennellii]	5
Solyc06g051750	cytochrome P450	5
Solyc04g054460	Glycine-rich protein	4
Solyc08g015690	Late-embryogenesis abundant protein	4
Solyc10g081070	Splicing factor 3B subunit 1	4
Solyc01g111780	Importin beta-2 subunit	3
Solyc03g025950	membrane steroid-binding protein 2-like	3
Solyc03g097250	uncharacterized protein	3
Solyc06g035450	ATP-dependent RNA helicase	3
Solyc08g066540	peptidyl-tRNA hydrolase 2	3
Solyc10g053910	B-cell receptor-associated 31-like PBL2	1
