# Supplementary material for: The root‐knot nematode effector MiEFF12 targets the host ER quality control system to suppress immune responses and allow parasitism
Source: Mol Plant Pathol. 2024 Jul 4;25(7):e13491. doi: 10.1111/mpp.13491 (PMC11222708; doi:10.1111/mpp.13491)
Supplement: Supplementary file 20 — Table S7. Primers used in this study. [file MPP-25-e13491-s007.xlsx]

## Sheet: Table S7
Table S7 Primers used in this study.
Name	Sequence (5'- 3')	Purpose
MiEFF12_GW5	AAAAAGCAGGCTTCACCATCTTTGTGGAGGGGAATGAGGACC	cloning in entry vector, ISH and semi-quantitative RT-PCR
MiEFF12_GW3	AGAAAGCTGGGTGTTACTTTTTAGGCTCTTCCCCCTCTTTC	cloning in entry vector, ISH and semi-quantitative RT-PCR
MiEFF12nostop_GW3	AGAAAGCTGGGTGCTTTTTAGGCTCTTCCCCCTCTTTC	cloning in entry vector
MeEFF12_GW5	AAAAAGCAGGCTTCACCATGCCTTCTAGTTCTGTTTCTCTG	ISH
MeEFF12_GW3	AGAAAGCTGGGTG TTACTTTTTAGGTTCTTCCCCTTCTTT	ISH
AttL1	TCGCGTTAACGCTAGCATGGATCTC	Amplification pDONR207 entry vector
AttL2	GTAACATCAGAGATTTTGAGACAC	Amplification pDONR207 entry vector
AttB1	GGGGACAAGTTTGTACAAAAAAGCAGGCT	Amplification gateway destination vector
AttB2	GGGGACCACTTTGTACAAGAAAGCTGGGT	Amplification gateway destination vector
TRV2-GFP-F	CAGAATTCCATGCCGAGAGTGATCCCG	TRV2 construct for HIGS
TRV2-GFP-R	GTCTCGAGACGGCAACATCCTGGGGCAC	TRV2 construct for HIGS
TRV2-MiEFF12-F	CCGAATTCATGAATGAGGAACCGACTTGTTCA	TRV2 construct for HIGS
TRV2-MiEFF12-R	CCGGATCCCTTTTTAGGCTCTTCCCCCTCT	TRV2 construct for HIGS
qPCR-MiEFF12-F	GAATGAGGAACCGACTTGTTCA	HIGS validation by RT-qPCR
qPCR-MiEFF12-R	CGCCACCAATAAGGCAAAC	HIGS validation by RT-qPCR
MiGAPDH-for	CGTGCAGCGGTTGAGAAGGA	HIGS validation by RT-qPCR
MiGAPDH-rev	GCGTCCGTGGGTGGAATCAT	HIGS validation by RT-qPCR
AtOXA1-F	TACCTGATCTGCCTCCACCT	semi-quantitative RT-PCR
AtOXA1-R	AACAGGACTCAGCGATGTTG	semi-quantitative RT-PCR
AtUBQ10-F	CGGAAAACAATTGGAGGATG	semi-quantitative RT-PCR
AtUBQ10-R	TCAAGGGTGATGGTCTTTCC	semi-quantitative RT-PCR
pB27_EFF12_SfiI_NoATG	GGGGCCGGACGGGCCTTTGTGGAGGGGAATGAGGAACC	cloning in bait vector pB27
pB27_EFF12_SfiI_STOP	AGGGGCCCCAGTGGCCTTACTTTTTAGGCTCTTCCC	cloning in bait vector pB27
LexA	GTCAGGTCGTTGTCGCACGT	Sequencing bait vector pB27
Terminator tADH1-rc	CGACCTCATGCTATACCTGAGA	Sequencing bait vector pB27
oNP839	GCCTCCTCTAACGTTCAT	Amplification prey vector pP6
oNP840	GCGGGGTTTTTCAGTATC	Amplification prey vector pP6
oNP841	TCAAAACCACTGTCACCT	Sequencing prey vector pP6
oNP842	CATAGATCAGGGTTTTCC	Sequencing prey vector pP6
SlPBL1total-GW5	AAAAAGCAGGCTTCACCATGTTACCTCAAGTGCAGC	cloning in entry vector
SlPBL1total-GW3	AGAAAGCTGGGTGCTATGTGTTCTTCTTGTTATCAG	cloning in entry vector
SlPBL1total-nostop-GW3	AGAAAGCTGGGTGTGTGTTCTTCTTGTTATCAG	cloning in entry vector
SlPBL1soluble-GW5	AAAAAGCAGGCTTCACCATGGACAGGCTACACCATTACATAAGG	cloning in entry vector
SlBZIP60total-GW5	AAAAAGCAGGCTTCACCATGATCGATAACATCGATG	cloning in entry vector
SlBZIP60total-GW3	AGAAAGCTGGGTGTTAAGACTCCTGCTTGGTCATAG	cloning in entry vector
SlBZIP60total-no stop-GW3	AGAAAGCTGGGTGAGACTCCTGCTTGGTCATAG	cloning in entry vector
super-MiEFF12-HA-F	CTGCAGGGGCCCGGGGTCGACATGAATGAGGAACCGACTTGTTCA	Cloning for CoIP
super-MiEFF12-HA-R	AACATCGTATGGGTAGGTACCCTTTTTAGGCTCTTCCCCCTCT	Cloning for CoIP
super-Mi-CRT-HA-F	CTGCAGGGGCCCGGGGTCGACATGGAAGTTTTCTTCAAGGAGGAA	Cloning for CoIP
super-Mi-CRT-HA-R	AACATCGTATGGGTAGGTACCAAGCTCATCATGCTCCTCTTCC	Cloning for CoIP
super-SlBCAP31tot-GFP-F	CTGCAGGGGCCCGGGGTCGACATGTTACCTCAAGTGCAGCTTTTG	Cloning for CoIP
super-SlBCAP31tot-GFP-R	GCCCTTGCTCACCATGGTACCTGTGTTCTTCTTGTTATCAGAATGTGA	Cloning for CoIP
super-SlBCAP31sol-GFP-F	CTGCAGGGGCCCGGGGTCGACATGGACAGGCTACACCATTACATAA	Cloning for CoIP
super-SlBCAP31sol-GFP-R	GCCCTTGCTCACCATGGTACCTGTGTTCTTCTTGTTATCAGAATGTGA	Cloning for CoIP
super-NbPBL1a-GFP-F	CTGCAGGGGCCCGGGGTCGACATGTTAGCACAAGTACAGCTTCTGTTT	Cloning for CoIP
super-NbPBL1a-GFP-R	GCCCTTGCTCACCATGGTACCGGTCTTCTTTTTGCTATCAGAATGTG	Cloning for CoIP
super-NbPBL2a-GFP-F	CTGCAGGGGCCCGGGGTCGACATGATTCAACCGTTATTCGCACT	Cloning for CoIP
super-NbPBL2a-GFP-R	GCCCTTGCTCACCATGGTACCTGTATGTTTGGTCGGACTTTTTGG	Cloning for CoIP
super-NbPBL3a-GFP-F	CTGCAGGGGCCCGGGGTCGACATGATCCAAGTGTTATTCAGTGTGATAT	Cloning for CoIP
super-NbPBL3a-GFP-R	GCCCTTGCTCACCATGGTACCAGATGAAAGTTTTCTGATTTGCTTTT	Cloning for CoIP
PBIN-GFP-SlBZIP60-F	GACGAGCTGTACAAGGGTACCATGATCGATAACATCGATGATATCATC	Cloning for CoIP
PBIN-GFP-SlBZIP60-R	TCATCTAGAGGATCCGTCGACTCACATCACAACTCCCAAGGG	Cloning for CoIP
NbBZIP-TRV-F	CAGAATTCGCAAGAGATG CAAAGCTTCA AG	cloning in TRV2
NbBZIP-TRV-R	GTCTCGAGCAACAACCACTCGGGCAGAAAG	cloning in TRV2
NbBZIP60-F	GGCATCATATGCCTGCTCATTCTTC	VIGS validation by semi-quantitative RT-PCR
NbBZIP60-R	CACCATCAAACTGAGAACATACTTG	VIGS validation by semi-quantitative RT-PCR
NbActin-F	GCAACTGGGATGATATGGAG	VIGS validation by semi-quantitative RT-PCR
NbActin-R	TCACGTGTAAGCGAGTTTTT	VIGS validation by semi-quantitative RT-PCR
NbPBL1for	CTCGCCCTACTGATACTGTTAATCC	VIGS validation by RT-qPCR
NbPBL1rev	GTCTACCATCAGTCCAAGGAATAGAC	VIGS validation by RT-qPCR
NbPBL2for	ATCAAAACAAGGGAGGGGACCTGT	VIGS validation by RT-qPCR
NbPBL2rev	GATCAGTTGGATTGACAGTGCCAGA	VIGS validation by RT-qPCR
NbPBL3for	TGTGATATTCGCCGAAATGGCGT	VIGS validation by RT-qPCR
NbPBL3rev	CGGCCTCTCTTAATACGGTCCAGGC	VIGS validation by RT-qPCR
NbEF1a	AGAACGCCTGTCAATCTTGG	VIGS validation by RT-qPCR
NbEF1a	AGCTTTACCTCCCAAGTCATC	VIGS validation by RT-qPCR
NbGADPH	GGTGCCAAGAAGGTTGTGAT	VIGS validation by RT-qPCR
NbGADPH	TAGTGCAACTGGCATTGGAG	VIGS validation by RT-qPCR
NbPR2for	CAA-TGC-ATT-AGC-AGC-AGC-AG	RT-qPCR on defense marker genes
NbPR2rev	ATC-TTT-GGG-CGG-GTA-GGT-AT	RT-qPCR on defense marker genes
NbPti5for	CCTCCAAGTTTGAGCTCGGATAGT	RT-qPCR on defense marker genes
NbPti5rev	CCAAGAAATTCTCCATGCACTCTGTC	RT-qPCR on defense marker genes
NbAcre31for	AATTCGGCCATCGTGATCTTGGTC	RT-qPCR on defense marker genes
NbAcre31rev	GAGAAACTGGGATTGCCTGAAGGA	RT-qPCR on defense marker genes
